# Supplementary material for: Identification of 39 stripe rust resistance loci in a panel of 465 winter wheat entries presumed to have high-temperature adult-plant resistance through genome-wide association mapping and marker-assisted detection
Source: Front Plant Sci. 2025 Jan 7;15:1514926. doi: 10.3389/fpls.2024.1514926 (PMC11747713; doi:10.3389/fpls.2024.1514926)
Supplement: Supplementary Table 4 — Information on the 175 US winter wheat entries and their stripe rust data in various locations from 2007 to 2017 (note: four entries showing seedling stage resistance to all the seven races of Puccinia striiformis f. sp. tritici are highlighted in green). [file Table1.xlsx]

## Sheet: Supplementary Table 1
Supplementary Table 1. The information of 465 winter wheat entries used in this study and their stripe rust data in various lacations from 2018-2021 and in the greenhouse seedling tests with seven races of Puccunia striiformis f. sp. tritici (Note: 16 entries showing all-stage resistance to all 7 tested races and in the fields are highlighted in green).
Tag	ID number	Cultivar/line	Sub-populationa	Adult-plant stage testd																					Seedling stage test
				18MV_rDSb	18PCFS_rDS	19MV_rDS	19PCFS_rDS	19SP_rDS	20MV_rDS	20PCFS_rDS	20SP_rDS	21MV_rDS	BLUE_rDS	18MV_ITc	18PCFS_IT	19MV_IT	19PCFS_IT	19SP_IT	20MV_IT	20PCFS_IT	20SP_IT	21MV_IT	BLUE_IT		PSTv-14	PSTv-18	PSTv-198	PSTv-37	PSTv-4	PSTv-40	PSTv-51
w1	PI323389	BOUNTY	Sub-1	5	1	2	2	2	2	1	2	5	2.13	1	2	2	2	2	2	1	2	2	1.75		8	1	1	1	7	1	8
w2	YRT87031	GALAHAD	Sub-1	5	1	10	5	5	5	1	2	5	4.25	1	2	3	3	5	2	1	2	2	2.38		8	1	1	4	8	1	7
w3	PI447429	VIRTUE	Sub-1	5	5	10	11	22	5	5	5	10	8.5	2	2	2	3	2	2	2	2	2	2.13		8	2	4	6	9	7	9
w4	PI447427	MARDLER	Sub-1	2	1	5	5	11	10	5	2	5	5.13	2	5	2	2	2	2	3	2	2	2.5		9	1	7	3	9	1	9
w5	PI447426	HUSTLER	Sub-1	5	1	5	2	2	5	1	5	5	3.25	1	2	2	2	2	2	1	2	2	1.75		8	1	6	1	8	1	8
w6	PI315841	CLEO	Sub-1	5	2	30	2	5	5	5	2	20	7	2	2	5	2	2	2	2	2	3	2.38		8	2	5	8	8	4	8
w7	PI201195	HEINES VII	Sub-1	5	5	40	32	43	10	10	11	20	19.5	3	2	8	5	8	2	3	3	3	4.25		8	2	6	8	9	8	9
w8	PI404008	MARIS HUNTSMAN	Sub-1	5	1	30	2	2	2	5	2	15	6.13	1	2	5	2	2	2	2	2	2	2.25		8	1	5	5	7	2	7
w9	PI366020	MARIS NIMROD	Sub-1	11	2	30	2	2	5	1	2	20	6.88	4	2	5	2	2	2	1	2	3	2.5		6	1	4	4	9	3	7
w10	PI447424	BRIGAND	Sub-1	5	1	10	2	2	2	1	2	5	3.13	1	2	2	2	2	2	1	2	2	1.75		8	1	6	7	8	2	7
w11	PI167419	NORD DESPREZ	Sub-1	21	5	30	16	32	5	15	16	40	17.5	3	2	5	5	8	2	3	3	5	3.88		9	1	7	8	9	3	9
w12	PI410870	MEGA	Sub-1	2	1	30	11	11	2	5	11	20	9.13	2	3	5	5	2	2	2	3	3	3		8	1	6	4	8	4	8
w13	PI422222	ARMADA	Sub-1	5	5	20	21	22	5	10	21	40	13.63	2	5	3	5	8	2	8	8	5	5.13		8	1	8	8	9	3	9
w14	YRT78028	ARMINDA	Sub-1	5	2	10	2	2	2	5	2	10	3.75	1	2	2	2	2	2	3	2	2	2		3	2	4	3	3	3	3
w15	PI428521	HOBBIT	Sub-1	5	5	10	2	11	2	5	5	5	5.63	2	8	2	2	3	2	3	2	2	3		8	1	6	3	9	3	8
w16	PI262223	CAPELLE DESPREZ	Sub-1	5	2	5	5	5	2	1	2	5	3.38	1	2	2	2	2	2	1	2	2	1.75		7	1	3	3	9	3	8
w17	CI013723	DRUCHAMP	Sub-1	5	5	10	5	5	5	5	16	15	7	2	2	2	2	8	2	2	5	2	3.13		8	1	6	8	8	2	8
w18	CI017596	STEPHENS	Sub-1	21	20	30	21	11	5	15	11	15	16.75	4	3	5	3	2	2	7	3	2	3.63		8	1	8	8	8	3	8
w19	PI422224	WAGGONER	Sub-1	11	5	30	5	11	5	5	11	30	10.38	2	2	5	2	2	2	3	3	3	2.63		8	2	6	8	9	6	8
w20	PI410867	KINSMAN	Sub-1	11	10	20	5	16	5	21	11	15	12.38	3	2	3	2	5	2	3	3	2	2.88		5	1	6	8	9	2	5
w22	PI446910	AVALON	Sub-1	5	1	10	21	11	2	5	2	5	7.13	2	3	2	3	2	2	2	2	2	2.25		7	1	1	5	9	1	6
w23	PI191302	MINISTRE	Sub-2	5	1	2	5	2	2	1	2	5	2.5	1	2	2	2	2	2	1	2	2	1.75		1	1	8	1	8	1	9
w24	CI011773	VILMORIN 23	Sub-2	21	2	60	5	16	20	21	32	40	22.13	3	2	8	2	5	3	3	5	5	3.88		9	1	7	7	5	7	6
w25	PI174655	HYBRID 46	Sub-1	5	1	2	2	2	5	5	5	10	3.38	1	2	2	2	2	2	2	2	2	1.88		7	1	8	3	9	1	5
w26	PI339817	JOSS CAMBIER	Sub-1	11	10	60	11	22	5	21	21	40	20.13	2	8	8	5	3	2	4	5	5	4.63		8	1	5	7	8	8	8
w27	YRT80042	KADOR	Sub-1	11	5	30	16	11	2	5	11	5	11.38	3	3	5	5	2	2	3	3	2	3.25		8	2	8	8	9	8	9
w28	PI511673	MADSEN	Sub-1	11	2	10	5	2	2	1	2	2	4.38	3	2	2	2	2	2	1	2	2	2		8	1	7	5	8	3	9
w29	CI017419	DAWS	Sub-2	5	2	5	2	2	5	5	2	2	3.5	2	2	2	2	2	2	2	2	2	2		8	5	8	9	8	7	8
w30	CI013448	GAINES	Sub-2	5	100	40	42	43	15	62	84	40	48.88	2	8	5	8	5	3	8	8	5	5.88		9	5	9	9	9	9	8
w31	CI013968	NUGAINES	Sub-1	42	80	30	32	22	20	21	42	40	36.13	4	8	5	3	2	3	8	8	5	5.13		9	3	9	9	9	9	9
w32	CI014586	LUKE	Sub-1	21	80	30	21	11	20	10	53	40	30.75	3	8	5	2	2	3	8	8	5	4.88		9	3	9	9	9	9	9
w33	PI191303	ALBA	Sub-1	5	1	20	32	32	2	1	5	2	12.25	1	2	5	8	8	2	1	2	2	3.63		7	2	3	3	8	8	8
w34	CI012385	BREVOR	Sub-1	64	80	100	21	75	80	41	42	100	62.88	5	8	8	3	5	8	8	8	9	6.63		9	6	8	9	8	9	8
w35	PI167429	VILMORIN 27	Sub-1	16	5	10	5	5	5	10	5	15	7.63	2	2	2	2	2	2	3	2	3	2.13		8	1	6	8	9	2	8
w36	PI174648	HYBRIDE DE BERSEE	Sub-1	11	2	10	2	5	5	5	11	10	6.38	3	2	2	2	2	2	3	5	2	2.63		7	2	8	7	8	8	8
w37	CI014564	HYSLOP	Sub-1	64	20	20	16	32	15	21	32	40	27.5	4	5	3	3	8	3	5	5	5	4.5		9	6	9	9	9	9	9
w38	CI017759	WALLADAY	Sub-1	32	5	20	21	32	10	10	5	5	16.88	3	5	3	8	8	2	8	2	2	4.88		5	2	8	8	9	8	5
w39	CI017954	HILL 81	Sub-1	5	1	10	11	16	5	1	5	5	6.75	1	2	2	5	5	2	1	2	2	2.5		9	2	6	7	9	6	8
w40	PI536994	ELTAN	Sub-2	42	10	40	32	32	40	21	21	40	29.75	5	5	8	8	5	5	7	8	5	6.38		8	1	7	8	4	7	8
w42	PI558510	ROD	Sub-1	64	10	40	32	65	15	31	21	40	34.75	5	5	8	8	8	3	8	5	5	6.25		9	2	8	8	9	7	9
w43	PI582529	ROHDE	Sub-2	21	5	10	5	5	5	10	21	15	10.25	3	2	2	2	2	2	3	5	2	2.63		1	1	2	2	1	2	1
w44	PI594372	CODA	Sub-1	21	2	15	5	5	5	21	16	10	11.25	3	2	3	2	2	2	3	3	2	2.5		6	2	7	3	2	3	2
w45	PI602861	WEATHERFORD	Sub-1	5	5	10	5	5	5	21	21	5	9.63	2	2	2	2	2	2	8	5	2	3.13		9	2	8	7	9	8	9
w46	PI603039	BOUNDARY	Sub-2	21	10	15	5	22	5	21	21	10	15	3	3	3	2	3	2	5	5	2	3.25		9	3	9	9	9	9	9
w47	PI606764	BRUEHL	Sub-2	21	10	10	2	5	5	1	2	5	7	2	3	2	2	2	2	1	2	2	2		3	2	5	4	2	7	2
w48	PI606765	EDWIN	Sub-2	42	20	30	2	22	15	41	42	20	26.75	3	5	5	2	3	3	3	5	3	3.63		4	2	8	8	2	8	2
w49	PI628640	FINCH	Sub-1	21	10	15	5	22	15	21	21	20	16.25	3	5	3	2	2	3	3	3	3	3		9	2	7	7	9	7	9
w50	PI628641	CHUKAR	Sub-1	5	1	10	2	11	5	1	5	2	5	1	2	2	2	2	2	1	2	2	1.75		2	1	2	2	2	1	2
w51	PI631486	BRUNDAGE 96	Sub-1	21	2	15	11	27	15	5	2	15	12.25	3	2	2	2	2	3	2	2	2	2.25		9	2	8	8	9	7	8
w52	CI013253	SELECTION 101	Sub-1	5	15.6	50	0	0	2	31	21	5	15.58	2	2.9	8	0	0	2	3	5	2	2.86		8	2	8	8	8	8	8
w53	PI587026	HILLER	Sub-1	21	10	15	5	16	10	21	42	20	17.5	3	3	2	2	5	2	3	5	3	3.13		4	2	7	7	2	7	2
w54	CI017909	LEWJAIN	Sub-1	21	10	20	21	22	30	10	63	15	24.63	4	5	3	8	3	5	8	8	2	5.5		9	2	9	9	9	3	9
w55	PI634715	MASAMI (WA7916)	Sub-1	11	5	10	5	22	10	21	11	10	11.88	2	2	2	2	5	2	2	2	2	2.38		8	1	6	3	4	4	8
w56	IDO00620	IDO620	Sub-2	32	10	20	11	22	20	10	21	30	18.25	3	5	3	8	3	3	8	8	3	5.13		8	2	7	8	4	8	7
w57	IDO00587	IDO587	Sub-1	11	2	10	5	11	10	5	5	15	7.38	2	2	2	2	2	2	2	2	2	2		9	2	9	9	9	4	8
w58	OR210051	ORCF-101	Sub-1	5	1	10	5	5	15	10	2	10	6.63	1	2	2	2	2	3	3	2	2	2.13		8	1	6	8	9	8	8
w59	OR2010007	ORCF-102	Sub-1	21	2	15	21	11	10	5	2	15	10.88	3	2	2	5	2	2	3	2	2	2.63		9	2	8	7	9	9	9
w60	OR9801757	OR9801757	Sub-1	5	1	10	16	5	5	5	5	10	6.5	1	2	2	5	2	2	2	2	2	2.25		4	2	1	1	4	1	8
w62	PI601237	CASHUP	Sub-1	11	10	5	21	16	10	31	32	10	17	2	3	2	8	3	2	3	5	2	3.5		8	4	8	9	8	8	8
w63	89S88D	CONCEPT (89S*88D)	Sub-1	11	10	10	11	22	5	31	32	10	16.5	3	3	2	8	5	2	3	5	2	3.88		9	3	8	9	9	8	8
w64	PI586757	FINLEY	Sub-2	42	20	15	21	43	30	41	32	40	30.5	5	5	2	5	5	5	3	5	5	4.38		9	1	7	9	9	7	8
w65	WA007975	WA 7975	Sub-2	21	1	2	5	2	10	1	5	5	5.88	2	2	2	2	2	2	1	2	2	1.88		7	4	9	9	9	9	8
w66	WA007939	BAUERMEISTER (WA 7939)	Sub-2	53	10	30	11	22	40	21	21	50	26	4	5	8	8	3	5	8	8	5	6.13		8	2	8	8	4	8	8
w67	SSD01104	WA 7976	Sub-2	53	5	15	5	22	15	10	16	30	17.63	7	5	2	2	5	2	8	8	3	4.88		9	2	8	8	2	3	8
w68	WA007977	WA 7977	Sub-1	53	5	15	5	16	10	10	11	40	15.63	6	3	2	2	3	2	8	8	5	4.25		8	1	8	9	2	1	8
w69	WA007936	MDM (WA 7936)	Sub-2	42	10	60	21	16	40	10	53	60	31.5	5	5	8	8	3	5	8	8	8	6.25		8	2	8	8	4	8	8
w70	CI001442	KHARKOF	Sub-2	11	10	30	5	32	30	5	21	60	18	3	5	5	2	5	3	3	3	8	3.63		8	2	9	9	6	9	8
w71	CI015316	RANGER	Sub-2	11	10	60	42	32	80	10	11	30	32	3	5	8	8	5	8	3	3	5	5.38		3	2	8	2	2	9	2
w72	CI017270	JEFF	Sub-2	32	10	30	5	22	30	10	11	20	18.75	4	3	5	2	3	5	3	3	2	3.5		3	2	8	2	2	9	2
w73	CI017295	CARDON	Sub-2	32	2	30	5	11	30	10	11	30	16.38	5	2	5	2	2	5	3	5	3	3.63		2	2	8	2	2	8	1
w74	CI017296	HANSEL	Sub-1	21	5	20	11	22	15	10	32	10	17	3	5	5	3	3	3	3	5	2	3.75		9	2	8	9	9	8	9
w75	CI017417	BARBEE	Sub-2	5	1	10	5	11	10	5	2	10	6.13	2	2	2	2	2	2	2	2	2	2		3	2	8	2	2	9	2
w76	CI017725	GREER	Sub-2	11	1	2	2	5	2	1	2	2	3.25	3	2	2	2	2	2	1	2	2	2		2	2	2	2	2	8	2
w77	PI486429	DUSTY	Sub-1	32	10	20	5	16	10	1	21	5	14.38	4	5	3	2	3	2	1	8	2	3.5		9	1	7	9	9	7	9
w78	PI495013	BATUM	Sub-2	5	1	2	5	5	5	1	5	5	3.63	2	2	2	2	2	2	1	2	2	1.88		3	2	3	2	9	4	4
w79	PI560128	HOFF	Sub-2	11	5	5	32	11	10	21	16	20	13.88	2	8	2	8	2	2	7	8	3	4.88		6	2	9	9	9	9	7
w80	PI601238	BASIN	Sub-1	32	5	2	5	5	2	1	5	5	7.13	5	2	2	2	2	2	1	2	2	2.25		8	1	6	6	9	3	9
w82	PI620629	DW (IDO513)	Sub-2	21	2	10	2	5	5	5	5	20	6.88	3	2	2	2	2	2	3	2	3	2.25		2	1	6	2	2	8	2
w83	PI620632	GARY	Sub-2	11	5	60	21	22	30	10	21	40	22.5	2	5	8	8	3	3	8	8	5	5.63		8	2	8	9	3	7	8
w84	BASFMADS	CLEARFIRST	Sub-1	5	5	2	2	5	2	10	2	2	4.13	1	2	2	2	2	2	2	2	2	1.88		8	1	5	7	8	3	8
w85	PI352316	FALCO	Sub-1	11	2	10	2	11	2	1	2	10	5.13	2	5	3	2	5	2	1	2	2	2.75		7	1	7	5	9	7	7
w86	PI192573	CRIEWENER 104	Sub-1	5	5	40	21	43	2	10	21	20	18.38	2	2	8	8	8	2	2	8	3	5		9	2	8	8	9	8	9
w87	PI295620	LIBELLULA	Sub-1	32	2	20	2	16	30	5	2	30	13.63	5	2	3	2	8	8	8	2	5	4.75		6	2	6	6	9	4	7
w88	PI414740	SOLID	Sub-1	16	5	20	2	11	10	10	21	15	11.88	2	5	5	2	5	2	2	3	2	3.25		8	2	9	7	9	8	8
w89	YRT07634	KORMORAN	Sub-2	11	2	10	5	11	5	5	2	5	6.38	2	2	2	2	2	2	2	2	2	2		8	4	9	8	8	8	8
w90	PI518813	LUTIN	Sub-1	5	5	15	11	22	30	10	11	15	13.63	2	3	2	8	8	5	5	8	3	5.13		8	2	7	8	9	3	9
w91	YRT82020	DISPONENT	Sub-1	11	5	20	11	11	2	5	5	15	8.75	2	3	3	8	2	2	2	8	2	3.75		5	1	8	9	8	9	6
w92	CI015196	VUKA	Sub-1	5	2	30	11	27	5	21	21	20	15.25	2	2	5	3	8	2	3	8	3	4.13		9	1	8	8	9	8	9
w93	YRT84018	KRAKA	Sub-1	21	10	30	32	54	5	21	21	30	24.25	2	5	5	8	8	2	3	5	5	4.75		8	2	8	1	3	1	8
w94	PI592140	BOXER	Sub-1	5	1	10	11	2	20	21	16	5	10.75	1	2	2	8	2	8	7	8	2	4.75		8	1	8	8	3	8	7
w95	PI512255	BRIMSTONE	Sub-1	5	1	5	21	2	2	1	2	2	4.88	1	2	2	2	2	2	1	2	2	1.75		8	1	1	3	8	1	6
w96	PI592141	AMBASSADOR (PI 592141)	Sub-1	5	1	30	21	22	2	5	5	5	11.38	1	5	5	5	3	2	3	2	2	3.25		8	1	9	9	9	8	9
w97	PI592143	PARADE (PI 592143 )	Sub-1	5	2	2	5	2	2	5	2	2	3.13	1	2	2	2	2	2	2	2	2	1.88		1	1	4	7	9	2	6
w98	PI428516	COPAIN	Sub-1	5	1	20	2	5	15	1	2	5	6.38	1	2	3	2	2	3	1	2	2	2		8	1	8	8	9	7	9
w99	PI520591	WEMBLEY	Sub-1	11	5	10	2	5	15	1	5	5	6.75	3	8	2	2	2	3	1	2	2	2.88		9	1	8	8	9	8	9
w100	CItr13929	LERMA ROJO 64	Sub-2	32	5	15	5	22	30	5	2	5	14.5	4	5	2	2	8	5	3	2	2	3.88		8	2	8	8	8	8	9
w102	PI469271	WHEATON	Sub-2	11	10	10	5	16	30	5	21	80	13.5	3	5	2	8	8	5	3	8	8	5.25		9	7	9	9	9	9	9
w103	CItr13100	SELKIRK	Sub-2	85	20	30	11	11	2	5	5	5	21.13	8	5	5	8	2	2	2	2	2	4.25		6	3	4	6	7	6	4
w104	WA007934	WA7934	Sub-2	21	10	30	32	11	40	21	16	60	22.63	2	5	5	8	2	5	8	8	8	5.38		7	1	7	8	2	7	4
w105	WA008000	WA8000	Sub-1	5	1	10	32	32	10	5	5	10	12.5	2	2	2	8	5	2	3	2	2	3.25		8	1	6	8	8	8	8
w106	WA007970	WA7970	Sub-1	11	1	10	42	22	10	5	5	10	13.25	3	2	2	8	3	2	2	2	2	3		8	1	5	5	9	5	9
w107	WA007971	WA7971	Sub-1	11	1	5	32	16	10	1	5	10	10.13	2	2	2	8	3	2	1	2	2	2.75		8	1	9	5	9	7	9
w108	9922407A	9222407A	Sub-1	11	5	5	32	11	30	5	2	5	12.63	3	2	2	8	2	5	3	2	2	3.38		9	2	8	7	9	7	8
w109	WPB00477	MOHLER	Sub-1	5	2	2	21	5	2	21	21	5	9.88	3	2	2	5	2	2	7	8	2	3.88		9	2	7	8	9	7	8
w110	BZ980528	WB 528	Sub-1	21	2	2	32	11	5	1	2	20	9.5	3	2	2	8	3	2	1	2	3	2.88		8	2	7	7	9	7	9
w111	BU990456	BU6W99-456	Sub-1	21	1	2	32	2	5	21	32	5	14.5	2	3	2	8	2	2	8	8	2	4.38		8	2	8	7	9	7	8
w113	BZ021020	BZ6WM02-1020	Sub-1	16	5	10	32	16	10	21	21	10	16.38	2	2	2	5	3	2	4	5	2	3.13		8	2	9	3	9	7	7
w114	BZ021154	BZ6WM02-1154	Sub-2	21	2	10	11	16	10	5	2	10	9.63	3	2	2	3	2	2	2	2	2	2.25		8	2	8	8	9	8	9
w115	Q0000001	GEORGE	Sub-1	5	5	10	32	32	20	1	5	20	13.75	1	2	2	5	3	3	1	2	3	2.38		7	1	6	4	7	4	7
w116	Q0000002	RJAMES	Sub-1	21	1	15	21	5	20	1	2	15	10.75	3	2	3	8	2	3	1	2	2	3		8	1	4	4	4	3	8
w117	PI638535	WA7975	Sub-2	7.1	1	30	5	5	5	1	2	5	7.01	2.3	2	5	2	2	2	1	2	2	2.29		9	7	9	8	9	9	7
w118	WA007976	WA7976	Sub-2	64	5	30	42	27	30	21	21	10	30	6	2	5	8	3	8	7	8	2	5.88		9	1	7	9	1	4	9
w119	WA007977	WA7977	Sub-1	11	2	10	21	32	5	5	11	5	12.13	2	2	2	8	3	2	2	2	2	2.88		9	1	1	7	9	1	8
w120	WA008001	WA8001	Sub-1	5	2	10	16	32	5	5	5	5	10	2	2	2	8	5	2	2	2	2	3.13		9	1	1	1	2	1	9
w122	WA008002	WA8002	Sub-1	5	1	10	21	5	5	5	21	5	9.13	1	2	2	3	2	2	3	3	2	2.25		9	1	9	8	7	9	8
w123	WA008003	WA8003	Sub-1	11	5	15	11	32	30	5	11	10	15	3	3	2	2	3	5	2	2	2	2.75		9	2	9	8	8	9	9
w124	IDO00575	IDO575 (Juniper)	Sub-2	64	2	30	2	5	10	5	11	15	16.13	5	2	5	2	2	2	2	3	3	2.88		2	1	6	2	1	8	1
w125	ORN0B507	ORN00B507	Sub-1	5	1	10	32	5	2	5	11	5	8.88	1	2	2	8	2	2	8	3	2	3.5		5	2	8	3	8	8	6
w126	ORN0B553	ORN00B553	Sub-1	5	5	10	26	2	2	5	16	5	8.88	1	3	2	8	2	2	3	8	2	3.63		9	2	8	8	8	9	9
w127	ACS51084	ACS 51084	Sub-2	5	1	5	2	2	5	5	5	10	3.75	1	2	2	2	2	2	3	2	2	2		3	2	8	9	8	8	9
w128	WA008004	WA8004	Sub-2	53	10	20	21	11	15	10	32	30	21.5	5	5	3	3	3	3	8	8	3	4.75		5	3	8	8	8	8	6
w129	KKHWWW05	ELTAN*2/MACON	Sub-2	42	2	20	11	11	10	5	32	15	16.63	5	3	3	3	2	2	7	8	2	4.13		7	2	8	9	2	8	8
w130	PI190998	Aragon	Sub-2	32	2	20	5	5	20	5	5	40	11.75	4	2	3	2	2	3	3	2	5	2.63		8	4	8	9	7	8	8
w131	PI191331	RIETI 11	Sub-2	5	1	10	2	5	5	5	5	40	4.75	3	2	2	2	2	2	2	2	5	2.13		7	2	4	7	6	4	6
w132	PI191923	Aragon	Sub-1	42	5	15	21	5	30	10	21	20	18.63	5	5	2	5	2	3	4	5	3	3.88		8	1	8	8	8	6	8
w133	PI266141	CONTE MARZOTTO	Sub-2	74	10	20	16	16	90	5	11	20	30.25	6	3	3	3	2	8	3	5	3	4.13		9	9	9	9	9	9	9
w134	PI266155	MARIMP 8	Sub-2	32	10	10	63	32	20	62	32	30	32.63	3	5	2	8	3	3	7	8	5	4.88		8	2	8	8	9	8	9
w135	PI268006	Barbela Grosso	Sub-2	11	2	50	21	11	80	10	11	10	24.5	2	2	5	8	2	8	7	8	2	5.25		8	2	8	8	3	5	9
w136	PI340745	Rieti	Sub-2	5	1	80	21	11	90	5	11	20	28	3	5	8	8	3	8	7	8	3	6.25		5	2	5	7	3	5	4
w137	PI519253	MV 8-83	Sub-2	21	18.9	80	0	0	10	10	11	40	18.86	2	3.7	8	0	0	2	6	8	5	3.71		9	8	9	9	9	9	9
w138	PI561727	OK91G108	Sub-2	32	10	10	84	5	10	21	5	15	22.13	4	5	2	8	2	2	3	2	2	3.5		8	2	9	8	8	9	9
w139	PI592126	BILBO	Sub-1	5	1	20	5	2	10	10	5	20	7.25	1	2	3	2	2	2	3	2	3	2.13		8	1	4	4	9	3	8
w140	PI592728	KS92WGRC16	Sub-2	21	5	10	21	5	10	10	11	20	11.63	2	2	2	8	2	2	2	2	3	2.75		9	4	9	8	9	9	8
w142	PI595212	GB 2148	Sub-2	6.9	2	10	11	5	10	5	5	20	6.86	3	2	2	8	2	2	3	2	3	3		9	3	9	9	9	9	9
w143	PI615349	RCAT000065	Sub-2	11	5	15	21	11	15	5	11	30	11.75	3	3	3	8	3	3	3	8	3	4.25		9	4	9	9	9	9	9
w144	PI615353	RCAT000070	Sub-2	21	10	10	11	22	60	10	16	90	20	2	3	2	8	3	8	3	8	8	4.63		8	7	9	9	9	9	9
w145	PI615367	RCAT000409	Sub-2	21	5	5	5	5	10	5	5	15	7.63	2	2	2	2	2	2	3	2	3	2.13		9	7	9	9	9	9	9
w146	PI615368	RCAT000430	Sub-2	11	5	10	16	16	10	10	5	10	10.38	2	2	2	5	3	2	2	2	2	2.5		9	3	8	9	9	9	9
w147	PI615376	RCAT003768	Sub-2	11	5	15	16	5	20	5	11	40	11	4.3	3	3	8	2	3	3	8	5	4.29		8	2	9	9	9	9	9
w148	PI615378	RCAT003784	Sub-2	21	5	10	16	16	40	5	21	30	16.75	3	3	2	8	3	5	3	8	5	4.38		9	1	9	9	9	9	9
w149	PI615380	RCAT003874	Sub-2	11	5	20	21	5	10	21	5	5	12.25	2	2	3	3	2	2	2	2	2	2.25		9	7	9	9	9	9	9
w150	PI615381	RCAT003906	Sub-2	11	5	10	21	11	20	5	5	5	11	2	2	2	3	3	3	3	2	2	2.5		9	7	9	9	9	9	9
w151	PI615382	RCAT004126	Sub-2	64	10	10	32	32	30	5	5	15	23.5	5	3	2	5	5	5	3	2	3	3.75		9	3	9	9	9	9	9
w152	PI615387	RCAT004556	Sub-2	21	10	20	32	32	30	5	5	70	19.38	3	3	3	5	5	3	3	2	8	3.38		4	4	8	8	9	9	4
w153	PI615622	96ARS 1089	Sub-1	21	10	40	63	11	20	31	32	15	28.5	3	8	5	8	8	3	6	5	2	5.75		8	2	9	8	9	8	9
w154	PI615624	96ARS 1094	Sub-1	21	1	10	5	5	10	1	11	10	8	2	2	2	2	2	2	1	2	2	1.88		8	2	8	8	9	8	9
w155	PI620649	3880045	Sub-1	21	20	30	32	22	20	41	42	30	28.5	2	5	3	5	2	2	3	5	3	3.38		9	2	9	8	9	9	9
w156	PI620651	880494	Sub-1	5	1	5	21	16	5	1	2	5	7	2	2	2	8	3	2	1	2	2	2.75		8	1	8	7	9	8	9
w157	PI620715	SEG951041	Sub-2	21	2	10	11	11	10	5	5	20	9.38	2	2	2	8	2	2	2	8	3	3.5		4	1	7	7	9	7	4
w158	PI620718	940043	Sub-2	11	1	10	21	5	5	10	5	10	8.5	2	8	2	8	2	2	3	2	2	3.63		7	2	9	8	8	8	8
w159	PI620719	940214	Sub-2	11	1	10	5	5	2	5	2	2	5.13	2	5	2	2	2	2	3	2	2	2.5		9	2	7	9	8	8	9
w160	PI627735	IWA8603190	Sub-2	21	2	30	42	5	10	21	11	15	17.75	4	2	5	8	2	2	8	8	3	4.88		5	2	9	8	2	8	7
w162	PI627741	IWA8603200	Sub-2	5	10	60	53	22	10	5	42	40	25.88	2	5	8	8	8	2	3	5	5	5.13		8	2	5	8	8	5	9
w163	PI627768	IWA8603238	Sub-2	5	5	40	53	54	10	10	42	10	27.38	2	8	8	8	8	2	2	5	2	5.38		7	2	2	2	1	3	2
w164	PI627816	IWA8603293	Sub-2	11	2	30	11	11	10	5	11	5	11.38	2	2	5	2	2	2	2	8	2	3.13		1	2	3	2	1	3	1
w165	PI628136	IWA8604746	Sub-2	5	1	10	5	5	10	5	32	5	9.13	2	2	2	2	2	2	2	8	2	2.75		6	2	3	6	2	3	1
w166	PI629278	KW940568H	Sub-1	21	2	20	21	16	15	10	21	15	15.75	2	2	3	3	3	2	3	5	2	2.88		8	1	8	8	9	3	9
w167	PI629279	KW940568F	Sub-1	11	2	10	21	11	10	10	5	10	10	2	3	2	3	2	2	3	2	2	2.38		8	1	8	7	9	7	9
w168	PI631112	ARS92 362	Sub-2	5	1	2	5	2	5	5	2	5	3.38	2	2	2	2	2	2	2	2	2	2		8	4	8	9	8	7	9
w169	PI631159	VII/16-X14	Sub-2	11	1	10	5	2	15	5	11	90	7.5	2	2	2	2	2	3	2	8	8	2.88		8	1	8	8	8	8	8
w170	PI631534	ARS95 475	Sub-2	21	2	10	5	5	15	5	2	5	8.13	2	2	2	2	2	3	2	2	2	2.13		9	5	9	9	9	9	8
w171	PI621312	IWA8607373	Sub-2	11	1	10	21	43	10	5	11	10	14	2	2	2	8	8	2	3	5	2	4		9	2	5	9	9	8	9
w172	PI622070	IWA8610518	Sub-2	11	5	10	32	11	15	5	2	5	11.38	2	2	2	5	2	3	3	2	2	2.63		8	2	3	3	3	5	7
w173	PI622090	IWA8610576	Sub-2	11	5	10	32	11	10	5	16	5	12.5	2	2	2	5	5	2	2	5	2	3.13		7	2	3	3	4	4	7
w174	PI622095	IWA8610596	Sub-2	11	10	10	32	22	20	5	16	5	15.75	3	2	2	5	5	3	2	5	2	3.38		7	2	3	8	3	3	8
w175	PI622096	IWA8610597	Sub-2	11	10	10	21	11	10	10	11	5	11.75	2	2	2	3	3	2	2	3	2	2.38		7	2	3	3	3	3	6
w176	PI622097	IWA8610599	Sub-2	21	10	10	32	22	15	5	11	40	15.75	3	2	2	5	8	3	3	5	5	3.88		7	1	3	3	4	4	7
w177	PI622104	IWA8610614	Sub-2	53	10	80	21	22	40	5	42	90	34.13	4	2	8	3	8	5	3	8	8	5.13		8	1	5	8	5	5	8
w178	PI622230	IWA8610933	Sub-2	21	10	80	32	43	40	31	63	30	40	4	2	8	8	8	5	3	8	5	5.75		9	7	9	9	9	9	9
w179	PI622480	IWA8611600	Sub-2	21	5	30	21	11	10	5	32	80	16.88	3	2	5	8	3	2	3	8	8	4.25		6	2	8	9	6	6	7
w180	PI622482	IWA8611604	Sub-2	21	5	30	32	16	40	5	21	90	21.25	2	2	5	8	5	5	3	8	8	4.75		7	2	7	7	7	7	8
w182	PI622484	IWA8611619	Sub-2	32	10	20	21	11	30	5	21	80	18.75	3	2	2	8	2	3	3	8	8	3.88		6	2	8	8	7	6	7
w183	PI622490	IWA8611628	Sub-2	11	10	20	21	22	40	10	32	80	20.75	2	2	2	8	5	8	3	8	8	4.75		7	2	8	9	7	6	8
w184	PI627286	IWA8602064	Sub-2	11	5	10	21	11	10	10	21	40	12.38	2	2	2	3	5	2	2	8	5	3.25		7	1	6	8	7	6	8
w185	PI627382	IWA8602264	Sub-2	21	10	30	21	22	30	10	11	40	19.38	2	2	3	5	8	8	2	5	5	4.38		9	2	8	8	8	8	8
w186	PI627529	IWA8602616	Sub-2	21	5	40	11	11	10	10	11	80	14.88	3	2	5	3	5	2	3	5	8	3.5		8	2	7	8	8	5	7
w187	LWW14-72916	LWW14-72916	Sub-1	16	2	5	2	2	5	1	2	5	4.38	5	2	2	2	2	2	1	2	2	2.25		5	2	8	5	9	9	4
w188	LWW15-71945	LWW15-71945	Sub-1	3	1	2	2	2	2	1	2	2	1.88	3	2	2	2	2	2	1	2	2	2		8	2	9	9	9	9	9
w189	OR2121086	OR2121086	Sub-1	16	1	5	2	5	5	5	2	5	5.13	2	2	2	2	2	2	2	2	2	2		9	7	9	9	8	8	8
w190	ORCF-102	ORCF-102	Sub-1	42	5	30	32	43	20	5	5	20	22.75	5	3	5	8	5	3	2	2	3	4.13		8	4	8	7	9	8	8
w191	ORI2150031 CL+	ORI2150031 CL+	Sub-1	5	1	2	2	2	5	1	2	2	2.5	2	2	2	2	2	2	1	2	2	1.88		8	2	3	3	8	5	5
w192	09PN008#72	09PN008#72	Sub-1	5	1	2	2	2	5	1	2	2	2.5	2	2	2	2	2	2	1	2	2	1.88		5	2	4	3	8	2	8
w193	IDO1708	IDO1708	Sub-1	11	5	30	5	2	10	5	11	5	9.88	2	2	5	2	2	2	2	8	2	3.13		8	2	6	3	8	3	8
w194	UIL 07-28017B	UIL 07-28017B	Sub-1	2	1	2	5	2	5	5	11	2	4.13	2	2	2	2	2	2	3	2	2	2.13		8	1	3	8	8	8	9
w195	ARS20060123-31C	ARS20060123-31C	Sub-2	11	2	2	11	11	5	5	5	2	6.5	2	2	2	3	3	2	2	2	2	2.25		3	1	2	2	2	2	2
w196	WB1376CLP	WB1376CLP	Sub-1	32	5	10	11	5	5	5	5	5	9.75	2	2	2	3	2	2	2	2	2	2.13		5	2	8	8	3	8	6
w197	WB1529	WB1529	Sub-1	64	1	40	21	11	30	1	5	30	21.63	5	2	5	5	3	8	1	2	3	3.88		9	7	9	9	8	9	9
w198	WB1604	WB1604	Sub-1	2	1	2	2	2	2	1	2	2	1.75	2	2	2	2	2	2	1	2	2	1.88		8	4	8	9	8	8	9
w199	WB1783	WB1783	Sub-1	2	1	10	2	2	5	1	5	5	3.5	2	2	2	2	2	2	1	2	2	1.88		9	1	3	8	9	3	9
w200	WB1532	WB1532	Sub-1	1	1	2	2	2	5	10	21	5	5.5	3	2	2	2	2	2	3	8	2	3		3	1	3	3	1	3	7
w202	XB1104	XB1104	Sub-1	16	1	20	32	2	70	93	53	5	35.88	8	2	5	8	2	8	8	9	2	6.25		9	3	9	8	9	7	9
w203	KXB-01	KXB-01	Sub-1	16	5	20	2	11	10	21	32	10	14.63	5	5	3	2	5	2	3	5	2	3.75		8	2	7	9	8	7	9
w205	LWW14-74143	LWW14-74143	Sub-1	11	2	2	2	2	2	1	11	10	4.13	5	2	2	2	2	2	1	2	2	2.25		5	1	7	8	5	7	7
w206	ORI2150061 CL+	ORI2150061 CL+	Sub-1	26	1	30	5	2	30	5	2	40	12.63	5	2	5	2	2	5	3	2	5	3.25		8	5	8	9	9	8	8
w208	ARS06132-45C	ARS06132-45C	Sub-1	5	5	2	2	5	2	5	2	5	3.5	2	2	2	2	2	2	3	2	2	2.13		2	2	2	2	3	2	2
w209	ARSDH08X103-102C	ARSDH08X103-102C	Sub-1	3	2	2	2	2	2	5	2	5	2.5	2	2	2	2	2	2	2	2	2	2		2	1	3	2	3	5	2
w210	WB-528	WB-528	Sub-1	26	2	5	2	5	80	21	21	5	20.25	5	2	2	2	8	8	8	8	2	5.38		9	3	9	9	9	3	9
w211	WA 8232	WA 8232	Sub-1	5	1	2	2	2	5	5	2	5	3	2	2	2	2	2	2	2	2	2	2		8	2	6	3	9	8	8
w212	WA 8234	WA 8234	Sub-1	3	1	10	2	2	10	5	2	10	4.38	3	2	5	2	2	2	2	2	3	2.5		8	2	6	8	8	3	9
w213	WA 8274 CL+	WA 8274 CL+	Sub-1	21	2	10	2	2	20	5	2	5	8	2	2	8	2	2	5	2	2	2	3.13		8	2	4	7	9	9	9
w214	WA 8275 CL+	WA 8275 CL+	Sub-1	21	1	10	11	2	15	1	2	5	7.88	2	2	2	8	2	3	1	2	2	2.75		8	2	3	7	7	3	8
w215	WA 8293	WA 8293	Sub-1	2	2	5	11	5	2	31	42	5	12.5	3	3	2	8	2	2	3	8	2	3.88		7	3	8	8	9	9	8
w216	KWS147	KWS147	Sub-2	53	5	30	21	32	20	5	5	40	21.38	8	8	5	8	5	3	2	2	5	5.13		8	3	8	8	9	8	9
w217	ORCF-103	ORCF-103	Sub-1	42	20	80	21	11	30	21	42	80	33.38	8	8	8	5	3	5	8	8	8	6.63		9	2	9	9	9	9	9
w218	IDO1005	IDO1005	Sub-1	32	1	30	2	11	30	5	21	5	16.5	5	2	5	2	2	5	3	8	2	4		9	2	7	9	9	7	9
w219	UIL 09-15702A	UIL 09-15702A	Sub-1	16	1	10	2	5	2	1	5	15	5.25	5	2	2	2	2	2	1	2	2	2.25		3	2	8	3	2	8	2
w220	ARSDH08X117-83C	ARSDH08X117-83C	Sub-1	2	1	20	5	11	2	1	11	2	6.63	2	2	5	2	2	2	1	2	2	2.25		3	2	2	3	2	2	2
w222	ARSWA2J100065C	ARSWA2J100065C	Sub-1	5	1	5	2	11	5	1	2	2	4	2	2	2	2	5	2	1	2	2	2.25		1	2	1	1	2	1	2
w223	WA 8270	WA 8270	Sub-1	11	1	10	5	22	5	1	2	10	7.13	2	2	2	2	3	2	1	2	2	2		9	3	8	8	9	6	9
w224	WA 8271	WA 8271	Sub-2	26	2	20	11	5	20	10	16	10	13.75	2	3	3	8	8	3	8	8	2	5.38		5	2	3	7	3	3	8
w225	WA 8290	WA 8290	Sub-1	2	1	10	11	2	5	1	5	2	4.63	2	2	2	3	2	2	1	2	2	2		7	2	3	7	7	3	9
w226	WA 8291	WA 8291	Sub-1	21	2	20	5	16	20	21	21	20	15.75	5	3	3	2	5	3	3	8	3	4		9	2	9	7	9	7	9
w227	LWW14-73915	LWW14-73915	Sub-1	1	2	2	2	2	2	1	2	2	1.75	2	2	2	2	2	2	1	2	2	1.88		3	2	3	3	3	3	3
w228	NSA12-2472	NSA12-2472	Sub-1	1	2	2	11	2	2	1	5	2	3.25	3	2	2	8	2	2	1	2	2	2.75		4	2	7	8	3	4	9
w229	WB4303	WB4303	Sub-2	37	1	70	5	16	40	21	42	30	29	5	2	8	2	8	8	8	8	8	6.13		8	2	8	8	8	8	8
w230	WB4623CLP	WB4623CLP	Sub-2	32	5	20	2	2	10	1	5	10	9.63	5	2	3	2	2	2	1	2	2	2.38		5	4	8	7	8	7	5
w231	WB4311 (XA4104)	WB4311 (XA4104)	Sub-2	5	5	2	5	11	5	1	2	15	4.5	2	2	2	2	3	2	1	2	3	2		3	1	3	1	9	2	9
w232	OR2130021R	OR2130021R	Sub-1	5	1	2	2	2	5	5	5	2	3.38	2	2	2	2	2	2	2	2	2	2		3	2	7	7	3	3	8
w233	XB4542	XB4542	Sub-2	21	1	20	2	2	5	5	2	10	7.25	5	2	3	2	2	2	2	2	3	2.5		2	2	3	2	1	7	8
w234	WA 8268	WA 8268	Sub-1	1	5	2	2	2	80	21	32	5	18.13	2	2	2	2	2	8	8	8	2	4.25		9	3	8	8	8	8	8
w235	WA 8288	WA 8288	Sub-2	16	1	10	2	5	5	5	2	40	5.75	5	2	2	2	2	2	2	2	5	2.38		8	2	8	8	8	8	9
w236	WA 8289	WA 8289	Sub-1	11	1	10	2	2	2	5	2	10	4.38	2	2	2	2	2	2	3	2	2	2.13		4	1	8	7	7	3	8
w237	WA 8273	WA 8273	Sub-2	11	2	10	5	5	10	10	5	5	7.25	5	2	2	2	2	2	2	2	2	2.38		4	3	4	9	7	9	3
w238	WA 8286	WA 8286	Sub-2	2	1	5	5	5	5	1	2	5	3.25	2	2	2	2	2	2	1	2	2	1.88		7	2	9	8	8	7	7
w239	WA 8287	WA 8287	Sub-2	5	1	5	5	2	5	5	2	5	3.75	2	2	2	2	2	2	2	2	2	2		5	2	8	8	5	8	8
w240	NW13MD109-1	NW13MD109-1	Sub-2	5	2	10	5	11	30	62	32	2	19.63	3	2	2	2	8	5	8	8	2	4.75		9	4	9	9	9	9	9
w242	CO15SFD061	CO15SFD061	Sub-2	5	2	5	21	11	5	41	53	5	17.88	3	2	2	8	2	2	8	9	2	4.5		8	3	8	8	4	8	8
w243	CO15SFD092	CO15SFD092	Sub-2	106	10	100	42	22	20	52	32	80	48	7	8	8	8	3	3	8	8	8	6.63		9	3	9	9	9	9	9
w244	CO15SFD095	CO15SFD095	Sub-2	106	20	100	21	32	100	10	32	90	52.63	7	5	8	8	3	9	3	8	8	6.38		9	3	9	9	9	9	9
w245	CO15SFD107	CO15SFD107	Sub-2	106	30	100	42	54	100	52	42	90	65.75	7	8	8	8	5	9	8	8	8	7.63		9	5	9	9	9	9	9
w246	AP-17CP020072	AP-17CP020072	Sub-2	11	2	5	21	16	5	31	32	5	15.38	3	8	2	8	8	2	4	8	2	5.38		8	2	9	9	9	9	9
w247	AP-17CP020137	AP-17CP020137	Sub-2	5	1	5	11	11	15	52	32	5	16.5	3	2	2	8	2	3	3	5	2	3.5		9	3	9	9	9	9	9
w248	AP-17CP020142	AP-17CP020142	Sub-2	106	5	10	21	32	40	41	42	5	37.13	7	8	2	8	5	5	7	8	2	6.25		9	5	9	9	9	9	9
w249	AP-17CP020143	AP-17CP020143	Sub-2	11	2	30	5	11	60	41	74	5	29.25	3	2	3	2	5	8	8	8	2	4.88		9	3	9	9	9	9	9
w250	AP-17CP020147	AP-17CP020147	Sub-2	95	1	15	11	22	80	93	74	30	48.88	8	8	3	8	8	8	8	9	5	7.5		9	8	9	9	9	9	8
w251	LCH14DH-21-1781	LCH14DH-21-1781	Sub-2	2	1	10	5	5	20	10	11	5	8	2	2	2	2	2	3	3	3	2	2.38		9	2	8	9	8	8	8
w252	LCH14-53	LCH14-53	Sub-2	1	1	20	2	2	20	21	32	10	12.38	1	2	3	2	2	5	3	8	2	3.25		9	3	9	9	9	9	8
w253	DH12HRW-9-9	DH12HRW-9-9	Sub-2	5	5	10	2	5	15	5	21	20	8.5	3	2	2	2	2	3	2	8	3	3		9	1	9	9	4	9	8
w254	DH11HRW-58-9	DH11HRW-58-9	Sub-2	21	2	10	2	11	30	93	21	5	23.75	5	2	2	2	8	8	8	8	2	5.38		8	8	9	9	8	9	9
w255	16NORD-54	16NORD-54	Sub-2	85	30	100	21	86	80	31	21	40	56.75	7	8	8	8	8	8	7	8	5	7.75		9	3	8	9	9	7	9
w256	16NORD-58	16NORD-58	Sub-2	11	2	10	11	5	10	52	16	70	14.63	3	2	2	8	2	2	8	8	8	4.38		8	3	8	8	8	8	8
w257	16NORD-62	16NORD-62	Sub-2	106	10	10	5	5	40	10	21	5	25.88	8	2	2	2	2	8	8	8	2	5		9	2	8	9	6	8	8
w258	NH144913-3	NH144913-3	Sub-2	106	30	80	63	43	90	72	53	100	67.13	7	8	8	8	8	9	8	8	9	8		9	5	9	9	8	9	9
w259	NE10478-1	NE10478-1	Sub-2	1	1	10	21	22	10	5	5	5	9.38	1	2	2	8	3	2	3	2	2	2.88		8	4	8	9	9	9	9
w260	NE14434	NE14434	Sub-2	11	1	10	5	5	10	93	42	5	22.13	3	2	2	2	2	2	8	8	2	3.63		9	5	9	9	8	9	8
w262	NE14538	NE14538	Sub-2	11	1	5	21	5	10	103	42	5	24.75	5	2	2	8	2	3	8	8	2	4.75		7	7	9	9	8	9	7
w263	NE14691	NE14691	Sub-2	5	2	20	11	2	15	72	42	5	21.13	3	2	5	8	2	2	8	8	2	4.75		9	7	9	9	9	9	9
w264	NE14696	NE14696	Sub-2	11	2	10	11	2	10	52	32	5	16.25	4	2	2	8	2	2	8	8	2	4.5		8	5	9	9	9	8	8
w265	NI14729	NI14729	Sub-2	1	5	10	53	5	5	21	32	2	16.5	1	2	2	8	2	2	8	8	2	4.13		8	7	9	9	8	9	9
w266	NW15573	NW15573	Sub-2	21	20	20	84	16	30	52	32	70	34.38	4	8	3	8	8	5	7	8	8	6.38		8	4	8	9	8	9	9
w267	NE14421	NE14421	Sub-2	1	5	10	21	2	10	10	21	2	10	1	2	2	8	2	2	3	8	2	3.5		8	3	8	8	8	8	8
w268	NE15410	NE15410	Sub-2	11	10	20	42	2	40	41	42	40	26	3	8	3	8	2	5	7	8	5	5.5		9	2	9	9	9	9	9
w269	NW15404	NW15404	Sub-2	1	2	10	42	5	10	31	21	5	15.25	1	2	2	2	2	2	3	5	2	2.38		9	3	9	9	9	9	9
w270	MT1547	MT1547	Sub-2	1	1	10	63	2	70	41	32	80	27.5	1	2	2	8	2	8	9	8	8	5		8	2	8	4	3	3	8
w271	MT1563	MT1563	Sub-2	5	1	10	2	2	20	5	21	20	8.25	3	2	2	2	2	3	3	5	3	2.75		4	2	4	4	2	4	2
w272	MT1564	MT1564	Sub-2	2	1	10	2	2	10	1	5	5	4.13	2	2	2	2	2	2	1	5	2	2.25		1	1	1	1	1	1	1
w273	MTS1588	MTS1588	Sub-2	5	5	10	2	11	10	21	5	5	8.63	3	2	2	2	8	2	2	2	2	2.88		8	3	9	8	9	8	8
w274	SD12008-2	SD12008-2	Sub-2	2	2	10	105	2	10	21	32	15	23	3	2	2	2	2	2	7	8	5	3.5		7	3	8	9	8	8	8
w275	SD13062-2	SD13062-2	Sub-2	95	5	30	32	22	15	21	32	20	31.5	7	8	5	3	8	3	3	5	5	5.25		8	3	5	8	7	8	8
w276	SD13W064-7	SD13W064-7	Sub-2	1	2	30	11	2	50	62	42	5	25	1	2	3	5	2	5	7	8	2	4.13		8	2	8	9	8	8	8
w277	SD14113-3	SD14113-3	Sub-2	11	10	30	21	5	30	41	32	70	22.5	4	8	5	5	2	3	6	5	8	4.75		9	4	9	9	8	9	9
w278	SD14115-5	SD14115-5	Sub-2	95	10	10	53	22	15	21	21	30	30.88	7	8	2	8	8	3	7	5	5	6		9	5	9	9	8	9	9
w279	CA9W09-903	CA9W09-903	Sub-2	5	2	2	42	2	5	41	42	5	17.63	3	2	2	8	2	2	8	8	2	4.38		8	5	9	9	8	9	9
w280	FA4W11-6067	FA4W11-6067	Sub-2	1	10	2	2	22	5	41	84	5	20.88	1	2	2	2	8	2	7	8	2	4		8	8	9	9	9	9	8
w282	KS13HW92-3	KS13HW92-3	Sub-2	5	5	2	21	2	15	62	42	5	19.25	3	2	2	3	2	2	6	5	2	3.13		8	2	9	9	9	9	7
w283	KS14HW106-6-6	KS14HW106-6-6	Sub-2	1	2	20	21	2	10	52	32	30	17.5	1	2	3	8	2	2	8	8	8	4.25		9	8	9	9	8	9	9
w284	KS14H180-4-6	KS14H180-4-6	Sub-2	1	10	10	5	5	5	5	5	5	5.75	1	2	2	2	2	2	2	2	2	1.88		8	2	9	9	9	9	8
w285	KS15H79-4	KS15H79-4	Sub-2	5	1	2	21	2	15	21	32	40	12.38	3	2	2	8	2	3	8	8	8	4.5		9	6	9	9	8	9	8
w286	KS15H116-6	KS15H116-6	Sub-2	5	1	2	21	5	5	41	32	30	14	3	2	2	8	2	2	4	8	5	3.88		9	7	9	9	8	9	9
w287	CO12D1770	CO12D1770	Sub-2	2	2	5	42	54	30	52	32	40	27.38	3	2	2	8	8	5	7	8	5	5.38		9	2	9	9	9	8	9
w288	CO13D1783	CO13D1783	Sub-2	11	2	10	42	11	5	62	74	5	27.13	3	5	2	8	8	2	7	8	2	5.38		9	3	9	9	9	9	9
w290	CO13D1383	CO13D1383	Sub-2	1	2	5	32	5	10	21	32	10	13.5	1	5	2	8	2	2	3	5	2	3.5		9	8	9	9	9	9	9
w291	CO13D1479	CO13D1479	Sub-2	1	5	2	5	5	5	31	11	5	8.13	1	2	2	2	2	2	3	3	2	2.13		9	7	9	8	9	8	9
w292	OK12716	OK12716	Sub-2	11	10	5	21	32	5	21	21	5	15.75	3	8	2	8	8	2	7	5	2	5.38		8	5	8	8	8	8	9
w294	OCW05S616T-2	OCW05S616T-2	Sub-2	2	10	10	16	27	50	21	11	5	18.38	2	5	2	3	3	5	2	5	2	3.38		9	4	8	8	9	8	9
w296	OK12206-127206-2	OK12206-127206-2	Sub-2	11	2	20	16	22	60	1	5	20	17.13	3	2	3	5	3	8	1	2	8	3.38		8	7	8	9	8	9	8
w297	AP-17CP020067	AP-17CP020067	Sub-2	74	1	20	105	32	10	62	74	30	47.25	5	8	3	8	8	3	8	8	5	6.38		9	7	9	8	8	9	9
w298	AP-17CP020068	AP-17CP020068	Sub-2	1	1	10	32	5	10	31	42	70	16.5	1	2	2	8	2	2	7	8	8	4		7	6	9	8	9	8	7
w299	AP-17CP020073	AP-17CP020073	Sub-2	2	5	10	32	5	10	21	63	5	18.5	2	2	2	8	2	3	8	8	2	4.38		9	3	9	9	9	8	9
w300	AP-17CP020081	AP-17CP020081	Sub-2	32.4	2	10	84	11	5	31	84	5	32.43	4.6	2	2	8	3	2	7	8	2	4.58		9	8	9	9	9	9	9
w302	AP-17CP020086	AP-17CP020086	Sub-2	11	30	15	74	97	15	21	32	30	36.88	3	8	2	8	8	2	7	5	5	5.38		9	5	8	8	9	8	9
w303	LCH14-52	LCH14-52	Sub-2	1	5	15	21	5	10	21	11	10	11.13	1	8	2	3	2	2	2	2	2	2.75		9	4	9	8	7	9	9
w304	LCH14-61	LCH14-61	Sub-2	5	1	20	11	5	60	21	16	80	17.38	3	2	3	2	2	8	3	3	8	3.25		9	5	9	8	9	8	8
w305	LCH14DH-21-1781	LCH14DH-21-1781	Sub-2	2	1	10	42	5	70	10	21	10	20.13	2	8	2	8	8	8	3	8	2	5.88		9	4	9	8	9	8	9
w306	DH11HRW-51-9	DH11HRW-51-9	Sub-2	5	1	10	84	16	10	72	42	20	30	3	8	2	8	8	2	8	8	8	5.88		9	4	9	8	8	9	9
w307	DH11HRW-27-3	DH11HRW-27-3	Sub-2	5	10	10	32	43	10	62	21	40	24.13	3	3	2	3	5	2	6	3	8	3.38		9	8	9	9	9	8	9
w308	KS080099M-3	KS080099M-3	Sub-2	2	5	10	63	5	40	41	42	2	26	2	8	2	8	2	8	8	8	2	5.75		9	1	9	9	9	9	9
w309	KS080093K-18	KS080093K-18	Sub-2	1	1	2	32	5	5	21	32	2	12.38	1	2	2	3	2	2	6	8	2	3.25		9	7	9	9	8	9	9
w310	KS090049K-8	KS090049K-8	Sub-2	21	1	5	84	5	5	72	42	2	29.38	4	5	2	8	2	2	9	8	2	5		8	8	9	9	9	9	9
w311	KS090387K-20	KS090387K-20	Sub-2	10.4	1	2	21	2	5	21	21	2	10.43	4.1	2	2	8	2	2	8	5	2	4.14		9	1	8	9	9	9	9
w312	TX12V7415	TX12V7415	Sub-2	74	5	10	42	65	10	21	32	2	32.38	5	5	2	8	8	2	3	5	2	4.75		9	4	9	9	9	9	9
w313	TX13M5625	TX13M5625	Sub-2	5	1	10	63	11	5	31	32	2	19.75	3	2	2	8	5	2	7	8	2	4.63		9	6	9	9	9	9	9
w314	TX14A001112	TX14A001112	Sub-2	32	20	15	63	43	10	62	32	40	34.63	4	8	3	5	5	2	4	8	8	4.88		9	8	9	9	9	9	9
w315	TX14A001185	TX14A001185	Sub-2	74	30	80	105	75	70	72	84	40	73.75	7	8	8	8	8	8	8	9	8	8		9	7	9	9	9	9	9
w316	TX14A001249	TX14A001249	Sub-2	11	2	2	63	2	5	31	32	20	18.5	3	2	2	8	2	2	3	5	8	3.38		9	7	9	9	9	9	9
w317	TX14A001035	TX14A001035	Sub-2	1	1	2	5	5	5	5	11	10	4.38	1	2	2	2	2	2	2	2	2	1.88		9	4	9	9	9	9	8
w318	TX14A001215	TX14A001215	Sub-2	12.9	2	5	21	5	15	10	32	5	12.86	3.7	2	2	3	2	3	7	5	2	3.46		7	3	4	4	4	7	6
w319	TX14V70086	TX14V70086	Sub-2	5	5	20	84	5	10	21	11	15	20.13	2	5	3	2	2	2	2	2	3	2.5		9	7	8	9	9	9	8
w320	TX14M7061	TX14M7061	Sub-2	5	20	20	74	75	20	41	21	30	34.5	3	5	3	8	8	3	3	3	5	4.5		9	7	9	9	9	9	9
w322	TX14M7088	TX14M7088	Sub-2	5	5	5	21	11	5	21	32	10	13.13	2	5	2	3	5	2	3	5	2	3.38		9	8	9	9	9	9	8
w323	NF97117	NF97117	Sub-2	106	10	100	74	54	70	41	42	90	62.13	7	8	8	8	5	8	7	8	8	7.38		9	6	9	9	8	8	9
w324	NE10478-1	NE10478-1	Sub-2	53	20	90	95	54	50	62	32	30	57	5	5	8	8	5	8	6	8	5	6.63		8	5	8	8	9	8	9
w325	NHH144913-3	NHH144913-3	Sub-2	1	5	2	2	22	20	5	5	10	7.75	1	2	2	2	3	3	2	2	2	2.13		8	5	7	8	8	8	8
w326	NW15443	NW15443	Sub-2	74	2	40	74	54	80	21	21	50	45.75	7	8	5	8	8	8	7	8	5	7.38		9	5	8	8	9	8	8
w327	NE15624	NE15624	Sub-2	5	1	10	53	11	10	31	32	5	19.13	2	2	2	8	3	2	8	8	2	4.38		9	7	9	9	9	9	9
w328	H3N13-0253	H3N13-0253	Sub-2	11	1	10	74	11	5	31	42	20	23.13	3	2	2	8	8	2	9	8	8	5.25		9	6	9	9	9	9	8
w329	H4N13-0181	H4N13-0181	Sub-2	5	1	5	63	11	5	31	42	20	20.38	3	2	2	8	8	2	8	8	5	5.13		9	3	9	9	9	9	9
w330	MO080104	MO080104	Sub-2	32	20	40	74	32	40	10	21	30	33.63	4	8	5	8	5	5	3	3	5	5.13		9	7	9	9	9	9	9
w331	KWS149	KWS149	Sub-2	32	30	40	74	43	60	31	42	30	44	3	5	5	8	5	8	3	8	5	5.63		8	7	9	9	9	9	9
w332	KWS152	KWS152	Sub-2	32	20	30	63	54	30	21	32	20	35.25	3	5	3	5	8	3	7	5	3	4.88		9	9	9	9	9	9	9
w333	KWS191	KWS191	Sub-2	32	20	30	32	32	90	21	32	30	36.13	4	8	3	5	5	8	7	5	8	5.63		9	6	9	9	9	9	9
w334	VA15W-63	VA15W-63	Sub-2	21	2	30	74	32	10	41	53	50	32.88	2	2	3	8	8	2	8	8	8	5.13		9	1	9	9	9	9	9
w335	VA09MAS1-12-5-1-3	VA09MAS1-12-5-1-3	Sub-2	21	5	30	32	11	90	5	5	80	24.88	4	5	5	8	2	9	2	2	8	4.63		9	8	9	9	9	9	9
w336	DH11SRW069-70	DH11SRW069-70	Sub-2	21	2	10	63	11	5	10	5	20	15.88	3	2	2	8	8	2	7	2	3	4.25		9	7	8	9	8	8	8
w337	0566A1-3-1-47	0566A1-3-1-47	Sub-2	32	2	10	84	11	40	93	63	30	41.88	4	5	2	8	8	5	8	8	5	6		9	8	9	9	9	9	9
w338	05247A1-7-3-29	05247A1-7-3-29	Sub-2	34.1	10	10	53	5	5	93	63	10	34.14	5.9	5	2	8	8	2	8	8	2	5.86		9	3	9	8	9	9	9
w339	05247A1-7-7-3-1	05247A1-7-7-3-1	Sub-2	11	15	10	74	11	5	41	84	5	31.38	2	5	2	8	8	2	8	8	2	5.38		9	7	9	9	9	9	9
w340	LES15-1066	LES15-1066	Sub-2	21	10	30	42	32	40	10	32	40	27.13	2	5	3	5	8	5	3	8	8	4.88		9	9	9	9	9	9	8
w342	LES167617	LES167617	Sub-2	11	2	30	16	5	20	5	21	50	13.75	2	2	5	3	2	3	2	8	8	3.38		9	8	9	9	9	9	9
w343	TWR70300	TWR70300	Sub-2	5	10	15	32	5	5	31	32	10	16.88	2	8	2	8	3	2	8	8	2	5.13		8	4	9	9	9	9	9
w344	TWR70400	TWR70400	Sub-2	5	1	10	53	11	60	72	32	60	30.5	2	2	2	8	5	8	6	5	5	4.75		9	2	9	9	9	9	9
w345	MDX18	MDX18	Sub-2	11	1	10	74	5	10	41	32	30	23	2	2	2	8	2	2	9	8	8	4.38		8	8	9	9	9	9	9
w346	MD96	MD96	Sub-2	11	1	2	5	2	2	5	5	5	4.13	2	2	2	2	2	2	2	2	2	2		9	7	9	9	9	9	9
w347	KY07C-1145-94-12-5	KY07C-1145-94-12-5	Sub-2	32	50	30	63	65	50	10	21	70	40.13	4	5	3	8	8	8	7	8	8	6.38		9	6	9	9	9	9	9
w348	X08C-1077-11-18-3	X08C-1077-11-18-3	Sub-2	42	30	40	74	65	50	41	63	70	50.63	3	8	5	8	8	8	8	9	8	7.13		9	7	9	9	9	9	9
w349	X08-1181-61-15-5	X08-1181-61-15-5	Sub-2	42	30	30	84	54	60	31	32	60	45.38	5	8	5	8	8	8	8	8	8	7.25		8	8	9	6	9	9	9
w350	OCW03S580S-8WF	OCW03S580S-8WF	Sub-2	11	2	2	53	11	5	21	0	5	13.13	3	2	2	8	2	2	7	5	2	3.88		9	8	8	8	9	8	8
w351	TN1803	TN1803	Sub-2	85	90	50	105	22	100	103	95	100	81.25	8	8	5	8	3	9	8	9	9	7.25		9	8	9	9	9	9	9
w352	GA 081298-16LE1	GA 081298-16LE1	Sub-2	11	1	2	11	11	5	5	5	5	6.38	2	2	2	2	2	2	3	2	2	2.13		8	8	9	9	9	9	9
w353	IL12-17257	IL12-17257	Sub-2	85	50	70	84	22	70	31	95	100	63.38	8	5	8	8	3	8	8	9	9	7.13		8	3	9	9	9	9	9
w354	IL13-20616	IL13-20616	Sub-2	64	30	30	42	22	20	31	42	50	35.13	5	5	3	5	3	3	8	8	5	5		9	7	9	9	9	9	8
w355	MI14R1140	MI14R1140	Sub-2	21	2	20	21	16	20	5	11	80	14.5	3	3	2	3	2	3	3	2	8	2.63		5	7	8	8	9	9	8
w356	MI15R0068	MI15R0068	Sub-2	85	90	100	95	22	100	62	63	100	77.13	8	8	8	8	8	9	8	8	9	8.13		9	2	9	9	9	9	9
w357	MI15R0388	MI15R0388	Sub-2	85	20	20	53	22	10	10	32	10	31.5	5	5	3	5	3	2	7	5	2	4.38		8	2	9	9	9	9	9
w358	NC14-23372	NC14-23372	Sub-2	21	5	20	21	22	50	5	11	100	19.38	3	8	2	3	3	5	3	5	9	4		9	2	9	9	9	9	9
w359	NC14-23373	NC14-23373	Sub-2	32	5	30	21	22	70	5	5	100	23.75	4	8	3	3	3	8	3	2	9	4.25		9	2	9	9	9	9	9
w360	NC13-21213	NC13-21213	Sub-2	5	2	5	5	11	10	5	11	5	6.75	2	2	2	2	2	2	2	2	2	2		9	2	9	9	9	9	9
w362	TX15D9570	TX15D9570	Sub-2	5	1	2	2	5	5	1	2	5	2.88	2	2	2	2	2	2	1	2	2	1.88		8	7	9	9	9	9	9
w363	TX15D9579	TX15D9579	Sub-2	5	1	2	32	11	2	10	21	5	10.5	2	2	2	8	2	2	7	5	2	3.75		7	3	9	9	7	9	8
w364	TX15D9597	TX15D9597	Sub-2	21	1	2	42	5	10	41	42	5	20.5	2	2	2	8	8	2	8	8	2	5		9	2	9	9	9	9	9
w365	TX14D8444	TX14D8444	Sub-2	64	2	30	21	16	50	31	11	40	28.13	5	3	5	3	2	8	2	3	5	3.88		8	8	9	9	9	9	9
w366	KWS154	KWS154	Sub-2	64	100	20	84	54	50	52	42	30	58.25	5	8	3	8	5	5	8	5	3	5.88		9	9	9	9	9	9	9
w367	KWS192	KWS192	Sub-2	21	10	40	32	32	70	21	32	60	32.25	3	5	5	8	3	8	7	8	8	5.88		8	8	9	9	9	9	9
w368	KWS193	KWS193	Sub-2	21	10	30	11	22	60	5	21	40	22.5	3	2	5	2	3	8	2	5	5	3.75		8	8	9	9	9	9	9
w369	VA09MAS2-131-6-2	VA09MAS2-131-6-2	Sub-2	64	10	100	32	32	100	52	32	60	52.75	8	5	8	8	3	9	8	8	5	7.13		9	7	9	9	9	9	9
w370	VA09MAS2-131-6-2-4	VA09MAS2-131-6-2-4	Sub-2	106	20	100	32	43	100	10	32	80	55.38	8	5	8	5	5	9	3	5	8	6		9	7	9	9	9	9	9
w371	DH12SRW056-058	DH12SRW056-058	Sub-2	11	5	10	42	32	60	72	74	10	38.25	3	8	2	8	8	8	8	8	2	6.63		8	7	9	9	9	9	8
w372	DH12SRW057-006	DH12SRW057-006	Sub-2	21	2	40	21	22	90	5	2	40	25.38	3	2	5	3	3	9	3	2	5	3.75		9	9	9	9	9	9	9
w373	FLLA10033C-6	FLLA10033C-6	Sub-2	42	2	20	42	11	80	72	42	10	38.88	5	2	3	8	8	8	9	8	2	6.38		8	7	9	9	8	9	9
w374	FLLA10191C-13	FLLA10191C-13	Sub-2	21	1	10	11	11	30	52	11	10	18.38	3	2	2	8	8	5	9	8	2	5.63		9	7	9	9	9	9	9
w375	FLLA10204C-4	FLLA10204C-4	Sub-2	21	5	20	21	16	60	10	5	20	19.75	3	3	3	3	2	5	2	2	3	2.88		9	7	9	9	9	9	9
w376	LES167927	LES167927	Sub-2	64	10	40	11	32	60	10	11	30	29.75	6	5	5	2	5	5	3	3	3	4.25		9	8	9	9	9	9	9
w377	LES168048	LES168048	Sub-2	32	5	20	21	43	70	5	11	40	25.88	3	3	3	3	5	8	2	3	5	3.75		9	8	9	9	9	9	8
w378	MDX18	MDX18	Sub-2	11	1	10	42	5	20	103	95	80	35.88	3	2	2	8	8	3	8	9	8	5.38		7	8	9	7	9	9	6
w379	MD96	MD96	Sub-2	11	2	10	2	5	10	1	5	5	5.75	2	2	2	2	2	2	1	2	2	1.88		9	7	9	9	9	9	9
w380	B14*4032	B14*4032	Sub-2	53	5	20	11	22	70	5	11	40	24.63	3	2	3	3	2	8	2	2	5	3.13		8	6	9	9	9	9	8
w382	B14-4435	B14-4435	Sub-2	11	2	5	5	11	5	1	2	5	5.25	2	2	2	2	2	2	1	2	2	1.88		7	7	9	8	8	9	8
w383	TN1705	TN1705	Sub-2	42	50	20	32	43	30	72	74	80	45.38	3	8	3	5	5	5	8	9	8	5.75		9	7	9	9	9	9	9
w384	TN1802	TN1802	Sub-2	85	30	50	74	65	30	52	42	80	53.5	8	8	5	8	8	5	7	8	8	7.13		9	8	9	9	9	9	9
w385	TN1804	TN1804	Sub-2	85	100	50	105	75	80	103	84	100	85.25	8	8	5	8	8	8	8	9	9	7.75		9	8	9	9	9	9	9
w386	GA 09436-16LE12	GA 09436-16LE12	Sub-2	21	1	20	42	11	30	62	32	15	27.38	3	2	3	8	8	5	8	8	3	5.63		9	8	9	9	9	9	9
w387	GA 071518-16E39	GA 071518-16E39	Sub-2	11	1	10	11	11	15	52	32	15	17.88	3	2	2	3	2	3	3	5	3	2.88		9	8	9	9	9	9	9
w388	GA 09129-16E55	GA 09129-16E55	Sub-2	11	1	5	5	5	10	41	32	15	13.75	3	3	2	2	2	2	8	8	3	3.75		9	8	9	9	9	9	9
w389	OCW03S580S-8WF	OCW03S580S-8WF	Sub-2	11	1	5	5	5	20	5	21	5	9.13	3	5	2	8	2	3	3	8	2	4.25		8	4	8	8	9	8	8
w390	AR06146E-1-4	AR06146E-1-4	Sub-2	11	2	5	2	5	10	5	5	10	5.63	3	2	2	2	2	2	3	2	2	2.25		8	8	9	9	9	9	9
w391	AR07133C-19-4	AR07133C-19-4	Sub-2	85	10	5	21	22	70	21	11	70	30.63	6	3	5	3	2	8	6	2	8	4.38		9	7	9	9	9	9	8
w392	LA08080C-31-1	LA08080C-31-1	Sub-2	11	1	15	2	11	70	103	32	2	30.63	3	2	2	2	2	8	9	8	2	4.5		7	7	9	9	8	9	7
w393	LA09225C-33-3	LA09225C-33-3	Sub-2	11	1	10	2	22	10	21	16	5	11.63	3	2	2	2	8	2	8	8	2	4.38		9	7	9	9	9	9	9
w394	LA12275LDH-128	LA12275LDH-128	Sub-2	11	5	10	2	32	10	21	21	5	14	3	2	2	2	8	2	8	8	2	4.38		9	7	9	9	9	9	9
w395	LA13235LDH-40	LA13235LDH-40	Sub-2	21	5	10	11	43	30	103	42	40	33.13	3	2	2	8	8	5	9	8	5	5.63		9	8	9	9	9	9	9
w396	USG 3120	USG 3120	Sub-2	85	10	40	63	65	40	41	21	60	45.63	8	5	5	8	8	5	4	8	5	6.38		9	8	9	9	9	9	9
w397	ARS14W0458	ARS14W0458	Sub-2	11	1	2	21	5	5	72	63	5	22.5	3	2	2	8	2	2	9	8	2	4.5		9	4	9	9	9	8	9
w398	ARS14W0931	ARS14W0931	Sub-2	85	100	100	95	108	70	103	95	100	94.5	8	8	8	8	8	8	9	9	9	8.25		8	6	8	9	9	9	8
w399	ARS14W0941	ARS14W0941	Sub-2	106	90	100	84	32	80	93	95	100	85	8	8	8	8	8	8	9	9	9	8.25		9	7	9	9	9	9	8
w400	ARS14W0947	ARS14W0947	Sub-2	74	100	40	84	86	90	103	95	100	84	5	8	5	8	8	8	9	9	9	7.5		9	8	9	9	9	9	9
w402	ARS14W1070	ARS14W1070	Sub-2	42	50	100	42	32	40	93	100	100	62.38	5	8	8	8	3	5	7	9	9	6.63		9	7	9	9	9	9	8
w403	ARS14W1077	ARS14W1077	Sub-2	32	1	50	5	5	15	21	21	40	18.75	2	3	5	2	2	4	3	3	5	3		8	8	9	9	8	9	9
w404	ARS15W062	ARS15W062	Sub-2	85	20	80	63	43	40	93	74	80	62.25	8	5	8	8	5	5	7	9	8	6.88		9	7	9	9	9	9	9
w405	ARS15W090	ARS15W090	Sub-2	85	90	100	53	43	30	103	63	100	70.88	8	8	8	8	5	5	9	8	9	7.38		9	5	9	9	9	9	9
w406	ARS15W119	ARS15W119	Sub-2	85	100	100	84	75	90	93	74	100	87.63	8	8	8	8	8	8	9	9	9	8.25		9	8	9	9	9	9	9
w407	ARS15W136	ARS15W136	Sub-2	21	2	10	5	5	40	72	63	5	27.25	3	2	2	2	2	5	8	9	2	4.13		9	8	9	9	9	9	9
w408	ARS15W193	ARS15W193	Sub-2	85	1	20	11	5	70	103	53	30	43.5	8	2	3	8	2	8	9	8	8	6		9	7	9	9	9	8	9
w409	ARS15W225	ARS15W225	Sub-2	85	50	80	32	43	60	62	42	50	56.75	5	8	8	8	5	7	5	5	5	6.38		9	7	9	9	9	9	9
w410	ARS15W226	ARS15W226	Sub-2	85	30	50	32	32	40	72	32	50	46.63	8	8	5	8	3	8	4	3	5	5.88		8	7	9	9	9	8	8
w411	ARS15W228	ARS15W228	Sub-1	85	20	50	32	32	50	82	42	60	49.13	5	8	5	8	5	5	7	5	5	6		9	5	9	9	9	9	9
w412	ARS15W229	ARS15W229	Sub-2	106	100	100	63	32	100	62	63	100	78.25	8	8	8	8	5	9	8	8	9	7.75		8	7	9	9	9	9	9
w413	VA14HRW-25	VA14HRW-25	Sub-2	32	10	50	21	11	50	103	74	10	43.88	4	5	5	8	2	8	9	8	2	6.13		9	8	9	9	9	9	8
w414	VA14HRW-41	VA14HRW-41	Sub-2	53	5	30	21	11	40	103	74	5	42.13	4	3	3	8	3	5	9	8	2	5.38		9	7	9	9	9	8	8
w415	VA15HRW-73	VA15HRW-73	Sub-2	42	2	10	21	5	20	82	32	20	26.75	3	2	2	8	2	3	9	8	3	4.63		9	7	9	7	9	8	9
w416	VA15HRW-86	VA15HRW-86	Sub-2	21	1	10	11	5	10	93	42	10	24.13	3	2	2	8	2	2	8	8	2	4.38		9	8	9	9	9	9	9
w417	VA15HRW-155	VA15HRW-155	Sub-2	85	100	80	84	43	100	103	74	90	83.63	8	8	8	8	8	8	9	8	8	8.13		7	6	9	9	9	9	7
w418	DH12HRW50-11	DH12HRW50-11	Sub-2	11	1	2	2	5	2	10	21	5	6.75	3	2	2	2	2	2	6	8	2	3.38		8	2	8	9	9	7	8
w419	VA15HRW-49	VA15HRW-49	Sub-2	21	5	30	84	16	5	10	21	5	24	3	5	3	8	8	2	3	3	2	4.38		8	7	8	9	8	8	9
w420	VA15HRW-93	VA15HRW-93	Sub-2	85	90	100	32	22	70	93	74	90	70.75	8	8	8	8	3	8	8	8	8	7.38		9	9	9	9	9	9	8
w422	DH11HRW56-40	DH11HRW56-40	Sub-2	64	2	5	5	5	5	5	21	10	14	5	2	2	2	2	2	8	5	2	3.5		9	5	8	9	9	9	8
w423	VA16HRW-24	VA16HRW-24	Sub-2	42	2	10	5	5	5	62	21	5	19	3	2	2	2	2	2	4	3	2	2.5		9	5	9	9	9	9	8
w424	VA16HRW-36	VA16HRW-36	Sub-2	85	1	60	42	5	40	103	32	40	46	6	8	8	8	2	5	9	8	8	6.75		8	8	9	9	9	9	8
w425	DH13HRW09-75	DH13HRW09-75	Sub-2	64	2	60	5	5	70	82	32	20	40	8	2	8	2	8	8	9	8	8	6.63		9	5	9	9	9	9	9
w426	DH13HRW09-81WS	DH13HRW09-81WS	Sub-2	11	1	5	2	2	5	10	11	5	5.88	3	2	2	2	2	2	3	8	2	3		3	3	3	3	3	3	3
w427	LCH14-61	LCH14-61	Sub-2	21	1	30	21	2	15	5	5	10	12.5	3	2	5	8	2	2	3	2	2	3.38		9	3	9	9	7	9	7
w428	DH11HW051-9	DH11HW051-9	Sub-2	32	10	15	21	11	20	82	42	20	29.13	3	5	3	8	8	3	9	8	8	5.88		9	7	9	9	8	9	8
w429	DH11HW053-34	DH11HW053-34	Sub-2	21	2	10	5	5	15	21	21	10	12.5	3	2	2	2	2	3	8	8	2	3.75		9	7	9	9	9	9	9
w430	DH12HRW9-9	DH12HRW9-9	Sub-2	21	10	10	2	2	5	10	11	10	8.88	2	3	2	2	2	2	3	2	2	2.25		9	7	9	9	8	9	7
w431	LCH13-032	LCH13-032	Sub-2	21	2	10	2	2	5	5	5	40	6.5	2	5	2	2	2	2	3	2	5	2.5		9	4	9	9	8	9	8
w432	LCH14-53	LCH14-53	Sub-2	21	1	30	2	2	5	5	11	5	9.63	3	5	3	2	2	2	2	2	2	2.63		9	7	9	8	8	9	8
w433	LCH14DH-21-1781	LCH14DH-21-1781	Sub-2	11	10	10	2	11	20	10	32	5	13.25	2	8	2	2	5	5	4	8	2	4.5		8	6	9	9	9	8	8
w434	DH11HWW058-9	DH11HWW058-9	Sub-2	21	1	10	2	5	50	52	42	5	22.88	4	2	2	2	8	8	8	9	2	5.38		8	7	9	8	9	9	8
w435	DH12HRW027-3	DH12HRW027-3	Sub-2	85	20	30	32	43	30	62	11	40	39.13	7	5	5	5	5	5	4	3	5	4.88		9	7	9	9	9	9	9
w436	OR2110679	OR2110679	Sub-1	5	2	5	11	2	2	10	5	10	5.25	3	2	2	3	2	2	8	2	2	3		7	1	3	7	7	3	8
w437	OR2111025	OR2111025	Sub-1	5	2	5	2	2	5	5	5	5	3.88	2	2	2	2	2	2	2	2	2	2		7	1	8	8	7	7	8
w438	OR2130118H	OR2130118H	Sub-1	5	1	2	2	2	2	5	5	2	3	2	2	2	2	2	2	7	2	2	2.63		7	1	3	7	7	7	8
w439	IDO1506	IDO1506	Sub-2	11	1	5	2	2	15	5	2	5	5.38	2	2	2	2	2	3	2	2	2	2.13		1	1	1	2	1	1	1
w440	IDO1706	IDO1706	Sub-1	21	2	20	2	2	15	10	5	2	9.63	2	2	3	2	2	3	2	2	2	2.25		1	3	3	2	2	8	8
w442	HRW11044-2-DH-2-4	HRW11044-2-DH-2-4	Sub-2	11	1	2	2	2	5	1	5	10	3.63	2	2	2	2	2	2	1	2	2	1.88		3	2	7	8	3	3	8
w443	HRW11132-2-DH-12-4	HRW11132-2-DH-12-4	Sub-2	5	1	2	2	5	2	5	2	5	3	3	2	2	2	2	2	2	2	2	2.13		4	2	8	8	8	8	8
w444	HRW11044-2-DH-7-1	HRW11044-2-DH-7-1	Sub-2	5	1	2	11	2	2	1	5	5	3.63	2	2	2	8	2	2	1	2	2	2.63		3	1	4	7	3	3	3
w445	ARS08X282-19-1LBW	ARS08X282-19-1LBW	Sub-2	11	2	5	2	11	10	21	16	5	9.75	4	2	2	2	8	8	7	3	2	4.5		8	7	8	8	8	8	8
w446	ARS070146-0-0-15L	ARS070146-0-0-15L	Sub-2	11	1	2	2	2	2	10	11	5	5.13	2	2	2	2	2	2	3	2	2	2.13		7	4	9	9	8	8	8
w447	ARS10X010-59-51L	ARS10X010-59-51L	Sub-1	5	1	2	2	5	15	21	5	5	7	2	2	2	2	2	5	7	2	2	3		7	4	9	9	9	8	8
w448	OR2130021R	OR2130021R	Sub-1	5	2	2	2	2	2	1	5	2	2.63	2	2	2	2	2	2	1	2	2	1.88		5	2	5	7	7	3	2
w449	OR2120358H	OR2120358H	Sub-2	11	1	10	2	11	15	31	16	20	12.13	2	5	2	2	8	3	2	3	3	3.38		8	5	7	9	9	5	9
w450	OR2140074R	OR2140074R	Sub-1	5	1	2	2	2	2	5	2	2	2.63	2	2	2	2	2	2	3	2	2	2.13		7	3	8	8	5	7	8
w451	OR2101043	OR2101043	Sub-1	11	1	2	2	2	2	1	2	2	2.88	3	2	2	2	2	2	1	2	2	2		9	1	5	5	8	1	8
w452	OR2121086	OR2121086	Sub-1	5	1	2	2	11	2	1	2	2	3.25	2	2	2	2	3	2	1	2	2	2		9	6	8	8	8	7	8
w453	OR2121285	OR2121285	Sub-2	5	1	2	2	2	2	1	2	10	2.13	2	2	2	2	2	2	1	2	2	1.88		9	3	9	9	9	9	8
w454	OR2130485	OR2130485	Sub-2	5	1	2	2	2	2	1	2	5	2.13	2	2	2	2	2	2	1	2	2	1.88		9	4	9	9	9	8	8
w455	ARSDH08X142-11L	ARSDH08X142-11L	Sub-1	5	1	2	2	5	2	10	42	2	8.63	2	2	2	2	2	2	7	8	2	3.38		3	2	3	3	2	3	2
w456	DH08X028-9C	DH08X028-9C	Sub-1	5	1	2	2	2	5	5	2	2	3	2	2	2	2	2	2	2	2	2	2		3	2	3	3	2	3	9
w457	ARS2J100065-C	ARS2J100065-C	Sub-1	5	1	2	11	5	2	1	2	2	3.63	2	2	2	3	2	2	1	2	2	2		1	2	2	2	2	1	2
w458	ARSDH08X103-102C	ARSDH08X103-102C	Sub-1	5	1	2	2	2	2	5	2	2	2.63	2	2	2	2	2	2	2	2	2	2		2	1	7	2	2	7	2
w459	IDO1708	IDO1708	Sub-1	42	1	2	11	5	2	5	2	10	8.75	6	2	2	3	2	2	2	2	2	2.63		8	3	6	4	9	3	8
w460	IDO1005	IDO1005	Sub-1	32	1	30	21	2	30	5	2	5	15.38	6	2	5	5	2	5	3	2	2	3.75		9	7	8	8	9	6	9
w462	SWW10094-DH-44-s	SWW10094-DH-44-s	Sub-1	11	1	2	2	2	2	5	21	2	5.75	2	2	2	2	2	2	3	3	2	2.25		7	2	8	7	8	7	8
w463	SWW10111-DH-44-s	SWW10111-DH-44-s	Sub-1	5	1	5	5	2	2	1	2	2	2.88	2	2	2	2	2	2	1	2	2	1.88		9	3	3	3	9	3	9
w464	SWW10111-DH-32	SWW10111-DH-32	Sub-1	32	1	2	11	5	2	41	32	2	15.75	5	2	2	8	2	2	3	5	2	3.63		8	4	9	8	9	9	9
w465	IDN 07-28017B	IDN 07-28017B	Sub-1	5	1	2	5	2	2	21	11	2	6.13	2	2	2	2	2	2	4	3	2	2.38		9	2	9	8	8	7	9
w466	IDN 14-75044DH	IDN 14-75044DH	Sub-1	53	1	40	2	2	40	5	5	2	18.5	4	2	5	2	2	8	3	2	2	3.5		8	4	5	5	9	5	9
w467	09PN046#57	09PN046#57	Sub-2	21	1	5	21	2	2	31	5	2	11	3	2	2	8	2	2	7	2	2	3.5		9	2	7	3	9	8	8
w468	06PN212-25	06PN212-25	Sub-1	5	1	2	2	2	2	1	5	2	2.5	2	2	2	2	2	2	1	2	2	1.88		9	7	7	8	9	4	9
w469	08PN030-3	08PN030-3	Sub-1	5	1	2	5	5	2	1	2	10	2.88	2	2	2	2	2	2	1	2	2	1.88		8	7	6	6	9	3	9
w470	08PN056-2	08PN056-2	Sub-1	5	1	2	2	2	2	1	5	2	2.5	2	2	2	2	2	2	1	2	2	1.88		7	2	8	4	9	4	8
w471	SY RAPTOR (exp 09PN046#16)	SY RAPTOR (exp 09PN046#16)	Sub-1	5	1	5	2	5	2	1	2	2	2.88	2	2	2	2	2	2	1	2	2	1.88		9	7	6	8	9	5	9
w472	ORI2150031 Cl+	ORI2150031 Cl+	Sub-1	5	2	15	2	2	2	5	2	5	4.38	2	2	3	2	2	2	2	2	2	2.13		8	5	3	4	8	4	8
w473	ORI2150061 Cl+	ORI2150061 Cl+	Sub-1	5	5	20	11	5	30	5	2	20	10.38	2	2	3	2	2	5	3	2	3	2.63		7	2	8	1	9	8	8
w474	OR2130081	OR2130081	Sub-1	32	1	10	2	2	5	5	2	2	7.38	4	2	2	2	2	2	2	2	2	2.25		7	2	7	7	8	2	8
wWRDN102	WPB00703	WPB00703	Sub-2	70	20	30	5	30	20	40	40	30	31.88	5	8	2	3	3	5	5	5	3	4.5		9	8	9	9	9	9	9
wWRDN104	9120503A	9120503A	Sub-1	100	50	80	20	70	50	100	100	60	71.25	8	8	8	5	8	8	9	9	8	7.88		9	2	9	8	9	9	9
wWRDN114	PI619419	PI619419	Sub-2	50	20	30	10	70	10	50	40	60	35	5	8	3	5	7	2	5	8	8	5.38		9	3	9	9	9	9	9
wWRDN2	CI011755	CI011755	Sub-1	100	30	80	80	95	100	100	50	10	79.38	8	5	8	8	8	9	9	9	8	8		9	5	9	9	9	9	9
wWRDN22	CI017298	CI017298	Sub-2	60	10	50	15	50	30	80	80	40	46.88	5	5	5	8	8	5	5	9	5	6.25		9	3	9	9	9	9	9
wWRDN3	CI013072	CI013072	Sub-2	100	40	80	90	60	95	100	80	30	80.63	8	8	8	8	8	9	9	9	8	8.38		9	7	9	9	9	9	9
wWRDN31	CI017759	CI017759	Sub-2	100	95	80	30	50	30	100	90	90	71.88	8	8	8	8	8	3	9	8	8	7.5		7	5	9	8	9	9	8
wWRDN32	CI017772	CI017772	Sub-2	80	80	70	70	80	5	80	70	30	66.88	5	8	8	8	8	2	5	8	3	6.5		9	8	9	9	2	9	9
wWRDN36	CI017917	CI017917	Sub-2	80	30	30	50	40	20	90	40	50	47.5	8	5	3	8	8	3	8	5	5	6		2	5	7	7	9	9	2
wWRDN39	PI14502B	PI14502B	Sub-1	100	100	100	30	50	20	100	90	40	73.75	8	8	8	5	8	3	9	9	5	7.25		9	1	9	9	9	9	9
wWRDN4	CI013448	CI013448	Sub-2	100	20	30	50	70	10	100	100	40	60	8	5	5	8	5	2	9	9	8	6.38		9	8	9	9	9	9	9
wWRDN42	PI494095	PI494095	Sub-1	50	30	70	20	40	60	50	40	15	45	5	8	7	6	8	8	8	8	2	7.25		9	5	9	9	9	9	9
wWRDN6	CI013842	CI013842	Sub-2	90	30	50	30	70	5	70	30	30	46.88	8	5	5	5	5	2	5	5	5	5		9	9	9	9	9	9	9
wWRDN62	PI599335	PI599335	Sub-2	100	10	80	15	70	30	80	60	100	55.63	8	8	8	5	8	5	8	8	9	7.25		9	8	9	9	9	9	9
wWRDN66	PI599663	PI599663	Sub-1	100	10	10	5	30	30	70	40	60	36.88	8	8	3	3	8	5	8	8	5	6.38		9	2	8	9	9	3	9
wWRDN7	CI013844	CI013844	Sub-2	90	30	50	15	25	5	40	20	20	34.38	8	5	5	5	3	2	5	3	2	4.5		2	1	4	9	9	9	2
wWRDN78	PI599664	PI599664	Sub-1	100	5	50	20	80	15	80	50	40	50	8	5	4	5	8	3	8	8	5	6.13		8	2	9	8	9	8	9
wWRDN8	CI013968	CI013968	Sub-2	70	10	20	20	50	10	80	40	30	37.5	5	5	2	6	5	2	5	5	3	4.38		9	7	9	9	9	9	9
wWRDN9	CI014485	CI014485	Sub-2	100	80	80	50	70	90	100	60	80	78.75	8	8	8	8	8	8	9	8	8	8.13		9	2	9	9	9	3	9
wWRDN95	PI 620630	PI 620630	Sub-2	100	5	80	15	15	40	40	40	100	41.88	8	3	8	5	2	8	8	8	9	6.25		1	1	7	2	2	9	2
a Two subpopulation defined by STRUCTURE analysis, a subpopulation assigned if with highest probability in two Q.
b rDS, relative disease severity.
c IT, Infection type.
d 18-21, 2018-2021; BLUE, best linear unbiased estimator; MV, Mount Vernon; PCFS, Palouse Conservation Field Station; SP, Spillman.

## Sheet: Supplementary Table 2
Supplementary Table 2. The virulence/avirulence formulae for the 7 races of Puccinia striiformis f. sp. tritici used in the study on the 18 Yr single-genes differentials.
Race	Isolate	Wheat linea	Octal code	Origin	Virulence/Avirulence formula on Yr genesb
PSTv-4	13-268	Yr1/YrSP	511211	US	1,6,9,17,27,SP,76/5,7,8,10,15,24,32,43,44,85,Exp2
PSTv-14	12-116	Yr1/Yr76	571267	US	1,6,7,8,9,17,27,43,44,85,Exp2,76/5,10,15,24,32,SP
PSTv-18	11-281	Nugaines	000000	US	None/1,5,6,7,8,9,10,15,17,24,27,32,43,44,85,Exp2,76
PSTv-37	12-14	Yr43	171266	US	6,7,8,9,17,27,43,44,85,Exp2/1,5,10,15,24,32,SP,76
PSTv-40	09-78	Yr10/Yr24	174766	US	6,7,8,9,10,24,27,32,43,44,85,Exp2/1,5,15,17,SP,76
PSTv-51	11-366	Yr10/Yr76	575777	US	1,6,7,8,9,10,17,24,27,32,43,44,SP,85,Exp2,76/5,15
PSTv-198	16-183	Yr27	170262	US	6,7,8,9,27,43,44,Exp2/1,5,10,15,17,24,32,SP,85,76
a wheat lines used to increase urediniospores of the isolates.
b The virulence/avirulence formula based on 18 Yr genes, each in individual background of the susceptible cultivar Avocet S: 1 = AvSYr1NIL (Yr1); 5 = AvSYr5NIL (Yr5); 6 = AvSYr6NIL (Yr6); 7 = AvSYr7NIL (Yr7); 8 = AvSYr8NIL (Yr8); 9 = AvSYr9NIL (Yr9); 10 = AvSYr10NIL (Yr10); 17 = AvSYr17NIL (Yr17); 24 = AvSYr24NIL (Yr24); 27 = AvSYr27NIL (Yr27); 32 = AvSYr32NIL (Yr32); 43 = AvS/IDO377s (F3-41-1) (…

## Sheet: Supplementary Table 3
Supplementary Table 3. Molecular markers used to detect 13 high-temperature adult-plant (HTAP) resistance gene in the HTAP winter wheat panel of 465 entries.
Gene/QTL	Chrom.	Marker		Type	R allele	S allele	Primera	Primer sequence (5’-3’)	Referenceb
Yr16	2DS	Xwmc245		SSR	150 bp	-	F	GCTCAGATCATCCACCAACTTC	Agenbag et al., 2012
							R	AGATGCTCTGGGAGAGTCCTTA
		Xwmc18		SSR	230bp	-	F	CTGGGGCTTGGATCACGTCATT
							R	AGCCATGGACATGGTGTCCTTC
Yr17 (YrM1225)	2AS	Yr17-KASP	ASR	KASP	G	A	R	AGGACGGCGTTTGCTCATGCTG	Li et al., 2023
							S	GGACGGCGTTTGCTCATGCTA
							C	AGCAGTATGTACACAAAA
Yr18	7DS	wMAS000003		KASP	T	A	R	CTGGTATGCCATTTAACATAATCATGAT	Lagudah et al., 2009
							S	CTGGTATGCCATTTAACATAATCATGAA
							C	CGCATGACAATAAGTTTCACTCATGCAAA
		Yr18-Jagger		KASP	G	T	R	TGTAATGTATCGTGAGAGATTTGCAG
							S	ATTGTAATGTATCGTGAGAGATTTGCAT
							C	GATCATTATCTGACCTGTGCGAATGAATA
Yr30	3BS	Xgwm533		SSR	120 bp	-	F	AAGGCGAATCAAACGGAATA	Spielmeyer et al., 2003
							R	GTTGCTTTAGGGGAAAAGCC
		Xgwm389		SSR	115 bp	-	F	ATCATGTCGATCTCCTTGACG
							R	TGCCATGCACATTAGCAGAT
Yr36	6BS	uhw89		STS	122bp		F	TCTCCAAGAGGGGAGAGACA	Uauy et al., 2005
							R	TTCCTCTACCCATGAATCTAGCA
Yr46	4DL	Kasp856		KASP	A	G	R	GCTACTACTATTGGTAGCCTA	Forrest et al., 2014
							S	GCTACTACTATTGGTAGCCTG
							C	CCAGTAGCTTATGGCACTCAAA
Yr52	7BL	Xbarc182		SSR	75bp		F	CCATGGCCAACAGCTCAAGGTCTC	Ren et al., 2012
							R	CGCAAAACCGCATCAGGGAAGCACCAAT
Yr59	7BL	Xbarc32		SSR	165bp		F	GCGTGAATCCGGAAACCCAATCTGTG	Zhou et al., 2014b
							R	TGGAGAACCTTCGCATTGTGTCATTA
Yr62	4BL	Xgwm192		SSR	212bp		F	GGTTTTCTTTCAGATTGCGC	Lu et al., 2014
							R	CGTTGTCTAATCTTGCCTTGC
		Xgwm251		SSR	117bp		F	CAACTGGTTGCTACACAAGCA
							R	GGGATGTCTGTTCCATCTTAG
Yr78	6BS	Xwmc494		SSR	218bp		F	GGATCGAGTCTCAAGTCTACAA	Dong et al., 2017
							R	AGAAGGAACAAGCAACATCATA
		Xwmc737		SSR	263bp		F	CGACTAGGACTAGACGACTCTAACGG
							R	GTCGATCACCAGAGGCATTG
Qyr.wgp-1B.1	1B	IWB12603		KASP	C	T	R	AGTAGGCAACTTCTTAGGTGGAAC	Naruoka et al., 2015
							S	ATAGTAGGCAACTTCTTAGGTGGAAT
							C	ACATTTTGTCTCTGAGCTATTTCGACCTT
QYrsk.wgp-3BS	3BS	IWB1836		KASP	T	C	R	TGCTACGGCATGGTTGAGTTTT	Liu et al., 2019
							S	TGCTACGGCATGGTTGAGTTTC
							C	CTCCTTCACTAGACTGTGCTGACTG
		IWB20761		KASP	T	C	R	TCGGAAGTTAGGGCCACT
							S	TCGGAAGTTAGGGCCACC
							C	TGCGCCCTTCTGGAATCG
QYrsk.wgp-4BL	4BL	IWB33055		KASP	T	G	R	TCCATTTGTGCTCATGGTAAAAAT	Liu et al., 2019
							S	TCCATTTGTGCTCATGGTAAAAAG
							C	TGCAGCGTATATCCGTGTAC
		IWB13720		KASP	A	C	R	ATGCTCAATGTCTAACTGAGCTA
							S	ATGCTCAATGTCTAACTGAGCTC
							C	TCCCTCCAAATGATTGACTACACT
a For KASP markers, R and S stand for allele-specific primers for resistance positive and alternate alleles, respectively; and C stands for common primer.
b References:
Agenbag, G. M., Pretorius, Z. A., Boyd, L. A., Bender, C. M., and Prins, R. (2012). Identification of adult plant resistance to stripe rust in the wheat cultivar Cappelle-Desprez. Theor. Appl. Genet. 125, 109–120. doi: 10.1007/s00122-012-1819-5
Uauy, C, Brevis, J. C., Chen, X. M., Khan, I., Jackson, L., Chicaiza, O., et al. (2005). High-temperature adult-plant stripe rust resistance gene Yr36 from Triticum turgidum ssp. dicoccoides is closely linked to the grain protein content locus Gpc-B1. Theor. Appl. Genet. 11, 97–105. doi: 10.1007/s00122-005-0109-x
Dong, Z., Hegarty, J. M., Zhang, J., Zhang, W., Chao, S., Chen, X., et al. (2017). Validation and characterization of a QTL for adult plant resistance to stripe rust on wheat chromosome arm 6BS (Yr78). Theor. Appl. Genet 130, 2127–2137. doi: 10.1007/s00122-017-2946-9
Forrest, K., Pujol, V., Bulli, P., Pumphrey, M., Wellings, C., Herrera-Foessel, S., et al. (2014). Development of a SNP marker assay for the Lr67 gene of wheat using a genotyping by sequencing approach. Mol. Breed 34:2109-2118. doi: 10.1007/s11032-014-0166-4
Lagudah, E. S., Krattinger, S. G., Herrera-Foessel, S., Singh, R. P., Huerta-Espino, J., Spielmeyer, W., Brown-Guedira, G., Selter, L. L., and Keller, B. (2009). Gene-specific markers for the wheat gene Lr34/Yr18/Pm38 which confers resistance to multiple fungal pathogens. Theor. Appl. Genet 119:889-898. doi: 10.1007/s00122-009-1097-z
Liu, L., Yuan, C. Y., Wang, M. N., See, D. R., Zemetra, R. S., and Chen, X. M. (2019). QTL analysis of durable stripe rust resistance in the North American winter wheat cultivar Skiles. Theor. Appl. Genet 132, 1677–1691. doi: 10.1007/s00122-019-03307-2
Naruoka, Y., Garland-Campbell, K. A., and Carter, A. H. (2015). Genome-wide association mapping for stripe rust (Puccinia striiformis f. sp. tritici) in US Pacific Northwest winter wheat (Triticum aestivum L.). Theor. Appl. Genet 128, 1083–1101. doi: 10.1007/s00122-015-2492-2
Spielmeyer, W., Sharp, P. J., and Lagudah, E. S. (2003). Identification and validation of markers linked to broad-spectrum stem rust resistance gene Sr2 in wheat (Triticum aestivum L.). Crop Sci 43:333-336. doi: 10.2135/cropsci2003.3330
Uauy, C., Brevis, J. C., Chen, X., Khan, I., Jackson, L., Chicaiza, O., Distelfeld, A., Fahima, T., and Dubcovsky, J. (2005). High-temperature adult-plant (HTAP) stripe rust resistance gene Yr36 from Triticum turgidum ssp. dicoccoides is closely linked to the grain protein content locus Gpc-B1. Theor. Appl. Genet 112:97-105. doi: 10.1007/s00122-005-0109-x

## Sheet: Supplementary Table 4
Supplementary Table 4. The information of the 175 US winter wheat entries and their stripe rust data in various locations from 2007 to 2017 (Note: 4 entries showing seedling stage resistance to all 7 races of Puccinia striiformis f. sp. tritici are highlighted in green).
Tag	ID number	Cultivar/line	07MV_rDSa,c	07PCFS_rDS	08MV_rDS	08PCFS_rDS	08SP_rDS	09MV_rDS	09PCFS_rDS	09SP_rDS	10MV_rDS	10PCFS_rDS	10SP_rDS	11MV_rDS	11PCFS_rDS	11SP_rDS	12MV_rDS	12PCFS_rDS	12SP_rDS	13MV_rDS	13PCFS_rDS	13SP_rDS	14MV_rDS	14PCFS_rDS	14SP_rDS	15MV_rDS	15PCFS_rDS	15SP_rDS	16MV_rDS	16PCFS_rDS	16SP_rDS	17MV_rDS	17PCFS_rDS	17SP_rDS	BLUE_rDS	07MV_ITb	07PCFS_IT	08MV_IT	08PCFS_IT	08SP_IT	09MV_IT	09PCFS_IT	09SP_IT	10MV_IT	10PCFS_IT	10SP_IT	11MV_IT	11PCFS_IT	11SP_IT
w1	PI323389	BOUNTY	2	0	1.15701	1	1.06056	2.5	1.06078	1.06872	0	6.47082	6.25	0	5.20021	1	91.1762	1	1.0653	2.23214	1	2.08703	1.00321	10	5	2.01349	20.4939	1.0791	23.175	2	5	10.2859	12.8205	2	6.94375	2	0	2	2	2	2	2	2	0	2	3	0	2	2
w2	YRT87031	GALAHAD	2	0	1.15701	1	1.06056	2.5	10.6078	1.06872	13.1735	6.47082	12.5	25	10.4004	10	5.06534	5	5.32652	5.58036	10	15.6527	2.00642	10	20	2.01349	7.36635	1.0791	11.5875	5	5	10.2859	12.8205	5	7.36635	2	0	2	2	2	2	5	2	5	2	8	3	3	3
w3	PI447429	VIRTUE	5	0	5.78503	1	5.30279	2.5	5.30391	1.06872	2.6347	6.47082	25	25	5.20021	5	20.2614	5	5.32652	5.58036	5	20.8703	10.0321	10	25	2.01349	9.76249	2.1582	17.3812	10	10	10.2859	38.4615	10	9.76249	2	0	2	2	3	2	3	2	2	2	3	2	3	3
w4	PI447427	MARDLER	2	0	1.15701	1	1.06056	2.5	1.06078	1.06872	2.6347	6.47082	6.25	6.25	10.4004	5	15.196	1	5.32652	5.58036	1	5.21757	2.00642	5	10	2.01349	5.12348	2.1582	5.79374	2	5	10.2859	12.8205	2	4.51173	2	0	2	2	2	2	2	2	2	2	3	2	3	2
w5	PI447426	HUSTLER	2	0	1.15701	1	1.06056	2.5	1.06078	1.06872	2.6347	6.47082	6.25	2.5	5.20021	1	5.06534	1	2.13061	5.58036	1	2.08703	2.00642	1	10	0	5.12348	5.39549	11.5875	2	5	10.2859	2.5641	2	3.36653	2	0	2	2	2	2	2	2	2	2	2	2	2	2
w6	PI315841	CLEO	5	0	34.7102	1	1.06056	2.5	5.30391	1.06872	65.8675	6.47082	12.5	12.5	5.20021	5	10.1307	2	5.32652	5.58036	10	20.8703	20.0642	1	40	5.03373	2.04939	5.39549	23.175	5	10	15.4289	25.641	10	11.7149	2	0	8	2	2	2	3	2	8	2	8	2	3	2
w7	PI201195	HEINES VII	5	1.02197	1.15701	1	10.6056	6.25	10.6078	1.06872	26.347	12.9416	37.5	75	31.2012	20	10.1307	30	10.653	44.6429	40	31.3054	20.0642	20	45	10.0675	1.0247	10.791	28.9687	10	20	5.14297	25.641	10	19.1604	2	3	2	2	5	2	8	2	5	2	8	5	5	3
w8	PI404008	MARIS HUNTSMAN	5	0	1.15701	2	1.06056	37.5	5.30391	1.06872	26.347	12.9416	12.5	25	31.2012	5	60.7841	1	5.32652	11.1607	10	15.6527	20.0642	5	10	5.03373	1.0247	5.39549	5.79374	5	5	10.2859	25.641	2	11.5701	2	0	2	2	2	3	8	2	5	2	2	3	5	3
w9	PI366020	MARIS NIMROD	2	0	11.5701	1	1.06056	37.5	1.06078	1.06872	6.58675	6.47082	12.5	2.5	10.4004	5	20.2614	5	5.32652	5.58036	20	15.6527	30.0963	5	15	2.01349	1.0247	1.0791	5.79374	5	5	5.14297	12.8205	1	8.10968	2	0	5	2	2	5	2	2	3	2	2	2	5	3
w10	PI447424	BRIGAND	0	0	1.15701	1	1.06056	12.5	1.06078	1.06872	26.347	6.47082	12.5	25	5.20021	5	10.1307	2	5.32652	5.58036	20	5.21757	1.00321	1	10	2.01349	102.47	2.1582	5.79374	5	10	5.14297	2.5641	5	9.33642	0	0	2	2	2	3	2	2	5	2	2	2	2	3
w11	PI167419	NORD DESPREZ	10	0	23.1401	1	1.06056	12.5	5.30391	1.06872	2.6347	6.47082	37.5	37.5	31.2012	80	40.5227	30	26.6326	39.0625	30	31.3054	20.0642	15	30	2.01349	21.1036	21.582	5.79374	20	1	20.5719	51.2821	20	21.1036	2	0	3	8	2	3	8	2	2	2	8	3	5	8
w12	PI410870	MEGA	0	0	1.15701	1	1.06056	2.5	1.06078	1.06872	26.347	6.47082	6.25	2.5	10.4004	10	10.1307	20	15.9795	5.58036	15	5.21757	5.01605	10	30	2.01349	10.247	37.7684	5.79374	5	5	5.14297	25.641	10	9.16707	0	0	2	2	2	2	2	2	5	2	2	2	2	3
w13	PI422222	ARMADA	5	0	5.78503	1	21.2112	2.5	5.30391	1.06872	13.1735	6.47082	25	62.5	52.0021	10	30.3921	10	15.9795	22.3214	10	20.8703	20.0642	20	25	2.01349	5.12348	10.791	11.5875	5	10	15.4289	51.2821	10	15.8397	2	0	2	2	8	2	8	2	3	2	8	5	5	3
w14	YRT78028	ARMINDA	2	0	1.15701	5	1.06056	2.5	1.06078	1.06872	13.1735	6.47082	6.25	25	5.20021	5	20.2614	5	2.13061	5.58036	5	5.21757	10.0321	10	15	5.03373	1.0247	2.1582	5.79374	5	5	5.14297	25.641	2	6.56119	2	0	2	2	2	2	2	2	5	2	2	2	2	3
w15	PI428521	HOBBIT	2	0	1.15701	1	1.06056	25	5.30391	1.06872	26.347	6.47082	6.25	50	20.8008	10	25.3267	10	10.653	27.9018	30	15.6527	10.0321	15	40	2.01349	5.12348	1.0791	5.79374	10	10	15.4289	12.8205	5	12.7589	2	0	2	2	2	3	5	2	5	2	2	3	3	3
w16	PI262223	CAPELLE DESPREZ	0	0	1.15701	1	1.06056	25	1.06078	1.06872	13.1735	6.47082	12.5	0	10.4004	5	5.06534	5	10.653	5.58036	15	5.21757	5.01605	10	20	2.01349	51.2348	1.0791	5.79374	1	5	5.14297	12.8205	5	7.7659	0	0	2	2	2	3	2	2	5	2	2	0	3	2
w17	CI013723	DRUCHAMP	2	0	1.15701	1	10.6056	25	5.30391	1.06872	2.6347	6.47082	37.5	12.5	31.2012	20	15.196	10	15.9795	16.7411	10	5.21757	5.01605	20	50	10.0675	10.247	1.0791	5.79374	5	5	10.2859	25.641	10	12.1158	2	0	2	2	3	3	5	2	2	2	5	3	5	3
w18	CI017596	STEPHENS	5	0	11.5701	5	10.6056	2.5	10.6078	1.06872	26.347	6.47082	50	37.5	20.8008	5	30.3921	50	79.8977	39.0625	30	31.3054	15.0482	25	40	5.03373	5.12348	16.1865	11.5875	20	20	15.4289	51.2821	10	21.4943	2	0	3	2	2	2	5	2	5	2	3	5	3	3
w19	PI422224	WAGGONER	5	0	34.7102	1	1.06056	37.5	5.30391	1.06872	105.388	6.47082	25	25	20.8008	20	50.6534	10	10.653	16.7411	20	41.7406	40.1284	20	60	2.01349	81.9756	5.39549	11.5875	10	20	15.4289	51.2821	10	23.9345	2	0	5	2	2	5	5	2	5	2	8	3	3	3
w20	PI410867	KINSMAN	2	0	23.1401	1	1.06056	2.5	10.6078	10.6872	2.6347	38.8249	50	37.5	10.4004	10	20.2614	10	42.6121	33.4821	40	20.8703	30.0963	15	30	30.2024	18.8685	2.1582	23.175	0	10	15.4289	51.2821	10	18.8685	2	0	2	2	2	2	5	2	2	3	5	2	3	3
w22	PI446910	AVALON	2	0	1.15701	1	1.06056	2.5	10.6078	1.06872	39.5205	12.9416	25	50	1.04004	5	5.06534	2	10.653	22.3214	5	5.21757	10.0321	15	25	5.03373	1.0247	1.0791	11.5875	5	5	5.14297	12.8205	1	9.40232	2	0	2	2	2	2	8	2	8	2	8	3	2	3
w23	PI191302	MINISTRE	0	0	1.15701	1	1.06056	2.5	1.06078	1.06872	0	6.47082	2.5	6.25	5.20021	5	10.1307	1	5.32652	2.23214	5	15.6527	10.0321	5	10	2.01349	1.0247	5.39549	5.79374	2	5	5.14297	6.41026	1	4.10697	0	0	2	2	2	2	2	2	0	2	2	2	3	2
w24	CI011773	VILMORIN 23	0	0	1.15701	1	1.06056	2.5	1.06078	1.06872	13.1735	6.47082	2.5	2.5	31.2012	10	20.2614	10	26.6326	11.1607	10	41.7406	20.0642	10	15	30.2024	12.0635	10.791	34.7625	5	10	15.4289	19.2308	10	12.0635	0	0	2	2	5	2	2	2	4	2	2	2	5	3
w25	PI174655	HYBRID 46	0	0	1.15701	1	1.06056	2.5	5.30391	1.06872	0	6.47082	12.5	0	20.8008	5	10.1307	2	5.32652	5.58036	5	10.4351	1.00321	5	10	10.0675	1.0247	5.39549	34.7625	5	5	10.2859	12.8205	1	6.1467	0	0	2	2	2	2	2	2	0	2	2	0	3	3
w26	PI339817	JOSS CAMBIER	5	0	1.15701	1	1.06056	2.5	5.30391	1.06872	26.347	12.9416	37.5	37.5	10.4004	20	50.6534	20	26.6326	27.9018	20	31.3054	10.0321	20	75	2.01349	1.0247	10.791	23.175	5	10	15.4289	64.1026	20	18.5888	2	0	2	2	2	2	8	2	5	3	8	5	3	3
w27	YRT80042	KADOR	2	0	1.15701	1	1.06056	2.5	10.6078	1.06872	39.5205	12.9416	37.5	37.5	31.2012	50	30.3921	40	47.9386	33.4821	30	31.3054	10.0321	15	75	10.0675	18.5888	2.1582	11.5875	5	10	10.2859	38.4615	5	20.4441	2	0	2	2	2	2	8	2	7	8	8	5	5	5
w28	PI511673	MADSEN	2	0	11.5701	1	5.30279	2.5	1.06078	1.06872	52.694	6.47082	6.25	2.5	1.04004	5	5.06534	1	1.0653	5.58036	1	2.08703	5.01605	10	1	5.03373	1.0247	5.39549	5.79374	1	1	2.05719	12.8205	1	5.16864	2	0	2	2	2	2	2	2	4	2	2	2	2	2
w29	CI017419	DAWS	2	0	1.15701	1	1.06056	2.5	1.06078	1.06872	0	6.47082	1.25	25	5.20021	5	5.06534	1	1.0653	16.7411	1	2.08703	5.01605	5	10	5.03373	1.0247	1.0791	11.5875	2	5	10.2859	12.8205	1	4.6742	2	0	2	2	2	2	2	2	0	2	2	2	2	2
w30	CI013448	GAINES	60	71.5381	57.8503	90	63.6335	25	84.8626	85.4975	105.388	77.6498	100	62.5	31.2012	50	50.6534	90	106.53	50.2232	60	62.6109	70.2247	40	80	30.2024	81.9756	32.3729	23.175	100	100	51.4297	76.9231	10	65.0451	5	5	7	5	7	5	5	5	7	8	7	3	5	5
w31	CI013968	NUGAINES	25	30.6592	57.8503	60	63.6335	12.5	84.8626	32.0616	65.8675	77.6498	75	62.5	20.8008	50	60.7841	90	90.5508	50.2232	40	41.7406	60.1926	35	70	20.1349	61.4817	32.3729	11.5875	100	100	41.1438	51.2821	30	53.2775	3	5	5	5	5	2	5	3	3	8	5	3	5	5
w32	CI014586	LUKE	15	10.2197	23.1401	10	21.2112	6.25	31.8235	10.6872	39.5205	77.6498	62.5	50	10.4004	5	50.6534	80	47.9386	33.4821	40	31.3054	40.1284	40	40	30.2024	10.247	5.39549	17.3812	90	90	30.8578	51.2821	20	35.0711	3	5	3	2	3	2	5	2	2	5	5	3	3	3
w33	PI191303	ALBA	0	0	1.15701	1	1.06056	12.5	10.6078	1.06872	2.6347	6.47082	25	2.5	20.8008	1	20.2614	20	21.3061	5.58036	5	10.4351	10.0321	15	90	5.03373	20.4939	5.39549	11.5875	10	10	15.4289	25.641	10	12.4061	0	0	2	2	2	3	8	2	2	2	8	2	3	2
w34	CI012385	BREVOR	15	40.8789	23.1401	30	1.06056	37.5	53.0391	32.0616	79.041	77.6498	75	75	52.0021	80	70.9148	90	79.8977	100.446	100	104.351	60.1926	80	50	50.3373	51.2348	53.9549	34.7625	100	100	82.2876	100	90	65.5612	2	2	2	3	2	5	5	3	7	5	7	3	5	8
w35	PI167429	VILMORIN 27	5	0	1.15701	1	1.06056	62.5	5.30391	1.06872	39.5205	12.9416	25	12.5	52.0021	60	30.3921	5	26.6326	39.0625	20	41.7406	20.0642	5	50	10.0675	20.8056	5.39549	46.3499	10	5	20.5719	25.641	5	20.8056	2	0	2	2	2	5	8	3	5	3	5	2	5	8
w36	PI174648	HYBRIDE DE BERSEE	10	0	1.15701	1	1.06056	12.5	10.6078	1.06872	2.6347	12.9416	25	6.25	31.2012	20	20.2614	10	26.6326	16.7411	20	31.3054	30.0963	15	50	10.0675	5.12348	2.1582	23.175	20	10	15.4289	25.641	5	14.7516	3	0	2	2	3	3	8	2	2	3	5	2	3	3
w37	CI014564	HYSLOP	10	1.02197	11.5701	10	10.6056	37.5	21.2157	1.06872	13.1735	38.8249	62.5	37.5	20.8008	30	50.6534	90	58.5917	61.3839	40	31.3054	30.0963	45	60	30.2024	10.247	16.1865	34.7625	20	100	41.1438	51.2821	10	33.9574	2	5	3	2	3	3	5	2	5	3	5	2	3	3
w38	CI017759	WALLADAY	10	5.10986	46.2802	5	21.2112	25	84.8626	1.06872	52.694	64.7082	62.5	75	20.8008	10	50.6534	80	58.5917	50.2232	65	62.6109	30.0963	35	80	10.0675	20.4939	10.791	34.7625	10	30	20.5719	38.4615	10	36.9237	2	8	5	8	5	2	8	3	8	5	8	5	3	3
w39	CI017954	HILL 81	5	0	1.15701	1	1.06056	12.5	1.06078	1.06872	13.1735	6.47082	6.25	25	10.4004	30	25.3267	10	26.6326	44.6429	20	15.6527	10.0321	10	40	10.0675	5.12348	5.39549	34.7625	10	15	10.2859	12.8205	5	13.2776	2	0	2	2	2	2	2	2	3	2	3	3	3	5
w40	PI536994	ELTAN	2	1.02197	23.1401	20	21.2112	12.5	10.6078	5.34359	39.5205	25.8833	62.5	25	10.4004	10	30.3921	30	69.2447	22.3214	50	15.6527	20.0642	15	60	30.2024	92.2226	26.9774	34.7625	10	50	30.8578	38.4615	30	28.9153	2	2	3	2	3	3	5	2	5	3	5	2	2	3
w42	PI558510	ROD	10	0	5.78503	10	1.06056	50	31.8235	1.06872	65.8675	51.7665	62.5	37.5	31.2012	50	30.3921	40	79.8977	44.6429	60	41.7406	30.0963	100	95	10.0675	30.7409	16.1865	17.3812	30	50	30.8578	3.84615	30	35.9195	2	0	2	8	3	5	5	2	5	8	8	3	3	5
w43	PI582529	ROHDE	2	0	1.15701	1	1.06056	2.5	5.30391	1.06872	0	6.47082	25	12.5	5.20021	5	10.1307	20	15.9795	16.7411	10	5.21757	5.01605	15	20	10.0675	92.2226	2.1582	17.3812	10	10	20.5719	25.641	10	12.0121	2	0	2	2	2	2	5	2	0	2	2	2	2	2
w44	PI594372	CODA	5	1.02197	1.15701	10	10.6056	2.5	10.6078	1.06872	6.58675	6.47082	6.25	6.25	5.20021	10	20.2614	10	10.653	16.7411	20	15.6527	30.0963	10	15	20.1349	5.12348	10.791	17.3812	10	10	41.1438	25.641	15	12.0731	2	3	2	8	8	2	8	2	3	2	2	2	3	2
w45	PI602861	WEATHERFORD	2	0	11.5701	1	10.6056	6.25	10.6078	1.06872	26.347	12.9416	12.5	25	5.20021	10	25.3267	10	15.9795	22.3214	10	2.08703	10.0321	15	10	20.1349	5.12348	2.1582	11.5875	2	5	25.7149	12.8205	10	10.9493	2	0	2	2	3	2	5	2	2	2	8	2	2	2
w46	PI603039	BOUNDARY	2	2.04394	5.78503	20	21.2112	12.5	31.8235	5.34359	26.347	25.8833	62.5	62.5	5.20021	20	25.3267	30	37.2856	22.3214	55	31.3054	10.0321	50	50	20.1349	5.12348	10.791	23.175	10	10	15.4289	51.2821	10	24.0733	2	5	2	5	5	2	5	2	7	3	8	3	3	3
w47	PI606764	BRUEHL	5	0	1.15701	1	1.06056	2.5	5.30391	1.06872	0	12.9416	12.5	12.5	5.20021	5	30.3921	2	26.6326	11.1607	5	2.08703	5.01605	15	15	20.1349	10.247	5.39549	11.5875	2	10	15.4289	25.641	5	8.84235	2	0	2	2	2	2	5	2	0	2	2	3	3	3
w48	PI606765	EDWIN	10	5.10986	23.1401	20	21.2112	2.5	21.2157	1.06872	0	6.47082	25	25	5.20021	5	40.5227	20	15.9795	39.0625	50	31.3054	10.0321	30	40	20.1349	2.04939	5.39549	34.7625	10	20	41.1438	51.2821	20	20.3933	2	5	2	5	5	2	8	2	0	2	2	2	3	3
w49	PI628640	FINCH	5	0	11.5701	5	0	2.5	21.2157	1.06872	0	25.8833	50	50	5.20021	10	25.3267	20	15.9795	33.4821	20	15.6527	15.0482	50	50	30.2024	10.247	5.39549	17.3812	5	20	20.5719	25.641	10	18.0427	2	0	2	5	0	2	5	2	0	2	5	3	3	3
w50	PI628641	CHUKAR	2	0	5.78503	1	0	2.5	1.06078	1.06872	2.6347	12.9416	12.5	12.5	5.20021	5	10.1307	5	1.0653	16.7411	1	5.21757	2.00642	40	40	10.0675	5.12348	2.1582	11.5875	1	2	10.2859	12.8205	5	7.6686	2	0	2	2	0	2	2	2	2	2	8	2	2	2
w51	PI631486	BRUNDAGE 96	2	0	5.78503	10	21.2112	12.5	21.2157	1.06872	39.5205	12.9416	37.5	50	10.4004	10	30.3921	80	37.2856	22.3214	10	15.6527	15.0482	70	60	10.0675	2.04939	10.791	5.79374	10	10	20.5719	12.8205	10	20.8418	2	0	2	2	3	2	5	2	3	3	5	2	3	3
w53	PI587026	HILLER	5	2.04394	11.5701	5	21.2112	2.5	5.30391	1.06872	0	12.9416	37.5	12.5	10.4004	5	30.3921	10	26.6326	33.4821	40	31.3054	10.0321	20	30	10.0675	20.4939	5.39549	69.5249	20	30	30.8578	38.4615	20	19.0214	2	5	2	5	2	2	5	2	0	3	3	2	3	3
w54	CI017909	LEWJAIN	10	5.10986	23.1401	10	21.2112	6.25	21.2157	10.6872	6.58675	51.7665	75	62.5	10.4004	10	30.3921	60	47.9386	44.6429	60	41.7406	50.1605	30	45	10.0675	10.247	5.39549	34.7625	20	90	30.8578	38.4615	20	31.0479	3	2	2	5	3	2	5	2	5	5	5	3	3	3
w55	PI634715	MASAMI (WA7916)	5	0	23.1401	30	21.2112	2.5	31.8235	21.3744	79.041	38.8249	75	37.5	31.2012	10	40.5227	30	37.2856	33.4821	40	10.4351	5.01605	60	25	10.0675	5.12348	2.1582	11.5875	5	10	25.7149	89.7436	10	26.8048	2	0	2	8	5	2	5	2	8	2	5	3	5	3
w56	IDO00620	IDO620	10	1.02197	23.1401	20	21.2112	6.25	21.2157	1.06872	2.6347	38.8249	75	50	10.4004	5	15.196	50	58.5917	27.9018	30	41.7406	20.0642	20	70	30.2024	81.9756	16.1865	23.175	10	30	25.7149	25.641	10	27.2549	2	2	2	3	5	2	3	2	2	3	8	3	3	3
w57	IDO00587	IDO587	5	0	11.5701	10	5.30279	12.5	31.8235	10.6872	13.1735	6.47082	25	37.5	5.20021	10	20.2614	10	37.2856	16.7411	20	10.4351	20.0642	20	50	2.01349	10.247	2.1582	17.3812	10	5	10.2859	38.4615	10	15.4551	2	0	2	2	3	2	3	2	2	3	5	3	3	3
w58	OR210051	ORCF-101	5	0	5.78503	1	10.6056	25	10.6078	1.06872	26.347	6.47082	25	25	5.20021	10	25.3267	20	15.9795	16.7411	20	10.4351	15.0482	40	50	2.01349	2.04939	10.791	17.3812	10	10	15.4289	12.8205	5	14.2531	2	0	2	2	5	2	5	2	3	3	3	2	3	3
w59	OR2010007	ORCF-102	5	0	34.7102	1	10.6056	12.5	1.06078	1.06872	39.5205	25.8833	25	37.5	10.4004	50	40.5227	40	47.9386	33.4821	40	31.3054	20.0642	70	60	2.01349	5.12348	10.791	23.175	20	10	15.4289	25.641	10	23.7417	2	0	8	3	8	2	2	2	8	8	8	2	3	5
w60	OR9801757	OR9801757	0	0	1.15701	5	1.06056	2.5	10.6078	1.06872	26.347	12.9416	37.5	25	15.6006	10	25.3267	20	15.9795	33.4821	30	31.3054	20.0642	35	40	2.01349	5.12348	2.1582	28.9687	10	5	10.2859	6.41026	1	14.7157	0	0	2	5	2	2	3	2	3	3	8	2	3	3
w62	PI601237	CASHUP	2	0	1.15701	30	1.06056	6.25	31.8235	1.06872	26.347	51.7665	62.5	37.5	10.4004	15	30.3921	30	58.5917	33.4821	40	31.3054	20.0642	60	55	30.2024	20.4939	16.1865	57.9374	20	10	20.5719	25.641	15	26.6169	2	0	2	8	2	2	5	3	3	5	5	2	3	3
w63	89S88D	CONCEPT (89S*88D)	2	0	1.15701	20	1.06056	6.25	42.4313	1.06872	26.347	77.6498	75	25	10.4004	30	25.3267	50	69.2447	33.4821	40	41.7406	20.0642	50	75	40.2698	10.247	16.1865	34.7625	10	10	15.4289	38.4615	20	28.7056	2	0	2	8	2	2	5	2	2	5	8	2	3	3
w64	PI586757	FINLEY	10	1.02197	11.5701	20	5.30279	12.5	31.8235	1.06872	26.347	77.6498	75	62.5	31.2012	80	70.9148	40	58.5917	55.8036	90	73.046	10.0321	95	95	2.01349	20.4939	10.791	5.79374	50	40	20.5719	76.9231	20	40.03	2	3	8	8	8	2	5	2	5	5	8	3	5	8
w65	WA007975	WA 7975	2	5.10986	11.5701	5	10.6056	12.5	10.6078	1.06872	0	6.47082	6.25	6.25	1.04004	1	5.06534	1	10.653	2.23214	2	2.08703	5.01605	5	15	2.01349	5.12348	1.0791	23.175	1	1	10.2859	2.5641	5	5.58649	2	8	2	8	8	2	3	2	0	2	2	2	2	2
w66	WA007939	BAUERMEISTER (WA 7939)	5	5.10986	11.5701	10	10.6056	12.5	15.9117	1.06872	26.347	25.8833	50	12.5	5.20021	5	40.5227	40	37.2856	27.9018	60	20.8703	20.0642	25	65	40.2698	30.7409	21.582	23.175	10	50	51.4297	6.41026	10	24.2796	2	2	3	5	5	2	3	2	5	3	5	2	3	3
w67	SSD01104	WA 7976	2	0	1.15701	1	1.06056	2.5	5.30391	1.06872	0	6.47082	1.25	6.25	5.20021	10	30.3921	30	15.9795	33.4821	60	31.3054	40.1284	35	95	30.2024	40.9878	5.39549	34.7625	20	10	30.8578	76.9231	10	21.0524	2	0	2	2	2	2	2	2	0	2	2	2	3	3
w68	WA007977	WA 7977	2	0	1.15701	1	1.06056	2.5	1.06078	1.06872	0	25.8833	37.5	2.5	10.4004	20	30.3921	30	15.9795	33.4821	40	52.1757	30.0963	35	95	30.2024	61.4817	5.39549	17.3812	10	5	41.1438	64.1026	10	22.2801	2	0	2	2	2	2	2	2	0	8	3	2	3	3
w69	WA007936	MDM (WA 7936)	5	5.10986	5.78503	10	10.6056	2.5	21.2157	10.6872	26.347	25.8833	25	37.5	20.8008	10	20.2614	30	58.5917	33.4821	50	31.3054	30.0963	15	80	30.2024	92.2226	26.9774	57.9374	60	30	41.1438	25.641	20	29.6655	2	2	2	5	5	2	5	2	5	3	5	3	3	3
w70	CI001442	KHARKOF	10	30.6592	23.1401	5	1.06056	37.5	10.6078	10.6872	26.347	12.9416	37.5	37.5	31.2012	20	40.5227	10	69.2447	39.0625	30	31.3054	50.1605	30	60	30.2024	10.247	32.3729	52.1437	10	10	61.7157	51.2821	20	29.1376	2	3	3	2	2	3	2	2	5	3	5	3	5	3
w71	CI015316	RANGER	5	10.2197	92.5605	5	10.6056	37.5	5.30391	21.3744	105.388	6.47082	25	6.25	5.20021	10	30.3921	20	26.6326	27.9018	20	20.8703	30.0963	30	35	30.2024	10.247	32.3729	57.9374	5	10	72.0016	38.4615	10	26.6559	2	3	8	5	8	5	2	5	8	2	8	2	3	3
w72	CI017270	JEFF	5	30.6592	57.8503	30	31.8167	12.5	10.6078	5.34359	26.347	12.9416	25	37.5	5.20021	10	20.2614	10	79.8977	27.9018	20	15.6527	20.0642	50	45	30.2024	20.4939	16.1865	34.7625	10	10	61.7157	38.4615	10	25.6677	2	5	8	5	8	2	3	2	2	3	3	2	3	3
w73	CI017295	CARDON	15	1.02197	69.4203	10	21.2112	37.5	5.30391	5.34359	79.041	6.47082	6.25	12.5	5.20021	5	10.1307	5	15.9795	27.9018	20	10.4351	20.0642	15	10	30.2024	5.12348	5.39549	28.9687	1	10	51.4297	25.641	5	18.0167	3	5	5	8	5	5	8	2	5	2	2	2	2	3
w74	CI017296	HANSEL	5	51.0986	1.15701	10	1.06056	25	10.6078	5.34359	13.1735	38.8249	62.5	25	10.4004	20	20.2614	30	69.2447	16.7411	60	41.7406	20.0642	45	80	27.4607	10.247	5.39549	23.175	10	15	41.1438	64.1026	20	27.4607	2	5	2	5	2	2	5	2	2	3	5	2	3	3
w75	CI017417	BARBEE	5	5.10986	1.15701	1	0	2.5	1.06078	1.06872	0	6.47082	6.25	2.5	10.4004	10	30.3921	5	1.0653	16.7411	5	2.08703	5.01605	15	15	10.0675	1.0247	1.0791	11.5875	2	5	30.8578	51.2821	10	8.45993	2	2	2	3	0	2	2	2	0	2	2	2	3	3
w76	CI017725	GREER	10	1.02197	1.15701	1	0	2.5	1.06078	1.06872	0	2.58833	6.25	0	1.04004	1	10.1307	2	1.0653	2.23214	2	2.08703	2.00642	10	5	5.03373	2.04939	5.39549	11.5875	2	5	15.4289	6.41026	5	3.8473	2	5	2	2	0	2	2	2	0	2	2	0	2	2
w77	PI486429	DUSTY	5	0	5.78503	5	0	12.5	21.2157	1.06872	26.347	25.8833	50	37.5	10.4004	30	30.3921	40	26.6326	22.3214	10	31.3054	30.0963	55	50	10.0675	5.12348	5.39549	52.1437	10	20	41.1438	51.2821	20	23.1751	2	0	2	3	0	2	5	2	3	3	5	2	3	5
w78	PI495013	BATUM	5	0	1.15701	1	1.06056	6.25	1.06078	1.06872	0	6.47082	37.5	6.25	5.20021	10	20.2614	10	21.3061	16.7411	5	20.8703	5.01605	15	15	5.03373	1.0247	5.39549	17.3812	5	5	10.2859	12.8205	10	8.84858	2	0	2	2	2	2	2	2	0	2	3	2	3	3
w79	PI560128	HOFF	5	20.4394	11.5701	20	31.8167	6.25	10.6078	32.0616	39.5205	12.9416	25	12.5	15.6006	10	30.3921	30	26.6326	39.0625	50	41.7406	20.0642	30	15	10.0675	10.247	16.1865	11.5875	10	10	30.8578	38.4615	20	21.6753	2	5	5	5	5	3	3	5	5	3	5	2	3	3
w80	PI601238	BASIN	10	1.02197	1.15701	10	1.06056	12.5	15.9117	1.06872	26.347	77.6498	50	50	10.4004	10	20.2614	5	21.3061	22.3214	2	5.21757	30.0963	25	15	2.01349	5.12348	2.1582	5.79374	10	10	30.8578	12.8205	5	15.8465	2	2	2	2	2	2	3	2	5	5	8	3	3	3
w82	PI620629	DW (IDO513)	5	5.10986	1.15701	5	10.6056	2.5	10.6078	1.06872	39.5205	6.47082	6.25	12.5	5.20021	5	10.1307	5	5.32652	5.58036	10	5.21757	5.01605	20	5	5.03373	1.0247	5.39549	17.3812	5	5	10.2859	12.8205	5	7.94385	2	2	2	8	8	2	5	2	5	2	2	2	3	2
w83	PI620632	GARY	5	1.02197	1.15701	5	10.6056	2.5	10.6078	10.6872	13.1735	12.9416	25	25	5.20021	5	15.196	20	5.32652	27.9018	15	31.3054	10.0321	25	20	10.0675	51.2348	2.1582	23.175	50	20	41.1438	12.8205	10	16.3518	2	3	2	8	5	2	3	2	2	8	3	2	3	3
w84	BASFMADS	CLEARFIRST	5	0	11.5701	1	5.30279	25	5.30391	1.06872	39.5205	6.47082	1.25	12.5	5.20021	5	15.196	5	5.32652	11.1607	5	10.4351	5.01605	15	5	2.01349	10.247	21.582	17.3812	2	2	30.8578	12.8205	1	9.41323	2	0	5	2	2	5	3	2	3	2	2	2	3	3
w85	PI352316	FALCO	5	0	1.15701	1	1.06056	2.5	1.06078	1.06872	26.347	6.47082	1.25	12.5	15.6006	5	10.1307	10	10.653	16.7411	20	5.21757	10.0321	30	30	5.03373	5.12348	5.39549	11.5875	10	5	25.7149	12.8205	10	9.7958	2	0	2	2	2	2	2	2	4	2	2	2	3	3
w86	PI192573	CRIEWENER 104	0	0	23.1401	1	1.06056	2.5	5.30391	1.06872	52.694	38.8249	37.5	37.5	20.8008	10	35.4574	20	5.32652	22.3214	30	41.7406	5.01605	50	50	2.01349	5.12348	2.1582	23.175	10	10	15.4289	25.641	10	18.5873	0	0	5	2	2	2	8	2	8	8	8	3	3	3
w87	PI295620	LIBELLULA	10	0	34.7102	1	1.06056	37.5	5.30391	1.06872	39.5205	6.47082	12.5	12.5	31.2012	40	60.7841	10	10.653	27.9018	20	15.6527	40.1284	50	95	50.3373	1.0247	5.39549	81.1124	70	10	30.8578	64.1026	10	27.6808	3	0	5	2	2	5	8	2	5	2	3	2	3	8
w88	PI414740	SOLID	5	0	1.15701	1	5.30279	2.5	10.6078	1.06872	26.347	25.8833	6.25	25	31.2012	20	10.1307	10	15.9795	11.1607	10	41.7406	20.0642	40	50	5.03373	10.247	10.791	11.5875	10	10	10.2859	25.641	10	14.8119	2	0	2	2	3	2	5	2	8	3	2	2	5	3
w89	YRT07634	KORMORAN	5	5.10986	1.15701	5	1.06056	6.25	15.9117	21.3744	13.1735	12.9416	6.25	37.5	10.4004	10	30.3921	10	10.653	16.7411	20	15.6527	20.0642	35	70	10.0675	5.12348	5.39549	17.3812	5	5	10.2859	6.41026	10	14.1968	2	2	2	2	2	2	5	3	2	3	2	2	3	3
w90	PI518813	LUTIN	5	0	5.78503	1	1.06056	12.5	10.6078	1.06872	26.347	25.8833	37.5	75	104.004	90	91.1762	20	10.653	78.125	10	15.6527	40.1284	80	80	50.3373	1.0247	5.39549	46.3499	10	10	25.7149	38.4615	20	32.1492	2	0	2	2	2	2	8	2	5	8	8	5	8	8
w91	YRT82020	DISPONENT	2	1.02197	1.15701	1	1.06056	12.5	1.06078	1.06872	13.1735	12.9416	25	12.5	5.20021	10	20.2614	5	10.653	11.1607	25	5.21757	15.0482	20	25	5.03373	1.0247	5.39549	11.5875	10	10	15.4289	19.2308	20	10.4602	2	2	2	3	2	2	2	2	2	8	8	2	3	3
w92	CI015196	VUKA	0	0	1.15701	5	1.06056	2.5	15.9117	1.06872	26.347	77.6498	37.5	37.5	62.4025	50	20.2614	40	26.6326	16.7411	30	20.8703	20.0642	60	60	5.03373	5.12348	16.1865	28.9687	5	10	5.14297	25.641	10	22.6176	0	0	3	8	2	2	8	2	8	8	8	5	5	5
w93	YRT84018	KRAKA	0	1.02197	1.15701	5	1.06056	2.5	21.2157	32.0616	26.347	64.7082	50	37.5	52.0021	50	35.4574	50	47.9386	22.3214	10	31.3054	20.0642	70	60	30.2024	5.12348	16.1865	46.3499	10	10	10.2859	51.2821	20	27.8466	0	5	2	2	2	2	8	5	5	8	8	5	5	5
w94	PI592140	BOXER	0	0	1.15701	1	1.06056	2.5	1.06078	1.06872	0	6.47082	12.5	0	5.20021	10	15.196	15	10.653	2.23214	20	5.21757	10.0321	15	15	2.01349	1.0247	5.39549	11.5875	5	10	5.14297	12.8205	10	6.66668	0	0	2	2	2	2	2	2	0	3	2	0	3	3
w95	PI512255	BRIMSTONE	0	0	1.15701	1	1.06056	2.5	1.06078	1.06872	0	6.47082	12.5	0	5.20021	5	10.1307	2	10.653	5.58036	30	10.4351	5.01605	15	5	2.01349	5.48386	5.39549	5.79374	2	5	5.14297	12.8205	1	5.48386	0	0	2	2	2	2	2	2	0	2	2	0	3	2
w96	PI592141	AMBASSADOR (PI 592141)	0	0	1.15701	1	1.06056	2.5	10.6078	5.34359	13.1735	25.8833	50	25	20.8008	30	40.5227	20	47.9386	22.3214	2	41.7406	10.0321	85	75	5.03373	1.0247	10.791	23.175	10	5	5.14297	6.41026	20	19.3019	0	0	2	2	2	2	8	2	2	8	8	5	3	3
w97	PI592143	PARADE (PI 592143 )	0	0	1.15701	1	1.06056	2.5	1.06078	1.06872	0	12.9416	6.25	2.5	1.04004	1	5.06534	2	5.32652	2.23214	2	5.21757	5.01605	5	5	2.01349	1.0247	5.39549	5.79374	2	2	5.14297	6.41026	2	3.13178	0	0	2	2	2	2	2	2	0	2	2	2	2	2
w98	PI428516	COPAIN	0	0	1.15701	1	1.06056	2.5	1.06078	1.06872	2.6347	6.47082	6.25	2.5	1.04004	5	5.06534	1	5.32652	2.23214	5	5.21757	5.01605	15	10	5.03373	6.35588	5.39549	5.79374	5	2	10.2859	76.9231	1	6.35588	0	0	2	2	2	2	2	2	2	2	2	2	2	2
w99	PI520591	WEMBLEY	10	20.4394	1.15701	5	1.06056	12.5	10.6078	1.06872	2.6347	25.8833	25	37.5	62.4025	10	50.6534	10	21.3061	11.1607	30	41.7406	60.1926	35	20	40.2698	5.12348	16.1865	57.9374	10	10	30.8578	76.9231	10	23.8314	3	3	2	2	2	3	3	2	2	3	5	3	5	3
w100	CItr13929	LERMA ROJO 64	0	0	1.15701	1	1.06056	12.5	21.2157	5.34359	26.347	12.9416	25	37.5	52.0021	5	30.3921	5	15.9795	11.1607	20	20.8703	30.0963	25	75	20.1349	2.04939	5.39549	17.3812	5	5	15.4289	25.641	10	16.8937	0	0	2	2	2	2	8	2	5	8	8	3	5	3
w102	PI469271	WHEATON	25.4645458235+E98:AI118364	10.2197	104.131	20	10.6056	37.5	10.6078	1.06872	25.4645	25.8833	18.75	37.5	62.4025	30	50.6534	10	15.9795	16.7411	30	20.8703	20.0642	25	50	2.01349	2.04939	21.582	23.175	10	5	30.8578	51.2821	10	25.4645	4.63333	5	8	8	8	3	5	2	4.63333	3	8	3	5	3
w103	CItr13100	SELKIRK	5	5.10986	34.7102	5	1.06056	25	15.9117	10.6872	105.388	25.8833	25	37.5	31.2012	30	30.3921	10	26.6326	39.0625	10	41.7406	80.2568	50	75	80.5396	10.247	21.582	81.1124	5	30	41.1438	89.7436	20	34.372	2	2	5	8	5	3	3	5	8	3	8	5	5	3
w104	WA007934	WA7934	15	5.10986	11.5701	1	5.30279	12.5	1.06078	1.06872	13.1735	6.47082	12.5	25	10.4004	10	30.3921	20	26.6326	5.58036	20	20.8703	30.0963	25	50	10.0675	10.247	10.791	75.3187	10	15	10.2859	25.641	20	17.065	2	2	3	2	3	2	2	2	2	2	2	2	3	3
w105	WA008000	WA8000	2	0	11.5701	1	1.06056	6.25	5.30391	1.06872	26.347	6.47082	12.5	25	5.20021	20	25.3267	20	26.6326	22.3214	30	20.8703	10.0321	60	80	5.03373	51.2348	2.1582	5.79374	10	10	15.4289	12.8205	10	16.9195	2	0	2	2	2	2	5	2	4	2	2	3	3	5
w106	WA007970	WA7970	5	0	34.7102	20	21.2112	12.5	31.8235	5.34359	26.347	51.7665	50	37.5	41.6017	50	30.3921	90	101.204	27.9018	20	83.4812	20.0642	100	100	15.1012	102.47	21.582	23.175	20	20	25.7149	51.2821	50	40.3178	2	0	5	8	8	3	8	3	5	5	8	2	5	5
w107	WA007971	WA7971	15	0	11.5701	5	1.06056	6.25	10.6078	1.06872	2.6347	6.47082	1.25	12.5	10.4004	10	25.3267	10	31.9591	22.3214	5	15.6527	10.0321	50	75	15.1012	5.12348	2.1582	11.5875	10	10	10.2859	19.2308	10	13.5185	2	0	2	5	2	2	5	2	2	2	2	2	3	3
w108	9922407A	9222407A	20	0	69.4203	1	10.6056	37.5	5.30391	1.06872	13.1735	6.47082	12.5	12.5	5.20021	5	25.3267	10	5.32652	5.58036	20	5.21757	5.01605	15	20	10.0675	1.0247	2.1582	5.79374	5	5	15.4289	6.41026	5	11.4717	3	0	8	2	8	5	5	2	2	2	3	2	3	2
w109	WPB00477	MOHLER	5	0	23.1401	1	10.6056	12.5	1.06078	1.06872	13.1735	6.47082	12.5	25	1.04004	1	15.196	10	10.653	5.58036	10	10.4351	5.01605	10	15	2.01349	1.0247	5.39549	11.5875	2	2	15.4289	12.8205	5	8.20971	2	0	3	2	2	2	2	2	2	2	2	2	2	2
w110	BZ980528	WB 528	15	0	69.4203	1	1.06056	25	1.06078	1.06872	65.8675	25.8833	12.5	25	10.4004	30	20.2614	30	5.32652	11.1607	5	20.8703	2.00642	50	10	5.03373	5.12348	2.1582	23.175	5	2	10.2859	12.8205	5	15.8901	3	0	8	2	2	3	2	2	8	3	2	3	3	5
w111	BU990456	BU6W99-456	5	0	11.5701	1	1.06056	12.5	1.06078	1.06872	52.694	6.47082	1.25	2.5	1.04004	1	10.1307	10	10.653	5.58036	10	5.21757	2.00642	15	10	10.0675	5.12348	5.39549	23.175	2	2	15.4289	38.4615	5	8.85796	2	0	5	2	2	2	2	2	8	2	2	2	2	2
w113	BZ021020	BZ6WM02-1020	5	0	1.15701	1	5.30279	2.5	5.30391	1.06872	0	6.47082	12.5	12.5	5.20021	5	10.1307	20	21.3061	16.7411	20	41.7406	20.0642	80	75	5.03373	5.12348	10.791	11.5875	10	10	15.4289	25.641	10	14.7372	2	0	2	2	8	2	5	2	0	2	2	2	3	2
w114	BZ021154	BZ6WM02-1154	5	0	1.15701	5	1.06056	2.5	1.06078	1.06872	13.1735	12.9416	6.25	12.5	5.20021	10	10.1307	10	15.9795	22.3214	5	10.4351	30.0963	25	20	5.03373	5.12348	16.1865	11.5875	5	5	20.5719	38.4615	5	10.5575	2	0	2	2	2	2	2	2	5	2	3	2	3	3
w115	Q0000001	GEORGE	5	5.10986	5.78503	5	5.30279	2.5	21.2157	1.06872	2.6347	6.47082	12.5	12.5	10.4004	15	20.2614	10	21.3061	33.4821	10	15.6527	10.0321	50	35	5.03373	5.12348	10.791	11.5875	5	10	10.2859	25.641	10	12.8027	2	5	2	2	3	2	3	2	3	2	2	2	3	3
w116	Q0000002	RJAMES	10	0	1.15701	1	1.06056	25	10.6078	1.06872	13.1735	6.47082	12.5	37.5	5.20021	10	20.2614	10	5.32652	5.58036	5	5.21757	10.0321	10	20	10.0675	1.0247	1.0791	23.175	5	1	25.7149	12.8205	5	9.71994	3	0	2	2	2	3	3	2	5	2	2	3	3	3
w117	PI638535	WA7975	2	51.0986	1.15701	5	10.6056	2.5	21.2157	10.6872	0	6.47082	6.25	0	1.04004	1	5.06534	2	2.13061	2.23214	5	5.21757	5.01605	15	5	5.03373	2.04939	5.39549	23.175	2	1	5.14297	6.41026	5	6.90292	2	5	2	2	5	2	8	3	0	2	2	0	2	2
w118	WA007976	WA7976	0	0	1.15701	1	1.06056	2.5	10.6078	1.06872	0	6.47082	6.25	2.5	5.20021	30	15.196	30	10.653	27.9018	40	20.8703	30.0963	75	100	5.03373	10.247	10.791	34.7625	30	10	41.1438	64.1026	30	20.4254	0	0	2	2	2	2	3	2	0	2	2	2	3	5
w119	WA007977	WA7977	0	0	1.15701	1	1.06056	2.5	21.2157	1.06872	26.347	38.8249	50	37.5	5.20021	20	20.2614	30	79.8977	22.3214	50	41.7406	20.0642	85	70	5.03373	5.12348	2.1582	57.9374	10	10	15.4289	25.641	10	23.9526	0	0	2	2	2	2	8	2	8	8	8	3	3	5
w120	WA008001	WA8001	5	0	1.15701	1	1.06056	2.5	1.06078	1.06872	0	12.9416	18.75	12.5	5.20021	20	15.196	10	10.653	11.1607	30	20.8703	15.0482	30	75	5.03373	10.247	5.39549	23.175	5	10	15.4289	38.4615	10	13.2159	2	0	2	2	2	2	2	2	0	2	2	2	3	5
w122	WA008002	WA8002	2	1.02197	1.15701	1	5.30279	2.5	53.0391	1.06872	0	12.9416	37.5	12.5	5.20021	30	25.3267	5	5.32652	16.7411	10	20.8703	20.0642	25	20	5.03373	5.12348	5.39549	5.79374	5	2	2.05719	12.8205	1	11.1808	2	2	8	2	8	2	5	2	0	3	5	2	3	5
w123	WA008003	WA8003	2	0	23.1401	5	1.06056	2.5	31.8235	1.06872	0	12.9416	12.5	12.5	10.4004	20	20.2614	10	53.2652	5.58036	10	15.6527	40.1284	50	30	5.03373	5.12348	5.39549	11.5875	10	10	15.4289	19.2308	10	14.4257	2	0	5	2	2	2	5	2	0	3	2	2	2	3
w124	IDO00575	IDO575 (Juniper)	15	61.3183	57.8503	5	21.2112	25	10.6078	10.6872	79.041	12.9416	6.25	6.25	1.04004	5	10.1307	2	2.13061	27.9018	5	5.21757	20.0642	15	5	10.0675	10.247	5.39549	52.1437	5	5	20.5719	25.641	30	17.9284	3	5	8	2	8	3	5	2	5	3	2	2	2	2
w125	ORN0B507	ORN00B507	2	0	5.78503	1	1.06056	12.5	1.06078	1.06872	13.1735	2.58833	0	0	1.04004	1	10.1307	5	21.3061	5.58036	2	5.21757	10.0321	15	15	2.01349	10.247	2.1582	17.3812	1	2	20.5719	12.8205	5	6.398	2	0	2	2	2	3	2	2	5	2	0	0	2	2
w126	ORN0B553	ORN00B553	2	0	1.15701	1	1.06056	12.5	1.06078	1.06872	26.347	2.58833	12.5	25	5.20021	5	10.1307	2	10.653	5.58036	10	20.8703	5.01605	15	25	2.01349	2.04939	2.1582	17.3812	1	5	15.4289	12.8205	5	8.23702	2	0	2	2	2	5	2	2	5	2	2	2	3	3
w127	ACS51084	ACS 51084	5	0	11.5701	1	1.06056	2.5	1.06078	1.06872	6.58675	2.58833	2.5	25	52.0021	5	20.2614	5	15.9795	16.7411	2	5.21757	20.0642	5	10	10.0675	5.12348	2.1582	11.5875	2	2	15.4289	12.8205	1	8.73085	2	0	2	2	2	2	2	2	2	2	2	2	2	3
w128	WA008004	WA8004	10	0	23.1401	1	1.06056	12.5	10.6078	1.06872	26.347	6.47082	50	37.5	31.2012	10	30.3921	30	26.6326	44.6429	10	20.8703	30.0963	40	15	50.3373	10.247	5.39549	23.175	30	20	61.7157	25.641	20	22.3451	3	0	3	2	2	2	8	2	3	2	8	2	5	3
w129	KKHWWW05	ELTAN*2/MACON	5	10.2197	5.78503	5	1.06056	6.25	10.6078	10.6872	2.6347	6.47082	37.5	25	10.4004	20	15.196	10	5.32652	27.9018	10	10.4351	30.0963	35	35	10.0675	5.12348	10.791	28.9687	10	5	20.5719	25.641	10	14.4292	2	3	2	2	5	2	3	2	2	2	3	3	3	3
w130	PI190998	Aragon	5	1.02197	14.9517	5	1.06056	12.5	1.06078	1.06872	39.5205	14.9517	37.5	25	5.20021	20	15.196	5	5.32652	27.9018	10	5.21757	50.1605	35	5	50.3373	10.247	5.39549	11.5875	5	5	15.4289	12.8205	20	14.9517	2	2	3.5	2	2	3	2	2	5	3.5	8	3	3	3
w131	PI191331	RIETI 11	2	0	11.5701	1	1.06056	25	8.93946	1.06872	26.347	8.93946	6.25	25	1.04004	5	10.1307	2	5.32652	16.7411	5	15.6527	10.0321	20	10	2.01349	8.93946	1.0791	28.9687	2	2	5.14297	12.8205	5	8.93946	2	0	5	2	2	5	2.72414	2	3	2.72414	2	3	2	3
w132	PI191923	Aragon	5	0	1.15701	1	1.06056	12.5	21.2157	1.06872	26.347	6.47082	50	37.5	31.2012	30	25.3267	20	10.653	16.7411	10	20.8703	60.1926	50	75	2.01349	10.247	10.791	23.175	10	20	25.7149	38.4615	10	20.7409	2	0	2	2	2	3	7	2	2	2	8	3	3	5
w133	PI266141	CONTE MARZOTTO	30	1.02197	57.8503	10	10.6056	12.5	31.8235	1.06872	26.347	6.47082	25	25	10.4004	20	50.6534	30	31.9591	16.7411	20	20.8703	30.0963	50	75	5.03373	10.247	21.582	28.9687	20	10	30.8578	25.641	100	26.4293	5	2	5	3	3	2	7	2	2	2	3	2	3	3
w134	PI266155	MARIMP 8	45.7978	45.7978	57.8503	20	21.2112	25	21.2157	1.06872	52.694	12.9416	87.5	75	10.4004	60	50.6534	100	79.8977	33.4821	80	41.7406	40.1284	75	80	20.1349	30.7409	43.1639	57.9374	15	10	51.4297	89.7436	30	45.7978	4.96667	4.96667	5	3	3	3	5	2	2	3	8	5	3	5
w135	PI268006	Barbela Grosso	9.19589	9.19589	1.15701	1	1.06056	12.5	9.19589	1.06872	0	9.19589	2.5	25	9.19589	5	15.196	10	15.9795	11.1607	5	15.6527	20.0642	25	20	2.01349	9.19589	5.39549	17.3812	2	2	5.14297	12.8205	5	9.19589	3.07692	3.07692	2	2	2	3	3.07692	2	0	3.07692	2	2	3.07692	3
w136	PI340745	Rieti	5	0	34.7102	1	1.06056	25	1.06078	1.06872	26.347	6.47082	17.7251	75	5.20021	5	5.06534	5	5.32652	11.1607	5	5.21757	5.01605	10	15	5.03373	17.7251	5.39549	11.5875	2	2	82.2876	89.7436	80	17.7251	2	0	5	2	2	5	2	2	8	2	3.33333	5	2	3
w137	PI519253	MV 8-83	30	0	69.4203	5	1.06056	37.5	21.2157	1.06872	39.5205	51.7665	62.5	37.5	31.2012	60	81.0455	30	37.2856	94.8661	60	31.3054	50.1605	70	75	20.1349	2.04939	10.791	17.3812	30	20	51.4297	76.9231	10	38.0039	5	0	8	3	3	3	5	2	5	5	8	5	5	5
w138	PI561727	OK91G108	10	0	23.1401	1	1.06056	2.5	1.06078	1.06872	13.1735	12.9416	25	25	20.8008	20	50.6534	5	15.9795	16.7411	10	10.4351	40.1284	30	50	20.1349	2.04939	21.582	11.5875	10	20	10.2859	12.8205	20	16.067	2	0	2	2	3	2	2	3	2	2	5	2	3	5
w139	PI592126	BILBO	2	0	1.15701	1	1.06056	2.5	5.30391	10.6872	2.6347	6.47082	25	37.5	10.4004	5	20.2614	5	5.32652	5.58036	5	10.4351	20.0642	5	25	5.03373	1.0247	1.0791	11.5875	5	2	41.1438	64.1026	20	11.3548	2	0	2	2	2	2	8	2	2	2	8	2	3	3
w140	PI592728	KS92WGRC16	15	30.6592	11.5701	5	1.06056	12.5	1.06078	1.06872	105.388	12.9416	37.5	12.5	20.8008	20	25.3267	5	10.653	11.1607	10	10.4351	30.0963	50	50	10.0675	2.04939	5.39549	11.5875	10	10	25.7149	89.7436	30	21.3837	3	5	2	2	2	2	2	2	8	3	5	2	3	3
w142	PI595212	GB 2148	5	0	9.25557	5	1.06056	12.5	10.6078	1.06872	2.6347	6.47082	12.5	12.5	5.20021	5	30.3921	5	15.9795	5.58036	5	2.08703	10.0321	15	10	10.0675	5.12348	10.791	17.3812	5	5	25.7149	19.2308	10	9.25557	2	0	2.51613	2	2	2	2	2	2	2	2	2	3	3
w143	PI615349	RCAT000065	15	20.4394	23.1401	10	10.6056	25	15.9117	96.1847	39.5205	12.9416	50	25	20.8008	20	10.1307	30	10.653	22.3214	20	20.8703	30.0963	55	75	10.0675	5.12348	5.39549	28.9687	10	30	25.7149	76.9231	20	27.2128	3	5	5	8	8	2	8	8	5	2	8	2	3	3
w144	PI615353	RCAT000070	30	10.2197	5.78503	60	1.06056	12.5	10.6078	32.0616	52.694	25.8833	62.5	37.5	20.8008	40	30.3921	30	26.6326	27.9018	20	31.3054	20.0642	60	70	10.0675	10.247	10.791	23.175	5	10	25.7149	64.1026	20	28.0315	5	8	2	8	2	2	8	2	5	2	8	3	3	5
w145	PI615367	RCAT000409	5	10.2197	1.15701	5	1.06056	25	15.9117	42.7487	0	25.8833	50	37.5	10.4004	10	30.3921	10	15.9795	27.9018	10	10.4351	10.0321	60	70	10.0675	2.04939	10.791	52.1437	5	10	20.5719	51.2821	10	20.5165	2	3	2	2	2	2	8	3	0	2	5	2	3	3
w146	PI615368	RCAT000430	5	1.02197	1.15701	5	1.06056	25	31.8235	32.0616	13.1735	12.9416	37.5	37.5	10.4004	10	30.3921	5	15.9795	22.3214	10	10.4351	10.0321	45	70	10.0675	5.12348	16.1865	28.9687	5	5	2.05719	38.4615	5	17.4583	2	2	2	2	2	2	7	5	2	2	3	2	3	3
w147	PI615376	RCAT003768	5	5.10986	34.7102	10	21.2112	25	31.8235	5.34359	65.8675	12.9416	37.5	50	10.4004	20	20.2614	20	15.9795	33.4821	20	10.4351	30.0963	40	70	50.3373	2.04939	16.1865	57.9374	10	10	15.4289	51.2821	10	25.5745	2	5	5	3	5	3	5	2	5	2	3	3	3	3
w148	PI615378	RCAT003784	5	5.10986	1.15701	10	21.2112	25	1.06078	10.6872	79.041	12.9416	25	37.5	15.6006	20	10.1307	20	10.653	16.7411	20	15.6527	50.1605	45	75	20.1349	2.04939	16.1865	34.7625	5	20	15.4289	64.1026	10	22.5097	2	2	2	5	5	2	2	2	5	3	3	2	3	5
w149	PI615380	RCAT003874	5	0	11.5701	1	21.2112	25	10.6078	32.0616	0	12.9416	25	25	10.4004	10	10.1307	5	15.9795	2.23214	5	10.4351	10.0321	45	50	5.03373	5.12348	16.1865	11.5875	5	5	15.4289	51.2821	10	14.6326	2	0	5	2	3	2	2	2	0	3	8	2	3	3
w150	PI615381	RCAT003906	5	20.4394	1.15701	5	1.06056	25	10.6078	74.8103	26.347	12.9416	25	37.5	10.4004	20	20.2614	5	5.32652	2.23214	10	20.8703	5.01605	45	50	5.03373	5.12348	16.1865	11.5875	2	10	15.4289	25.641	10	16.8741	2	3	2	3	2	2	5	5	2	2	3	2	3	3
w151	PI615382	RCAT004126	15	20.4394	11.5701	5	21.2112	25	10.6078	5.34359	13.1735	12.9416	37.5	37.5	31.2012	30	20.2614	30	15.9795	11.1607	20	20.8703	50.1605	45	80	10.0675	5.12348	16.1865	23.175	10	20	15.4289	51.2821	20	23.162	5	5	2	2	8	2	5	2	2	2	8	3	5	5
w152	PI615387	RCAT004556	15	5.10986	23.1401	1	10.6056	25	31.8235	5.34359	6.58675	12.9416	37.5	50	20.8008	30	40.5227	20	10.653	22.3214	20	20.8703	20.0642	30	50	30.2024	1.0247	10.791	11.5875	20	30	41.1438	64.1026	10	22.7542	5	5	2	2	8	2	8	2	2	2	3	3	3	5
w153	PI615622	96ARS 1089	44.7138	44.7138	57.8503	60	10.6056	2.5	10.6078	32.0616	26.347	77.6498	75	50	20.8008	20	30.3921	90	106.53	50.2232	100	20.8703	40.1284	40	100	50.3373	20.4939	16.1865	34.7625	20	30	41.1438	76.9231	30	44.7138	4.7	4.7	5	5	3	2	3	2	2	5	5	2	3	3
w154	PI615624	96ARS 1094	17.306	17.306	11.5701	20	10.6056	12.5	21.2157	21.3744	39.5205	77.6498	75	50	5.20021	10	20.2614	5	1.0653	11.1607	1	10.4351	10.0321	5	20	5.03373	1.0247	2.1582	11.5875	10	10	5.14297	25.641	10	17.306	2.53333	2.53333	2	2	5	2	3	2	2	5	5	2	3	3
w155	PI620649	3880045	5	1.02197	11.5701	1	1.06056	2.5	10.6078	5.34359	13.1735	38.8249	62.5	37.5	10.4004	20	30.3921	20	15.9795	22.3214	30	10.4351	50.1605	20	60	30.2024	10.247	5.39549	5.79374	20	20	41.1438	51.2821	20	21.3705	2	2	2	2	2	2	2	2	2	3	8	2	3	3
w156	PI620651	880494	5	0	34.7102	1	1.06056	2.5	1.06078	1.06872	6.58675	6.47082	25	37.5	10.4004	15	20.2614	60	15.9795	22.3214	20	20.8703	20.0642	20	50	10.0675	5.12348	2.1582	23.175	10	10	15.4289	25.641	20	16.2015	2	0	2	2	2	2	2	2	5	2	3	3	3	3
w157	PI620715	SEG951041	2	0	23.1401	1	1.06056	25	5.30391	1.06872	13.1735	6.47082	6.25	12.5	5.20021	10	20.2614	2	21.3061	0	5	5.21757	10.0321	25	75	2.01349	5.12348	2.1582	28.9687	5	10	10.2859	12.8205	10	11.3236	2	0	3	2	2	3	2	2	2	2	2	2	3	8
w158	PI620718	940043	2	1.02197	1.15701	30	1.06056	12.5	10.6078	10.6872	52.694	6.47082	12.5	12.5	10.4004	60	30.3921	20	10.653	11.1607	10	10.4351	15.0482	25	50	30.2024	5.12348	10.791	28.9687	10	10	15.4289	25.641	10	17.2639	2	2	2	8	2	2	5	5	8	2	5	2	3	5
w159	PI620719	940214	2	0	1.15701	1	1.06056	12.5	1.06078	1.06872	13.1735	12.9416	2.5	25	5.20021	5	20.2614	2	15.9795	11.1607	10	5.21757	5.01605	15	5	5.03373	1.0247	2.1582	11.5875	5	5	15.4289	12.8205	5	7.38597	2	0	2	2	2	3	2	2	5	3	2	2	3	2
w160	PI627735	IWA8603190	10	0	1.15701	30	10.6056	25	5.30391	1.06872	26.347	12.9416	12.5	37.5	10.4004	5	25.3267	10	26.6326	16.7411	20	10.4351	20.0642	10	70	1.00675	2.04939	10.791	57.9374	10	10	30.8578	12.8205	10	16.9527	3	0	2	8	8	3	7	2	8	2	2	3	3	3
w162	PI627741	IWA8603200	30	5.10986	11.5701	5	21.2112	12.5	10.6078	1.06872	65.8675	12.9416	12.5	37.5	52.0021	60	30.3921	20	10.653	11.1607	30	41.7406	20.0642	45	30	10.0675	24.7108	10.791	28.9687	20	30	30.8578	38.4615	20	24.7108	3	5	3	8	8	2	5	2	5	2	8	3	5	5
w163	PI627768	IWA8603238	10	0	1.15701	5	1.06056	2.5	1.06078	1.06872	0	12.9416	6.25	0	5.20021	5	15.196	10	15.9795	0	10	10.4351	10.0321	15	15	5.03373	5.12348	10.791	5.79374	10	5	25.7149	12.8205	10	7.59872	2	0	2	2	2	2	2	2	0	2	2	0	3	3
w164	PI627816	IWA8603293	5	0	1.15701	5	5.30279	2.5	10.6078	1.06872	13.1735	12.9416	6.25	0	5.20021	5	5.06534	10	15.9795	5.58036	10	5.21757	5.01605	15	15	5.03373	1.0247	5.39549	57.9374	5	5	15.4289	12.8205	5	8.52192	2	0	2	2	8	2	5	2	2	2	2	0	2	2
w165	PI628136	IWA8604746	14.0582	61.3183	1.15701	60	21.2112	12.5	5.30391	1.06872	13.1735	51.7665	6.25	0	5.20021	20	5.06534	10	10.653	5.58036	10	5.21757	5.01605	15	40	2.01349	2.04939	5.39549	5.79374	2	2	15.4289	25.641	10	14.0582	2.83871	5	2	8	8	2	2	2	2	5	2	0	2	3
w166	PI629278	KW940568H	5	1.02197	1.15701	20	10.6056	12.5	10.6078	1.06872	13.1735	12.9416	25	37.5	5.20021	10	10.1307	20	15.9795	11.1607	20	20.8703	20.0642	15	40	10.0675	5.12348	5.39549	11.5875	10	10	15.4289	38.4615	10	14.2202	2	2	2	2	5	2	5	2	2	2	3	3	3	3
w167	PI629279	KW940568F	5	0	1.15701	10	10.6056	12.5	10.6078	1.06872	13.1735	25.8833	25	25	5.20021	5	10.1307	20	10.653	11.1607	30	20.8703	10.0321	15	100	5.03373	2.04939	5.39549	17.3812	5	10	20.5719	51.2821	10	15.7736	2	0	2	2	5	3	3	2	2	2	3	2	3	3
w168	PI631112	ARS92 362	5	5.10986	1.15701	20	5.30279	25	21.2157	1.06872	52.694	38.8249	50	12.5	20.8008	60	10.1307	10	2.13061	5.58036	1	2.08703	5.01605	5	10	2.01349	1.0247	2.1582	5.79374	2	5	10.2859	12.8205	5	12.9911	2	3	2	3	3	2	3	2	5	3	5	2	3	5
w169	PI631159	VII/16-X14	5	0	11.5701	1	10.6056	25	1.06078	1.06872	52.694	6.47082	0	50	10.4004	15	15.196	20	15.9795	16.7411	10	10.4351	10.0321	15	30	10.0675	1.0247	2.1582	23.175	10	10	10.2859	12.8205	10	13.2121	2	0	2	2	8	5	2	2	5	2	0	3	3	3
w170	PI631534	ARS95 475	5	0	5.78503	1	1.06056	12.5	5.30391	1.06872	52.694	6.47082	14.7871	37.5	5.20021	20	20.2614	10	5.32652	16.7411	5	5.21757	10.0321	20	25	2.01349	102.47	5.39549	28.9687	5	5	20.5719	12.8205	5	14.7871	2	0	2	2	2	2	3	2	5	2	3.22581	3	3	5
w171	PI621312	IWA8607373	5	0	15.8916	20	21.2112	25	1.06078	1.06872	79.041	12.9416	25	0	31.2012	15	20.2614	10	5.32652	11.1607	5	20.8703	20.0642	15	30	10.0675	1.0247	2.1582	28.9687	10	10	20.5719	25.641	10	15.8916	2	0	3.32258	5	8	2	2	2	5	2	8	0	5	3
w172	PI622070	IWA8610518	5	1.02197	12.9089	20	1.06056	25	1.06078	5.34359	13.1735	6.47082	6.25	2.5	10.4004	15	15.196	5	5.32652	11.1607	10	20.8703	10.0321	25	35	5.03373	5.12348	2.1582	23.175	10	5	25.7149	64.1026	10	12.9089	2	5	2.93548	5	3	3	2	2	2	2	3	2	3	3
w173	PI622090	IWA8610576	5	12.9028	11.5701	20	10.6056	37.5	5.30391	5.34359	26.347	6.47082	6.25	6.25	5.20021	20	15.196	10	2.13061	2.23214	10	10.4351	5.01605	15	35	5.03373	5.12348	5.39549	11.5875	10	5	25.7149	51.2821	10	12.9028	2	3.35484	2	5	5	5	3	2	5	2	3	3	3	3
w174	PI622095	IWA8610596	5	0	5.78503	20	10.6056	25	15.9117	1.06872	13.1735	6.47082	12.5	2.5	31.2012	20	15.196	5	5.32652	5.58036	10	10.4351	10.0321	15	40	5.03373	20.4939	5.39549	11.5875	5	5	25.7149	64.1026	15	13.8473	2	0	2	5	5	5	5	2	5	2	8	2	5	3
w175	PI622096	IWA8610597	5	0	5.78503	20	10.6056	25	11.8254	10.6872	26.347	11.8254	6.25	2.5	10.4004	10	15.196	5	5.32652	11.1607	10	5.21757	10.0321	20	35	10.0675	10.247	10.791	5.79374	5	2	25.7149	25.641	10	11.8254	2	0	2	3	5	3	3.03333	2	2	3.03333	2	2	3	3
w176	PI622097	IWA8610599	5	1.02197	46.2802	10	10.6056	25	10.6078	5.34359	39.5205	6.47082	16.627	2.5	10.4004	30	20.2614	2	5.32652	16.7411	20	20.8703	10.0321	15	35	16.627	1.0247	10.791	11.5875	10	5	41.1438	51.2821	20	16.627	2	3	8	2	8	5	5	2	8	2	3.96667	2	3	5
w177	PI622104	IWA8610614	5	1.02197	23.1401	10	10.6056	37.5	21.2157	1.06872	52.694	6.47082	12.5	37.5	31.2012	50	20.2614	5	5.32652	33.4821	20	20.8703	40.1284	15	35	5.03373	21.981	10.791	23.175	20	5	41.1438	51.2821	30	21.981	2	5	3	5	5	5	8	2	5	2	8	3	5	5
w178	PI622230	IWA8610933	5	1.02197	23.1401	1	10.6056	37.5	5.30391	1.06872	52.694	6.47082	12.5	37.5	31.2012	5	20.2614	10	5.32652	27.9018	20	10.4351	40.1284	20	25	10.0675	20.4939	16.1865	34.7625	20	5	41.1438	38.4615	30	19.5367	2	3	5	2	2	5	3	2	5	2	8	3	5	3
w179	PI622480	IWA8611600	5	1.02197	34.7102	5	1.06056	6.25	1.06078	1.06872	79.041	6.47082	12.5	25	5.20021	10	30.3921	10	10.653	16.7411	10	10.4351	50.1605	15	15	20.1349	5.12348	5.39549	34.7625	10	10	51.4297	25.641	20	17.0079	5	3	5	2	2	2	2	2	5	2	2	2	3	5
w180	PI622482	IWA8611604	20.2786	20.2786	34.7102	1	21.2112	6.25	1.06078	1.06872	39.5205	6.47082	12.5	25	10.4004	20.2786	25.3267	30	10.653	16.7411	10	20.8703	50.1605	15	15	40.2698	5.12348	5.39549	46.3499	10	5	61.7157	51.2821	10	20.2786	4	4	5	2	5	2	2	2	2	2	8	2	3	4
w182	PI622484	IWA8611619	5	17.6638	34.7102	1	5.30279	6.25	1.06078	1.06872	26.347	6.47082	17.6638	25	5.20021	15	25.3267	30	5.32652	16.7411	10	20.8703	60.1926	5	15	50.3373	10.247	5.39549	23.175	10	10	51.4297	38.4615	10	17.6638	5	4.03333	5	2	5	2	2	2	2	2	4.03333	2	3	5
w183	PI622490	IWA8611628	5	0	1.15701	1	10.6056	6.25	1.06078	1.06872	39.5205	6.47082	12.5	25	5.20021	10	25.3267	20	5.32652	11.1607	10	20.8703	70.2247	10	15	50.3373	10.247	5.39549	23.175	10	5	61.7157	38.4615	10	16.4711	5	0	2	2	5	2	2	2	2	2	5	2	3	3
w184	PI627286	IWA8602064	100	30.6592	1.15701	10	1.06056	12.5	1.06078	1.06872	39.5205	64.7082	12.5	2.5	5.20021	20	10.1307	10	10.653	16.7411	10	20.8703	40.1284	25	10	20.1349	20.5046	5.39549	34.7625	10	10	51.4297	38.4615	10	20.5046	8	8	2	8	5	2	2	2	5	5	8	2	3	5
w185	PI627382	IWA8602264	15	0	11.5701	1	10.6056	6.25	5.30391	1.06872	39.5205	6.47082	18.75	25	5.20021	15	10.1307	5	2.13061	16.7411	10	20.8703	50.1605	20	20	5.03373	10.247	5.39549	46.3499	10	10	51.4297	25.641	10	15.3084	3	0	5	5	3	2	8	2	8	2	8	5	3	5
w186	PI627529	IWA8602616	5	0	23.1401	1	1.06056	6.25	5.30391	1.06872	39.5205	6.47082	18.75	6.25	5.20021	5	25.3267	10	5.32652	16.7411	10	20.8703	30.0963	15	10	2.01349	14.2266	5.39549	46.3499	10	10	51.4297	38.4615	10	14.2266	2	0	2	3	2	3	3	2	5	2	8	2	3	3
a rDS, relative disease severity.
b IT, Infection type.
c 07-17, 2007-2017; BLUE, best linear unbiased estimator; MV, Mount Vernon; PCFS, Palouse Conservation Field Station; SP, Spillman.
[truncated: 19 more columns]

## Sheet: Supplementary Table 5
Supplementary Table 5. Correlation coefficients of stripe rust responses at the adult-plant and seedling stages of the 465 winter wheat entries
	18MV_rDS	18PCFS_rDS	19MV_rDS	19PCFS_rDS	19SP_rDS	20MV_rDS	20PCFS_rDS	20SP_rDS	BLUE_rDS	18MV_IT	18PCFS_IT	19MV_IT	19PCFS_IT	19SP_IT	20MV_IT	20PCFS_IT	20SP_IT	BLUE_IT	PSTv-51	PSTv-14	PSTv-40	PSTv-37	PSTv-198	PSTv-4	PSTv-18
18MV_rDS
18PCFS_rDS	0.562542
19MV_rDS	0.68434	0.624578
19PCFS_rDS	0.397931	0.491994	0.405084
19SP_rDS	0.600106	0.586564	0.585398	0.528104
20MV_rDS	0.560906	0.470003	0.626702	0.406575	0.457881
20PCFS_rDS	0.530325	0.506959	0.444074	0.489521	0.453332	0.435045
20SP_rDS	0.505704	0.594846	0.510347	0.566909	0.482404	0.437847	0.800155
BLUE_rDS	0.802465	0.773296	0.794744	0.694881	0.748642	0.722291	0.777163	0.803372
18MV_IT	0.883539	0.511682	0.630995	0.377812	0.524708	0.546207	0.553334	0.505487	0.753022
18PCFS_IT	0.578835	0.610434	0.562483	0.517444	0.590131	0.448674	0.458249	0.528377	0.695405	0.5216
19MV_IT	0.590337	0.515954	0.911968	0.325756	0.509941	0.53325	0.345327	0.416168	0.674832	0.556747	0.478624
19PCFS_IT	0.312008	0.284685	0.322129	0.660305	0.409915	0.330571	0.459294	0.48589	0.534004	0.305531	0.403286	0.276939
19SP_IT	0.377684	0.335627	0.355853	0.459514	0.647677	0.324209	0.421735	0.463355	0.54558	0.367077	0.444922	0.305247	0.383018
20MV_IT	0.524787	0.387109	0.564836	0.334831	0.403608	0.924358	0.405546	0.398371	0.650449	0.519083	0.38238	0.486846	0.285124	0.324746
20PCFS_IT	0.437768	0.392546	0.372954	0.489409	0.339344	0.417131	0.712936	0.702297	0.642254	0.468029	0.413073	0.297517	0.494906	0.395233	0.40784
20SP_IT	0.364002	0.350042	0.40796	0.442222	0.341401	0.421056	0.613229	0.749364	0.608357	0.392451	0.387156	0.337883	0.513608	0.402951	0.399494	0.747331
BLUE_IT	0.688867	0.594309	0.705206	0.657149	0.654992	0.68614	0.718722	0.771023	0.897854	0.702163	0.696911	0.631946	0.684242	0.644494	0.661377	0.781318	0.775959
PSTv-51	0.134173	0.126789	0.114834	0.254767	0.203015	0.191	0.225211	0.212005	0.239082	0.120291	0.213253	0.0708371	0.240973	0.209876	0.18593	0.240047	0.203076	0.269971
PSTv-14	0.185677	0.168761	0.179236	0.281438	0.260985	0.251255	0.293341	0.303692	0.3147	0.164402	0.267727	0.136071	0.265607	0.2489	0.234398	0.298935	0.278591	0.343648	0.790412
PSTv-40	0.288144	0.230186	0.246058	0.332625	0.247085	0.300913	0.396097	0.389234	0.402133	0.290765	0.31278	0.189721	0.307511	0.181052	0.284748	0.380594	0.335398	0.41463	0.345108	0.409147
PSTv-37	0.270391	0.221896	0.220649	0.276806	0.238023	0.2916	0.363182	0.377825	0.373239	0.280743	0.294983	0.14934	0.286074	0.227574	0.267738	0.400356	0.385913	0.419398	0.599739	0.640019	0.639349
PSTv-198	0.283562	0.222032	0.222255	0.305636	0.238262	0.331673	0.415881	0.401753	0.401844	0.288061	0.315864	0.146719	0.289531	0.199232	0.31159	0.428919	0.388291	0.432205	0.518447	0.555025	0.745762	0.72288
PSTv-4	0.140096	0.151658	0.0889713	0.206048	0.177445	0.161913	0.266055	0.206078	0.230462	0.137233	0.210761	0.0236313	0.157542	0.186021	0.14739	0.1741	0.0960904	0.202025	0.66525	0.660327	0.421591	0.568294	0.521884
PSTv-18	0.308005	0.261319	0.212388	0.362318	0.284656	0.359068	0.47436	0.39395	0.440787	0.283301	0.255319	0.138052	0.226552	0.225155	0.339493	0.350665	0.283438	0.382322	0.328193	0.388364	0.535858	0.472629	0.506601	0.380875

## Sheet: Supplementary Table 6
Supplementary Table 6. The genotype data of the 465 winter wheat entries at 1,278 SNP loci generated through genotyping by multiplex sequencing.
SNP	Alleles	Chrom.	Position (Mb)	w1	w2	w3	w4	w5	w6	w7	w8	w9	w10	w11	w12	w13	w14	w15	w16	w17	w18	w19	w20	w22	w23	w24	w25	w26	w27	w28	w29	w30	w31	w32	w33	w34	w35	w36	w37	w38	w39	w40	w42	w43	w44	w45	w46	w47	w48
IWB3662	T/C	1	10.6905	CT	CT	CT	CT	CT	CT	CT	CT	CT	CT	CC	CT	CT	CT	CC	CC	CT	CC	CT	CT	CT	CT	CT	CT	CT	CT	CT	CT	CT	CT	CT	CC	CT	CT	CT	CT	CC	CT	CT	CT	CC	CT	CT	CC	CT	CC
IWA1376	A/C	1	13.7315	AA	AA	AC	AA	AC	AA	AA	AC	AC	AC	AA	AC	AA	AC	AA	AC	AA	AA	AA	AC	AC	AA	AC	AA	AA	AC	AC	AC	AA	AA	AA	AC	AA	AA	AC	AA	AC	AC	AA	AC	NN	AC	AC	AC	AA	AA
IWB25590	T/C	1	16.6721	NN	CT	CT	CC	CT	CC	CC	CT	NN	CT	CC	CT	CT	CT	NN	CC	CC	CC	CC	CC	CT	CC	TT	CT	CC	CT	NN	CT	CT	CT	CT	NN	CT	CC	NN	CT	CC	CC	CT	TT	TT	CT	CC	CC	TT	NN
IWB13355	A/G	1	19.3439	AG	AA	AA	AA	AG	AA	AA	AA	AA	AG	AG	AG	AG	AA	AG	AA	AA	AG	AG	AG	AG	AA	AA	AG	AG	NN	AG	AG	AG	AG	AG	AA	AG	AA	AA	AG	AG	AG	AG	AG	NN	AA	AG	AG	AG	AG
IWB7470	A/G	1	21.5494	GG	GG	GG	GG	GG	GG	GG	GG	GG	GG	GG	GG	GG	GG	GG	GG	GG	GG	GG	GG	GG	GG	AG	GG	GG	AA	GG	GG	GG	GG	GG	GG	GG	GG	GG	GG	GG	GG	GG	GG	GG	GG	GG	GG	GG	GG
IWA3182	A/G	1	25.3385	AA	AA	AA	AA	AA	AA	AA	AA	AA	AA	AA	NN	NN	AA	AA	AA	AG	AA	GG	AA	AA	GG	GG	NN	AA	GG	AA	GG	GG	GG	GG	AA	GG	GG	AA	AA	GG	AA	GG	AG	GG	AG	AA	AA	GG	GG
IWB28577	A/G	1	27.0711	NN	NN	AA	AA	AA	AA	AA	NN	AA	AA	GG	GG	GG	AA	NN	NN	GG	GG	GG	NN	AG	AA	NN	NN	AA	GG	AA	GG	GG	NN	NN	NN	GG	GG	NN	GG	GG	GG	AA	NN	AA	AA	AA	AA	AA	GG
IWB46642	T/C	1	33.8591	TT	CC	CT	TT	TT	TT	TT	TT	TT	TT	CC	TT	TT	CC	CT	CC	CT	CC	TT	TT	TT	CC	CC	TT	TT	TT	CT	CT	CT	CT	CT	CC	CC	TT	CC	CC	CC	CT	CT	CT	TT	CT	CC	CC	CC	CC
IWB10395	A/C	1	35.2323	CC	CC	CC	CC	CC	CC	CC	CC	CC	CC	CC	CC	CC	CC	CC	CC	AC	CC	CC	CC	CC	CC	AC	CC	CC	CC	CC	AC	CC	CC	CC	CC	CC	CC	CC	CC	CC	CC	CC	CC	CC	CC	CC	CC	CC	CC
IWB26603	T/C	1	35.2323	TT	CT	CT	TT	TT	TT	TT	TT	TT	TT	CT	TT	TT	CT	CT	CT	CT	CT	TT	TT	TT	CT	CT	TT	TT	TT	CT	CT	CT	CT	CT	CT	CT	TT	CT	CT	CT	CT	CT	CT	CT	CT	CT	CT	CT	CT
IWB24379	T/C	1	35.4039	CC	CC	CC	CC	CC	CC	CC	CC	CC	CC	CT	CC	CC	CT	CT	CC	CC	CT	CC	CC	CC	CT	CT	CC	CC	CC	CC	CC	CC	CC	CC	CC	CC	CC	CT	CC	CT	CC	CC	CT	CT	CT	CT	CT	CC	CT
IWB63611	A/G	1	37.0329	AA	AA	AA	AA	AA	AA	NN	AA	AA	AA	AA	AA	AA	AA	AA	AA	AA	AA	AA	AA	AA	AA	GG	AA	AA	AA	AA	GG	GG	AA	AA	AA	AA	AA	GG	AA	AA	AA	AA	AA	GG	AA	AA	AA	AA	AA
IWB23538	T/C	1	40.197	CT	CT	CT	TT	TT	TT	NN	TT	TT	CT	CT	TT	TT	CT	CT	CT	TT	CT	TT	TT	TT	CT	CT	TT	TT	TT	CT	CT	CT	CT	CT	CT	CT	TT	CT	CT	CT	CT	CT	CT	CT	CT	CT	CT	CT	CT
IWB12518	A/G	1	42.6647	GG	GG	AG	AG	AG	GG	GG	AG	AG	AG	GG	GG	GG	AG	GG	GG	AG	GG	GG	AG	AG	GG	GG	GG	GG	GG	GG	GG	GG	GG	GG	GG	AG	GG	GG	GG	AG	GG	GG	GG	AG	AG	GG	AG	GG	GG
IWB9312	T/C	1	43.4679	CT	CC	CC	CC	CC	CC	CT	CC	CC	CT	TT	CC	CC	TT	TT	TT	CC	TT	CC	CT	CC	TT	TT	CC	CC	CC	CC	TT	CC	CC	CT	TT	CC	CC	CT	CC	CC	CC	CC	TT	TT	CT	TT	TT	CC	TT
IWB47586	T/G	1	51.0947	GG	GG	GG	GG	GG	GG	GG	GG	GG	GG	GG	GG	GG	GG	GG	GG	GG	GG	GG	GG	GG	TT	GT	GG	GG	GG	GG	GG	GG	GT	GG	GG	GG	GG	GG	GG	GG	GG	GG	GG	GG	GT	GG	GG	GG	TT
IWB14138	T/C	1	51.9432	TT	TT	TT	TT	TT	TT	TT	TT	TT	TT	TT	TT	TT	TT	TT	TT	TT	TT	TT	TT	TT	TT	CT	TT	TT	TT	TT	TT	TT	TT	TT	TT	TT	TT	TT	TT	CT	TT	TT	TT	TT	CT	CT	TT	TT	CT
IWB3294	A/G	1	52.5488	NN	GG	NN	AA	NN	NN	NN	NN	AA	NN	NN	GG	NN	GG	NN	GG	AG	GG	AA	AA	AA	GG	NN	AA	NN	GG	NN	NN	NN	NN	NN	GG	AA	NN	GG	GG	GG	NN	NN	NN	GG	GG	NN	NN	GG	GG
IWB26816	A/G	1	57.9119	AG	GG	GG	GG	GG	GG	AA	GG	GG	GG	GG	GG	GG	AA	GG	GG	AG	AA	GG	GG	GG	GG	GG	GG	GG	GG	GG	AA	GG	AA	AG	GG	GG	GG	GG	GG	AA	GG	AA	GG	AG	GG	GG	GG	AA	GG
IWB60704	A/G	1	62.0443	AA	AA	AA	AA	AA	GG	GG	AA	AA	GG	AA	AA	AA	AA	AA	AA	AA	AA	GG	AA	AA	AA	AG	GG	GG	AA	AA	AA	AA	GG	GG	AA	AA	AA	GG	AA	AA	AA	NN	AA	AA	AA	AA	AA	AA	AA
IWB42899	A/G	1	65.435	AA	NN	NN	NN	NN	AA	NN	AA	AA	AA	NN	NN	AA	NN	NN	NN	NN	GG	AA	NN	AA	NN	NN	AA	AA	AA	GG	NN	GG	GG	NN	NN	NN	GG	AA	AA	AA	GG	GG	NN	AA	AA	NN	NN	GG	NN
IWA164	A/C	1	66.3127	AA	AA	AA	AA	NN	NN	CC	AA	AA	AA	NN	AA	AA	AC	AA	AC	AC	AA	AC	AA	AA	AA	NN	AA	AC	AA	AC	AC	AA	AA	CC	AA	AC	AA	AC	AA	AA	AC	NN	AA	AA	AC	NN	AA	AC	AA
IWA2656	T/C	1	68.829	TT	NN	TT	TT	TT	TT	TT	TT	TT	TT	TT	TT	TT	TT	TT	TT	TT	TT	TT	TT	TT	CT	NN	TT	TT	TT	TT	TT	TT	TT	NN	TT	TT	TT	TT	TT	TT	NN	TT	NN	TT	TT	TT	TT	TT	TT
IWA2849	A/G	1	70.1018	NN	AA	NN	NN	AA	AA	AA	AA	NN	AA	AA	AA	AA	AA	NN	AA	NN	AA	AA	AA	AA	AA	NN	NN	NN	AA	AA	AA	AA	AA	AA	NN	NN	AA	AA	AA	AA	NN	AA	AA	AA	AA	AA	AA	AA	AA
IWB11756	A/G	1	70.1018	GG	GG	AA	AG	AA	GG	GG	AA	GG	AA	GG	GG	GG	GG	GG	GG	GG	GG	NN	GG	AA	GG	GG	GG	GG	GG	GG	GG	AA	NN	AA	GG	AA	GG	GG	AA	GG	GG	AA	NN	GG	GG	GG	GG	AA	NN
IWA2337	T/C	1	70.1018	TT	TT	NN	CC	CC	CC	CC	CC	CC	NN	TT	TT	TT	CC	NN	CC	NN	TT	NN	CC	CC	CC	CC	CC	NN	CC	CC	NN	CC	NN	CC	CC	NN	NN	NN	CC	NN	CC	NN	NN	NN	CC	NN	CC	CC	CC
IWB36144	T/C	1	70.1018	CC	CC	CC	CC	CC	CC	CC	CC	CC	CC	CC	CC	CC	CC	CC	CC	CC	CC	CC	CC	CC	CC	CC	CC	CC	CC	CC	CC	CC	CC	CC	CC	CC	CC	CT	CC	CC	CC	CC	TT	CT	CC	CC	CC	CC	TT
IWB8491	T/G	1	70.1018	TT	TT	GG	GG	GG	GG	GG	GG	GG	GG	TT	TT	TT	GG	GG	GG	TT	TT	NN	NN	NN	GG	GT	NN	GG	GG	NN	GG	GG	GG	GG	GG	NN	GG	NN	GG	GG	GG	GG	NN	GG	GG	NN	GG	GG	GG
IWA7779	A/G	1	71.096	NN	NN	NN	NN	NN	NN	NN	NN	NN	NN	GG	AG	AG	NN	NN	GG	NN	NN	AA	AA	AA	NN	NN	AA	NN	NN	AG	AA	AG	NN	NN	AG	NN	NN	NN	AG	NN	GG	AG	AG	NN	NN	AG	AA	NN	AA
IWA3882	T/C	1	71.096	CC	CC	CC	CC	CC	NN	NN	CC	CC	CC	CC	TT	CC	CC	CC	TT	CC	CC	CC	CC	CC	NN	CC	CC	CC	CC	CC	CC	CC	CC	CC	NN	CC	CC	TT	CC	TT	CC	NN	CC	TT	CT	CC	TT	CC	TT
IWA4995	T/C	1	71.096	CT	TT	TT	CC	CC	CC	CC	CC	CC	CC	TT	CC	TT	CC	CC	CC	TT	TT	CC	CC	CC	TT	TT	CC	CC	CC	CT	CC	TT	TT	CT	CC	TT	CC	CC	TT	CC	TT	TT	CC	CC	TT	CC	TT	TT	CC
IWA2995	T/C	1	76.1417	TT	CC	TT	TT	NN	TT	NN	NN	TT	TT	CC	TT	CC	CC	NN	TT	CC	CT	TT	TT	TT	TT	CC	TT	TT	CC	TT	TT	CC	CC	CC	NN	TT	CC	CT	TT	NN	TT	CC	NN	TT	TT	CC	CC	CC	TT
IWA1608	T/G	1	77.7836	NN	NN	GT	NN	TT	TT	TT	TT	NN	NN	GT	NN	GT	GT	GT	GT	GT	NN	GT	GT	TT	TT	GT	GT	NN	GG	GT	NN	TT	TT	TT	GT	NN	NN	TT	NN	TT	GT	NN	TT	NN	NN	TT	NN	TT	TT
IWB2320	T/C	1	82.907	CT	CC	CT	CC	CC	CC	CC	CC	CC	CC	CC	CC	CC	CC	CC	TT	CC	TT	CC	CC	CC	CC	CT	CC	CC	CC	CT	TT	TT	TT	TT	TT	TT	CC	CT	TT	TT	TT	TT	TT	TT	TT	CC	CT	TT	TT
IWA5169	A/G	1	84.0341	AA	NN	AA	AA	AA	AA	AA	AA	AA	AA	AA	AA	AA	AA	AA	AA	AA	GG	AA	AA	AA	GG	AG	AA	AA	AA	AA	AG	GG	AG	AG	AA	GG	AA	AG	GG	GG	AA	AA	AA	GG	AA	GG	GG	AA	GG
IWB40975	A/C	1	86.1391	CC	CC	AA	CC	CC	CC	CC	CC	CC	CC	CC	CC	CC	CC	CC	CC	NN	AA	CC	CC	CC	CC	CC	CC	CC	CC	AA	AA	AA	AA	NN	CC	AA	CC	AA	AA	CC	AA	AA	AA	AA	CC	AA	AA	AA	AA
IWA3019	A/G	1	86.6022	AA	GG	NN	NN	NN	AA	GG	NN	NN	NN	NN	NN	GG	GG	NN	AA	GG	AA	NN	NN	NN	AA	GG	GG	GG	GG	AA	AA	GG	AA	NN	AA	NN	NN	NN	NN	GG	GG	GG	NN	NN	AA	AA	AA	AA	AA
IWA2484	A/C	1	87.4572	CC	CC	AC	CC	CC	CC	AC	CC	AC	AC	CC	CC	CC	CC	CC	AA	CC	AA	CC	CC	CC	AA	CC	CC	NN	CC	AA	AA	AA	AA	NN	NN	AA	AC	AA	AA	CC	AA	AA	AA	AC	AC	AA	AA	AC	AA
IWA6710	T/G	1	91.9977	TT	TT	TT	TT	TT	TT	TT	TT	TT	TT	TT	TT	TT	TT	TT	TT	TT	TT	TT	TT	TT	TT	TT	TT	TT	TT	TT	TT	GT	GT	GT	TT	GT	TT	GT	TT	TT	TT	TT	TT	TT	GT	TT	TT	TT	TT
IWA2541	A/C	1	95.5536	CC	CC	AC	CC	CC	CC	CC	CC	CC	CC	CC	CC	CC	CC	CC	CC	CC	AC	CC	CC	CC	CC	CC	CC	CC	CC	CC	AC	NN	AC	CC	CC	AC	CC	AC	AC	CC	CC	AC	CC	CC	CC	AC	CC	AC	CC
IWB1972	T/C	1	101.192	TT	TT	CC	TT	TT	TT	CC	TT	TT	TT	TT	TT	CC	CC	TT	CC	CC	CC	TT	TT	TT	TT	CT	TT	CC	TT	CC	CC	CC	CT	CC	CC	CC	CC	CC	CC	TT	CC	TT	CT	TT	CT	CC	TT	TT	TT
IWA4537	T/C	1	102.646	NN	CC	TT	CC	CC	CC	CC	CC	CC	CC	CC	CC	CC	CC	NN	NN	CC	TT	TT	CC	CC	CC	CC	CC	CC	TT	CC	NN	NN	TT	NN	NN	TT	CC	CC	TT	CC	TT	CC	NN	CC	CC	TT	CC	CC	CC
IWA577	A/C	1	102.918	AA	AA	CC	AA	AA	AA	AA	AA	AA	AA	AA	AA	AA	AA	AA	AC	AA	CC	CC	AA	AA	CC	AC	AA	AA	AC	AA	CC	CC	CC	CC	CC	CC	AA	CC	CC	CC	CC	AA	AA	CC	AC	CC	AA	AA	CC
IWA5047	A/C	1	107.663	AA	CC	AA	CC	AA	CC	CC	AC	AA	CC	CC	AA	CC	CC	CC	CC	CC	AA	CC	AA	AA	CC	AA	AA	CC	CC	CC	AA	AA	AA	AA	CC	AA	CC	CC	AA	CC	AA	NN	NN	AC	AC	CC	CC	CC	CC
IWB35304	T/C	1	108.058	CT	CC	CT	CC	CT	CC	CC	CT	CT	CC	CC	CT	CC	CC	CC	CT	CC	CT	CC	CT	CT	CT	CT	CT	CC	CC	CC	CT	CT	CT	CT	CT	CT	CC	CC	CT	CC	CT	CC	CT	CT	CT	CC	CT	CC	CT
IWA1790	T/G	1	110.678	TT	TT	TT	TT	TT	TT	TT	TT	TT	TT	TT	TT	TT	TT	TT	TT	TT	TT	TT	TT	TT	TT	TT	TT	TT	TT	TT	TT	TT	TT	TT	TT	TT	TT	TT	TT	GG	TT	GG	TT	TT	TT	TT	GG	GG	TT
IWA3485	T/C	1	113.194	CC	CC	CC	CC	CC	CC	CC	CC	CC	CC	CC	TT	CC	CC	CT	CC	NN	CC	CC	CC	CC	TT	CC	CC	CC	CC	TT	CC	CC	CC	NN	CC	CC	CC	CC	CC	TT	CC	TT	CC	CC	CC	TT	TT	TT	CC
IWB1402	A/G	1	115.723	AG	GG	NN	GG	GG	GG	AG	AG	AG	GG	AG	AG	GG	AG	AG	GG	AA	AG	GG	AG	NN	GG	GG	GG	AG	GG	GG	GG	AG	AA	GG	AG	NN	NN	GG	GG	GG	GG	GG	GG	AG	GG	GG	AA	AG	AG
IWA475	T/C	1	118.829	CC	CT	CC	CC	CC	CC	CC	CC	CC	CC	CC	TT	CC	CC	CC	CC	CC	CC	CC	CC	CC	CC	CC	CC	CC	CC	CC	CC	CC	CC	CC	CC	CC	CC	CC	CC	CC	CC	TT	CC	CT	CC	CC	TT	TT	CC
IWA7707	T/C	1	127.732	TT	TT	TT	TT	TT	TT	TT	TT	TT	TT	TT	TT	TT	TT	TT	TT	TT	TT	TT	TT	TT	TT	TT	TT	TT	TT	TT	TT	TT	TT	TT	TT	TT	TT	TT	TT	CT	TT	CT	TT	TT	TT	TT	TT	CT	TT
IWB36704	T/C	1	128.742	CT	TT	TT	TT	CT	TT	TT	TT	TT	TT	TT	TT	TT	TT	TT	TT	TT	TT	TT	TT	TT	TT	TT	TT	TT	TT	CT	TT	TT	TT	TT	TT	TT	TT	TT	TT	TT	TT	TT	TT	TT	TT	CT	TT	TT	TT
IWA3377	T/C	1	137.12	CC	NN	CC	NN	NN	TT	TT	CC	CC	CC	NN	CC	CC	CC	CC	CC	CC	TT	NN	NN	NN	NN	NN	NN	TT	CC	NN	CC	TT	CC	NN	NN	CC	NN	NN	CC	TT	CC	NN	CC	CC	CT	NN	CC	NN	CC
IWA4021	T/C	1	139.744	TT	TT	TT	TT	TT	CT	CC	CT	TT	CT	TT	TT	TT	TT	TT	TT	TT	TT	TT	CC	TT	TT	CT	TT	CC	TT	CC	CT	CC	CT	CT	TT	TT	TT	TT	TT	TT	TT	CC	TT	TT	CT	CC	CC	CC	CT
IWA2994	A/G	1	139.919	AA	GG	AA	AA	AA	GG	GG	AA	AA	AA	AA	AA	AA	AA	AA	AA	AA	AA	GG	AA	AA	AA	AA	AA	AA	AA	AA	AA	AA	AA	AG	AA	GG	AA	AA	AA	AA	AA	AA	AA	AA	AA	AA	GG	AA	AA
IWB57894	T/C	1	142.309	CC	CC	TT	CC	CT	CC	CC	CT	CC	CT	CC	CT	CC	CC	CC	CC	CC	CC	CC	CC	CC	CC	CC	CC	CC	CC	CC	TT	CC	CC	CC	CC	TT	CC	CC	TT	CC	TT	CC	TT	CC	CT	CT	CC	CC	CT
IWB41758	A/G	1	143.147	AA	AA	AA	AA	AA	AA	AA	AA	AA	AA	AA	AA	AA	AA	AA	AA	AA	AG	AA	AA	AG	AA	AA	AA	AG	AA	AA	AA	AG	AG	AA	AA	AA	NN	AA	AA	AA	AA	AG	AA	AA	AA	AA	AA	AA	AA
IWB9978	T/C	1	151.96	CT	CT	CT	CT	TT	CT	CT	TT	TT	CT	CT	CT	CT	CT	TT	CT	CT	CT	CT	CT	TT	CT	CT	CT	CT	CT	CT	CT	CT	CT	CT	CT	CT	CT	CT	CT	CT	CT	CT	CT	CT	CT	CT	CT	CT	CT
IWB64131	T/C	2	0	CT	CT	CC	CT	CT	CT	CT	CT	CT	CT	CT	CT	CT	CT	CT	CT	CT	CC	CT	CT	CT	CT	CT	CT	CT	CT	CT	CC	CC	CC	CC	CT	CC	CT	CT	CC	CC	CC	CC	CC	CT	CT	CC	CT	CT	CT
IWB28576	A/G	2	4.34627	AA	AG	AA	AA	AA	AA	AA	AA	AA	AG	AG	AA	AA	AA	AG	AA	AA	AG	AA	AA	AA	AA	AA	AA	AA	AG	AA	AA	AG	AA	AA	AA	AG	AG	AG	AA	AA	AA	AA	NN	AA	AA	AA	AA	AA	AA
IWB21697	T/C	2	8.36066	CT	CT	CT	TT	CT	CT	NN	CT	CT	CT	CT	TT	CC	CT	CT	CT	CT	CT	NN	TT	TT	NN	CT	TT	CT	CT	TT	CT	CT	NN	TT	CT	CT	CT	TT	CT	CT	CT	NN	NN	TT	CT	CT	NN	TT	NN
IWB11262	T/C	2	9.67858	CT	TT	CC	CT	CT	CT	CT	TT	CC	CT	CT	TT	TT	CT	CT	TT	CT	CC	CT	TT	CT	CC	CT	TT	CT	CT	CC	CC	CC	CC	CT	TT	CC	CT	CC	CC	CC	CC	CC	CC	TT	CC	CC	CC	CC	CC
IWB27196	A/C	2	10.3328	AA	AA	CC	NN	NN	AC	NN	NN	CC	AC	CC	AA	AA	NN	NN	AC	CC	AC	AC	CC	AC	AC	NN	CC	AC	NN	AC	AC	CC	CC	NN	CC	AC	AC	AA	AC	NN	CC	AA	NN	CC	CC	AC	AC	AC	NN
IWB7027	A/C	2	15.1609	AC	CC	AA	AA	CC	AA	AA	CC	CC	CC	AA	AA	AA	AA	AA	AA	AA	AA	AA	AA	CC	AA	NN	AA	AA	AA	AA	AA	AA	AA	AA	AA	AA	AA	AC	AA	AA	NN	AA	AA	AA	AA	AA	AA	AA	AA
IWB14011	T/C	2	18.7413	CC	CC	NN	CC	CC	TT	TT	CC	CC	CC	NN	NN	CC	CC	CC	TT	TT	TT	CC	CC	CC	CC	CC	CC	TT	NN	CC	NN	CC	CC	NN	TT	NN	CC	NN	NN	NN	NN	NN	CC	CC	CC	CC	CC	NN	NN
IWB60716	A/G	2	21.0452	NN	NN	AG	AA	AA	AG	GG	NN	AA	GG	AG	AG	AG	AG	NN	AA	GG	AG	AG	AG	AG	AG	NN	AG	AG	GG	AG	AG	AG	NN	NN	AA	GG	AG	AG	AG	AG	NN	GG	NN	GG	AG	GG	AG	AG	AG
IWB5922	A/G	2	27.6412	AG	AG	GG	GG	NN	GG	GG	GG	GG	AG	GG	GG	GG	AG	GG	GG	GG	GG	AG	AG	AG	GG	GG	GG	AG	GG	GG	GG	GG	GG	GG	GG	GG	GG	AG	GG	GG	GG	GG	GG	AG	GG	GG	GG	GG	AG
IWB1063	A/G	2	28.7613	GG	GG	GG	AG	GG	GG	GG	GG	GG	GG	GG	GG	GG	GG	GG	GG	GG	GG	GG	GG	GG	GG	GG	GG	GG	GG	GG	AG	GG	GG	GG	GG	AG	GG	GG	GG	AG	AG	GG	AG	AG	GG	GG	GG	AG	GG
IWB58017	A/G	2	32.1375	GG	GG	AG	AG	GG	GG	GG	GG	GG	AG	GG	GG	GG	GG	GG	GG	GG	AG	AG	AG	GG	AG	AG	GG	GG	GG	GG	AG	AG	AG	AG	GG	AG	AG	AG	AG	AG	GG	AG	AG	AG	AG	AG	AG	AG	AG
IWB57576	T/C	2	39.4546	CT	CT	CT	CT	CT	CT	CT	CT	CT	CT	CT	CT	CT	CT	CT	CT	TT	CT	CT	CT	CT	CT	CT	CT	CT	CT	CT	CT	CT	CT	CT	CT	CT	TT	TT	CT	CT	CT	CT	CT	NN	CT	CT	CT	CT	CT
IWB19917	T/C	2	43.8584	TT	CT	CC	CT	CC	CT	CT	CT	NN	CT	CT	TT	TT	TT	CT	TT	TT	CT	CT	CT	CT	CT	CT	CT	TT	CT	TT	TT	CT	CT	CT	NN	NN	CT	NN	CT	TT	CT	CT	CC	CC	CT	CT	CT	CT	CT
IWA4349	A/G	2	46.1496	NN	GG	NN	NN	NN	GG	NN	NN	GG	NN	NN	NN	NN	NN	NN	NN	NN	AA	NN	NN	NN	NN	NN	AA	NN	NN	AA	GG	NN	NN	NN	NN	NN	NN	NN	AA	AG	NN	NN	GG	GG	GG	NN	NN	AA	NN
IWB47951	T/C	2	55.4771	CC	NN	TT	TT	CT	CT	CT	CT	CT	TT	CT	TT	TT	TT	CT	TT	CT	CT	NN	NN	CT	TT	TT	NN	CT	NN	CT	CT	CT	CT	TT	TT	NN	CT	TT	TT	TT	CT	TT	CC	NN	CT	CT	TT	CC	TT
IWB55085	T/C	2	57.3535	TT	TT	TT	NN	TT	NN	NN	NN	CC	NN	TT	TT	TT	NN	NN	CC	CT	TT	NN	NN	TT	CC	CC	NN	NN	TT	TT	TT	TT	TT	TT	CC	TT	TT	TT	TT	TT	NN	TT	TT	TT	CT	TT	NN	CC	CC
IWB1270	A/G	2	60.6243	AG	AG	AG	AG	GG	GG	AG	GG	GG	GG	AG	AG	AG	AG	AG	AG	AG	AG	AG	AG	GG	AG	AG	AG	AG	GG	AG	GG	AG	AG	AG	AA	GG	AG	GG	AG	GG	AG	AG	AG	GG	AG	AG	GG	AG	GG
IWA6259	T/C	2	60.6243	TT	TT	TT	TT	NN	TT	TT	TT	TT	TT	TT	TT	TT	TT	NN	TT	TT	TT	TT	TT	TT	TT	TT	TT	TT	TT	TT	TT	TT	NN	NN	TT	TT	TT	TT	TT	CT	TT	TT	NN	TT	TT	TT	TT	TT	TT
IWB44299	A/G	2	64.0994	AG	AG	AA	AG	AG	AG	AG	AG	AG	AG	AG	AG	AG	AG	AG	AG	AG	AG	AG	AG	AG	AA	AG	AG	AG	AG	AG	AA	AA	AA	AA	AG	AA	AG	AG	AA	AA	AA	AA	AA	AA	AG	AG	AA	GG	AA
IWB51198	T/C	2	64.0994	TT	TT	TT	TT	TT	TT	TT	TT	TT	TT	TT	TT	TT	TT	TT	TT	TT	TT	TT	TT	TT	TT	TT	TT	TT	TT	TT	TT	TT	TT	TT	TT	NN	TT	TT	TT	CC	TT	TT	TT	TT	TT	TT	TT	TT	TT
IWB11553	T/G	2	64.8908	GT	GT	TT	TT	TT	GG	GG	TT	TT	TT	GG	GG	GG	GG	GG	GG	GT	GG	GG	TT	TT	TT	TT	TT	GG	GG	TT	TT	TT	TT	TT	GG	TT	GG	GT	TT	TT	GG	TT	TT	TT	TT	NN	TT	NN	TT
IWA4706	T/C	2	66.0715	CC	CT	CT	TT	CT	CT	CT	CT	TT	CT	CC	CC	CC	CT	CC	CC	CT	CC	CT	CC	CT	CT	CT	CT	CC	CC	CT	CT	CT	CT	CT	CC	TT	CC	CT	CT	CT	CC	CT	CT	CT	CT	CT	CT	CT	CT
IWB69585	A/G	2	69.0424	AA	AA	AA	AA	AA	AA	AG	AA	AA	AA	AA	AA	AA	GG	AA	AA	AA	AA	AA	AA	AA	NN	AG	AA	GG	AA	AA	AA	AG	AA	AA	NN	NN	AA	AA	AA	GG	AA	AA	AA	AA	AA	AA	GG	AA	GG
IWA5278	T/C	2	70.0795	CC	CC	TT	CC	CC	CC	CC	CC	CC	CC	CC	CC	CC	TT	TT	CC	NN	CC	CC	CC	CT	CC	CC	CC	CC	CC	CC	CC	TT	TT	CT	CC	CC	CC	CC	TT	CC	CC	TT	CC	CC	CT	CC	TT	CC	TT
IWA6063	T/C	2	70.0795	TT	TT	CC	TT	TT	TT	TT	TT	TT	TT	TT	TT	TT	CC	CC	TT	TT	TT	TT	TT	TT	TT	TT	CC	TT	TT	TT	CC	TT	CC	CC	TT	CC	TT	TT	CC	CC	TT	TT	TT	TT	TT	CC	TT	TT	CT
IWA5474	A/G	2	71.8474	AA	AA	AA	AA	AA	AA	AA	AA	AA	AA	AA	GG	AA	AA	AA	GG	AA	AA	AA	AA	AA	GG	AA	AA	NN	GG	GG	GG	GG	GG	AA	GG	GG	AA	AG	AA	GG	NN	GG	GG	AG	GG	AA	NN	GG	GG
IWA554	T/C	2	74.3716	NN	TT	NN	TT	NN	TT	TT	TT	TT	TT	TT	TT	NN	TT	TT	TT	TT	TT	TT	TT	TT	TT	TT	TT	TT	TT	TT	TT	TT	TT	TT	TT	TT	TT	TT	TT	TT	TT	TT	TT	TT	TT	TT	TT	TT	TT
IWA3307	A/G	2	75.1023	AA	GG	AA	AA	AA	AA	AA	GG	GG	AA	GG	AG	AA	AA	GG	AA	GG	AG	AA	GG	AA	AA	AG	GG	AA	AA	AA	AA	AA	AA	AA	AA	AA	GG	AA	AA	AA	AA	GG	AA	AA	GG	AG	AA	GG	AA
IWB44734	T/C	2	76.8861	TT	NN	TT	NN	NN	TT	CC	NN	CC	NN	TT	CC	NN	TT	TT	CC	TT	NN	TT	NN	TT	CT	NN	TT	CT	NN	TT	CT	CT	NN	NN	NN	CC	NN	TT	TT	CT	NN	NN	NN	TT	TT	TT	TT	CT	TT
IWB61864	T/C	2	78.7944	TT	TT	TT	TT	TT	CT	CT	TT	TT	TT	TT	TT	TT	TT	TT	TT	CC	TT	CC	TT	TT	CC	CT	TT	CC	TT	TT	CC	CC	CC	CC	TT	TT	CC	TT	TT	TT	TT	TT	TT	TT	CT	TT	CC	TT	CC
IWA4361	A/G	2	79.7741	AA	GG	GG	AA	AA	AA	AA	AA	AA	AA	AA	AA	GG	AA	AA	AA	AA	GG	AA	AA	AA	AA	AG	GG	AA	GG	GG	AA	AA	AA	AA	AA	GG	GG	AG	AA	AA	AA	AA	AA	GG	AA	GG	GG	AA	GG
IWA4819	A/G	2	81.609	GG	GG	AA	GG	GG	GG	GG	GG	GG	GG	GG	GG	GG	GG	GG	GG	GG	GG	GG	GG	GG	GG	GG	GG	GG	GG	GG	AA	AA	GG	GG	GG	GG	GG	GG	AA	AA	GG	GG	GG	GG	GG	GG	GG	GG	GG
IWB72730	T/C	2	83.5779	NN	TT	TT	TT	TT	TT	TT	TT	TT	TT	TT	TT	TT	TT	TT	TT	TT	TT	TT	TT	TT	TT	CC	TT	TT	TT	TT	CC	CC	CT	NN	TT	TT	TT	TT	TT	TT	TT	CC	TT	CC	TT	TT	CC	CC	CC
IWB50027	A/G	2	85.5691	AA	AA	AA	AA	AA	AA	AA	AA	AA	AA	AA	AA	AA	AA	AA	AA	AA	AA	AA	AA	AA	AA	AA	AA	AA	AA	AA	AA	AA	AG	AA	AA	AA	AA	AA	AA	AG	AA	GG	AA	AA	AA	AA	AA	GG	AA
IWB5884	T/C	2	87.2955	CT	NN	CT	TT	NN	CC	CT	CT	CT	CT	NN	NN	TT	NN	NN	NN	CC	CT	TT	CT	CT	TT	TT	TT	CC	NN	CC	CC	NN	TT	NN	CC	CT	CT	NN	NN	CC	NN	NN	NN	CC	CC	NN	CC	CC	NN
IWB10606	T/C	2	93.1639	TT	CC	NN	CC	CC	CC	CC	CC	NN	CC	TT	CC	TT	TT	TT	TT	CC	NN	CC	TT	CC	NN	CC	CC	NN	TT	TT	CC	CC	NN	CC	NN	NN	TT	TT	TT	TT	TT	CC	NN	CC	CC	NN	CC	CC	NN
IWB9208	T/C	2	94.5744	TT	TT	TT	TT	TT	TT	TT	TT	TT	TT	TT	TT	TT	TT	TT	TT	TT	TT	TT	TT	TT	TT	CT	TT	CT	TT	TT	TT	TT	TT	TT	TT	NN	TT	TT	TT	TT	TT	TT	TT	NN	TT	TT	CC	TT	TT
IWA6294	T/C	2	95.1168	CT	CT	CT	CT	CT	CT	CT	CT	CT	CT	CT	CT	CT	CT	CT	TT	CT	CT	CT	CT	CT	TT	CT	CT	CT	CT	CT	CT	CT	CT	CT	TT	CT	CT	CT	CT	CT	CT	CT	CT	CT	CT	TT	CT	CT	CC
IWB26591	T/C	2	95.4168	CT	CT	CT	CT	CT	TT	TT	CT	CT	CT	CT	CT	CT	CT	CT	CT	TT	CT	TT	CT	CT	CT	CT	CT	TT	CT	CT	CT	CT	CT	CT	CT	CT	CT	CT	CT	CT	CT	CC	CT	TT	TT	CC	CT	CT	TT
IWA2308	A/C	2	96.1635	CC	CC	NN	NN	CC	NN	NN	CC	NN	CC	NN	AA	NN	CC	NN	NN	NN	CC	NN	CC	CC	AA	AA	CC	CC	CC	CC	NN	NN	NN	CC	NN	NN	CC	CC	CC	NN	CC	CC	NN	CC	CC	NN	NN	CC	AA
IWB7290	A/G	2	96.1635	NN	NN	AA	AA	NN	NN	NN	AA	AA	AA	AA	AA	AA	AA	NN	NN	AA	AA	AA	AA	AA	AG	AA	AG	AA	AA	AA	AA	GG	GG	NN	NN	AA	NN	NN	NN	NN	NN	AA	NN	AA	AA	AA	AA	NN	AA
IWA2411	T/C	2	96.1635	CC	CC	CC	CC	CC	CC	CC	CC	CC	CC	CC	TT	CC	CC	CC	TT	CC	CC	CC	CC	CC	TT	CT	CC	CC	CC	CC	CC	TT	CC	CC	TT	CC	CC	CC	CC	CC	CC	CC	CC	CC	CC	CT	TT	CC	TT
IWB13134	A/G	2	104.256	AG	AG	AG	AG	AG	AG	AG	AG	AG	AG	AG	AG	AG	AG	AG	AG	AG	AG	AG	AG	AG	AG	AG	AG	AG	AG	AG	AG	AG	AG	AG	AG	AG	AG	AG	AG	AG	AG	AG	AG	AG	AG	AG	AG	AG	AG
IWB31152	T/C	2	111.778	CT	CT	TT	TT	TT	TT	CT	TT	TT	TT	CT	CT	CT	CT	CT	TT	CT	CT	TT	CT	TT	TT	TT	TT	CT	CT	TT	CT	CT	CT	CT	TT	CT	CT	TT	CT	CT	CT	CT	TT	TT	TT	TT	TT	TT	CT
IWB35108	A/G	2	114.576	AG	AA	GG	AA	AA	AA	AA	GG	GG	AA	AA	AA	AG	AA	AA	AA	AA	AA	GG	AA	AA	AA	AA	GG	AA	GG	AG	AA	AA	AG	AG	AA	AA	AA	AA	AA	AA	AA	AA	GG	GG	AG	AA	AA	AA	AG
IWA7141	T/C	2	115.881	CC	CC	CC	CC	CC	CT	CC	CC	CC	CC	CC	CC	CC	CC	CC	NN	CC	CC	CC	CC	CC	CC	CC	CC	CC	CC	CC	CC	TT	CC	CC	CC	TT	CC	NN	CC	NN	CC	CC	NN	TT	CC	CC	TT	CC	NN
IWB7686	A/G	2	117.812	AA	AA	AA	AA	AA	GG	GG	AA	AA	AA	AA	AA	AA	AG	AA	AA	AA	AA	AA	AA	AA	AA	AG	NN	AA	GG	AA	AA	AA	AA	AA	AA	AA	GG	AA	AA	AA	AA	AA	AA	AA	AA	AA	AA	AA	AA
IWB63739	T/C	2	117.812	CC	CC	NN	NN	CC	TT	CC	CC	CC	CC	CC	TT	CC	TT	NN	NN	TT	CC	TT	CC	CC	TT	TT	TT	CC	CC	TT	TT	TT	TT	NN	TT	NN	CC	CC	CC	CC	NN	NN	TT	CC	TT	TT	CC	TT	CC
IWB10933	T/C	2	121.708	CT	TT	TT	NN	TT	TT	TT	TT	TT	TT	NN	CC	CC	TT	NN	TT	NN	NN	NN	NN	TT	TT	TT	TT	TT	TT	TT	TT	TT	TT	TT	TT	TT	NN	TT	TT	TT	TT	TT	TT	TT	TT	TT	TT	TT	CC
IWA1069	A/G	2	122.519	AA	AA	AA	AA	AA	AA	GG	AA	AA	AA	AA	AA	AA	GG	AA	AA	AG	AA	AA	AA	AA	GG	AA	AA	GG	AA	AA	AA	AA	GG	GG	AA	GG	AA	AA	AA	GG	AA	GG	AA	GG	GG	AA	GG	GG	GG
IWB3140	T/C	2	125.263	NN	TT	TT	NN	TT	TT	NN	TT	TT	TT	NN	NN	NN	NN	NN	TT	NN	NN	NN	TT	TT	NN	CT	TT	NN	TT	TT	TT	TT	TT	TT	TT	NN	NN	TT	TT	TT	TT	NN	TT	NN	NN	TT	TT	NN	NN
IWB29635	A/G	2	128.738	AG	GG	AG	AG	AG	AG	AG	AG	AA	GG	GG	AG	AG	AA	AG	AG	AA	GG	AA	GG	AG	AA	AA	AG	AG	AG	AG	AA	GG	GG	GG	AG	GG	AG	AG	AA	AG	AG	GG	AG	AG	AG	AA	AA	AG	AG
IWB10582	A/C	2	130.899	CC	CC	AA	AA	AA	CC	CC	AA	AA	AA	CC	CC	AA	CC	CC	AA	AC	AC	AA	AA	AA	CC	AC	AA	CC	CC	AC	CC	CC	CC	CC	AA	CC	CC	AC	CC	AA	AA	CC	CC	CC	CC	CC	CC	CC	CC
IWB3081	T/C	2	130.899	NN	TT	CC	TT	CC	TT	TT	CC	CC	CC	TT	TT	TT	TT	TT	CC	CC	TT	CC	CC	CC	TT	CT	CC	TT	TT	TT	TT	TT	TT	TT	CC	TT	TT	CC	TT	CC	CC	TT	TT	CC	CC	TT	TT	TT	TT
IWA3998	A/G	2	132.134	NN	AA	GG	GG	GG	AA	AA	GG	AA	GG	GG	GG	GG	AA	AA	GG	AA	AG	GG	GG	GG	GG	AG	GG	AA	AA	NN	AG	AG	AG	AA	NN	AG	NN	NN	GG	AG	GG	AA	GG	AG	AG	GG	NN	AG	AG
IWB7694	T/C	2	137.003	NN	CC	TT	TT	TT	TT	TT	TT	TT	TT	NN	CC	TT	TT	CC	TT	TT	CC	CC	TT	TT	TT	CT	CC	TT	CC	TT	TT	TT	CC	CC	TT	TT	TT	TT	TT	TT	TT	NN	TT	CC	CC	NN	CC	TT	CC
IWB54266	A/G	2	144.936	AG	AG	AG	AG	AG	AG	AG	AG	AG	AG	AG	AG	AG	AG	AG	AG	AG	AG	AG	AG	AG	AG	AG	AG	AG	AG	AG	AG	AG	AG	AG	AG	AG	AG	AG	AG	AG	AG	AA	AG	AG	AG	AG	AG	AG	AG
IWB41450	A/G	2	152.85	AA	AA	AG	AA	AA	AA	AA	AA	AA	AA	AA	AA	AA	AA	AA	AG	AA	AA	AA	AA	NN	AG	AG	AA	AG	AA	AG	AG	AG	AG	AG	AG	AG	AA	AA	AG	AG	AG	AG	AG	AG	AG	AG	AA	AG	AG
IWB258	A/C	2	160.244	AA	AC	AC	AC	AC	AA	AA	AC	AC	AC	AA	AA	AC	AA	AA	AA	AC	AC	AC	AC	AC	AC	AC	AA	AA	AC	AC	AC	AC	AC	AC	NN	AC	AC	AA	AC	AC	AC	AC	AC	AC	AC	AA	AC	AC	AC
IWB49442	A/G	2	167.717	AG	AG	AG	AG	AG	AG	AG	AG	AG	AG	AG	AG	AG	AG	AA	AG	AG	AG	AG	AG	AA	AG	AG	AG	AG	AG	AG	AG	AG	AG	AG	AG	AG	AG	AG	AG	AG	AG	AG	AG	AG	AG	AA	AG	AG	AG
IWB9889	T/C	2	173.624	NN	NN	TT	NN	NN	TT	NN	TT	TT	TT	TT	TT	TT	NN	TT	TT	NN	NN	TT	TT	TT	TT	NN	TT	NN	TT	TT	TT	NN	NN	TT	TT	NN	NN	NN	TT	CT	TT	TT	TT	NN	NN	TT	TT	NN	TT
IWA3125	T/C	3	3.40225	CC	NN	TT	NN	NN	TT	TT	NN	TT	TT	NN	TT	CC	TT	TT	NN	TT	TT	TT	TT	TT	TT	TT	CC	TT	TT	TT	CC	CC	CC	CC	TT	CC	TT	TT	TT	CC	TT	TT	NN	CC	CT	TT	TT	TT	TT
IWB44699	A/C	3	3.50177	AA	AA	AA	AA	AA	AA	AA	AA	AA	AA	AA	AA	AA	AA	AA	AA	AA	AA	AA	AA	AA	AA	AA	AA	AA	AA	AA	AA	AA	AA	AA	AA	AA	AA	CC	AA	AA	AA	AA	AA	AA	AA	AA	AA	AA	AA
IWB5897	T/G	3	8.71399	GT	TT	TT	TT	TT	GG	GG	GG	GG	GT	GG	GG	GG	GG	TT	GT	GG	GG	GG	GG	TT	GG	GG	GT	GG	GG	GG	TT	GT	GG	GT	GG	GG	GG	GG	GG	GG	GT	GG	TT	GG	GT	GG	GG	GG	GG
IWA7968	A/G	3	21.8005	NN	GG	GG	GG	NN	NN	GG	GG	NN	GG	AG	GG	NN	GG	AG	GG	NN	AG	AA	GG	GG	GG	GG	NN	AA	NN	GG	AG	GG	GG	GG	GG	GG	NN	GG	GG	GG	GG	GG	AG	AG	AG	GG	GG	GG	AA
IWA7968	T/C	3	21.8005	CT	TT	TT	TT	CT	CT	CT	TT	TT	TT	CT	CT	TT	TT	TT	CT	TT	TT	TT	TT	TT	CC	CT	CC	CT	CT	TT	CT	CC	TT	TT	CT	CT	TT	CT	TT	CT	TT	NN	CT	CC	CC	TT	CC	CT	CC
IWA1787	A/G	3	23.2435	GG	AG	AG	GG	AG	GG	GG	AG	AG	GG	GG	GG	GG	GG	GG	GG	GG	GG	GG	GG	AG	GG	GG	AG	GG	GG	GG	GG	GG	GG	GG	AG	GG	GG	GG	GG	GG	GG	GG	GG	GG	AG	GG	GG	AG	GG
IWB4711	T/C	3	28.2132	NN	NN	CC	NN	NN	NN	NN	NN	NN	NN	NN	NN	NN	NN	NN	NN	NN	CC	NN	NN	NN	TT	NN	CT	NN	NN	NN	CC	CT	CT	NN	NN	CC	NN	NN	CC	CC	CC	CC	CC	CC	CT	CC	TT	NN	TT
IWA713	A/G	3	32.9838	AA	AA	AA	AA	AA	AA	AA	AA	AA	AA	AG	NN	AG	AA	AA	AG	AA	AG	AA	AA	AA	AA	AA	AG	AA	AA	AA	NN	AA	AG	AA	GG	AA	AA	AA	AA	AG	AA	AA	AA	NN	AA	AA	AA	AA	AG
IWB27847	T/C	3	32.9838	CC	TT	TT	CC	TT	TT	TT	TT	TT	TT	CC	TT	CC	CC	CC	CC	CC	CC	CC	CC	TT	TT	TT	CC	CC	TT	TT	TT	TT	TT	TT	CC	TT	CC	TT	TT	CC	TT	TT	TT	TT	TT	CC	CT	TT	CC
IWB13406	A/G	3	41.7475	AA	AA	AA	AA	AG	AG	AA	AG	AG	AG	AG	AG	AA	AA	AA	AG	AG	AG	AA	AA	AG	AG	AA	AG	AG	AG	AG	AA	AG	AG	AG	AG	AG	AA	AA	AG	AA	AG	AG	AA	AG	AG	AA	AA	AG	AG
IWB26981	A/G	3	50.5797	AA	AG	AG	AA	AA	AA	AA	AG	AA	AA	AA	AA	AA	AA	AA	AA	AA	AA	AA	AA	AA	AA	AA	AG	AA	AA	AA	AA	AA	AA	AA	AA	AA	AA	AA	AA	AA	AA	AA	AA	AA	AA	AA	AA	AA	AA
IWB17311	A/G	3	55.823	GG	GG	GG	GG	GG	GG	NN	GG	GG	GG	AG	GG	NN	GG	AG	GG	NN	AG	NN	GG	GG	GG	GG	GG	GG	GG	GG	AG	GG	GG	GG	GG	GG	GG	GG	GG	GG	GG	GG	AG	GG	AG	GG	GG	GG	GG
IWB28744	A/G	3	62.5342	GG	GG	GG	GG	GG	GG	GG	GG	GG	GG	GG	GG	GG	AG	GG	GG	GG	GG	GG	GG	GG	GG	GG	GG	GG	GG	GG	AG	GG	AG	AG	GG	GG	GG	GG	GG	GG	GG	AA	AA	AA	GG	GG	AA	AA	GG
IWB61861	A/G	3	62.584	GG	AG	AG	GG	AG	GG	GG	AG	AG	AG	GG	GG	AG	GG	AG	AG	GG	GG	GG	AG	AG	AG	AG	AG	GG	AG	GG	AG	GG	AG	AG	AG	AG	GG	GG	AG	AG	AA	AA	AG	AG	AG	NN	AA	AG	GG
IWA2056	A/G	3	65.1341	AA	AA	AA	AA	AA	AA	AA	AA	AA	AA	AA	AA	AA	AA	AA	AA	AA	AA	AA	AA	AA	AA	NN	AA	AA	AA	AG	GG	NN	AG	NN	AA	NN	AA	AG	GG	GG	GG	GG	GG	GG	GG	GG	GG	GG	GG
IWB23980	T/C	3	65.8929	CC	CC	CT	CC	CC	CT	CT	CT	CT	CT	CC	CC	CC	CC	CC	CC	CT	CC	CC	CT	CC	CC	CC	CT	CC	CT	CC	CT	CT	CT	CT	CC	CC	CC	CC	CC	CC	CC	CT	CC	CT	CC	CC	CC	CC	CT
IWA362	T/C	3	67.7153	CT	CT	CT	CT	CT	CT	CT	CT	CT	TT	TT	TT	CT	TT	TT	TT	TT	TT	TT	CC	TT	TT	CT	TT	CC	TT	TT	TT	CC	CT	CT	TT	CC	CT	CT	CC	CC	CC	CC	CT	TT	CT	TT	TT	CC	TT
IWA5018	T/C	3	67.7153	TT	TT	TT	CC	CC	TT	TT	CC	CC	CC	CC	CC	CC	CC	CC	CC	CC	CC	CC	TT	CC	CC	CC	CC	NN	CC	CC	NN	TT	TT	TT	CC	TT	CC	CC	TT	TT	TT	TT	CC	CC	CT	CC	CC	TT	CC
IWB15847	T/C	3	67.7153	NN	TT	TT	TT	TT	TT	TT	TT	TT	TT	TT	TT	CC	TT	TT	TT	TT	TT	TT	TT	TT	TT	CT	CC	CC	TT	TT	TT	NN	TT	TT	TT	TT	TT	TT	TT	TT	TT	TT	TT	TT	TT	TT	TT	TT	TT
IWB10919	T/C	3	71.4659	TT	TT	TT	TT	TT	TT	NN	TT	TT	TT	TT	TT	CC	TT	TT	TT	TT	TT	TT	TT	TT	TT	NN	CC	CT	TT	TT	TT	TT	TT	NN	TT	TT	TT	TT	TT	TT	NN	TT	TT	TT	TT	TT	TT	TT	TT
IWB20523	A/G	3	74.4763	NN	NN	NN	NN	GG	NN	NN	GG	NN	NN	GG	NN	GG	GG	NN	GG	GG	NN	GG	GG	GG	AG	GG	GG	NN	NN	GG	GG	GG	GG	NN	GG	NN	GG	GG	NN	NN	AG	GG	AG	NN	NN	AG	NN	AG	GG
IWB20523	A/G	3	74.4763	GG	GG	AG	GG	GG	AG	GG	GG	GG	GG	GG	GG	GG	GG	GG	GG	GG	AG	GG	GG	GG	AG	GG	AG	GG	GG	GG	GG	GG	AG	AG	GG	AG	GG	GG	AG	AG	GG	GG	GG	AG	AG	GG	GG	AG	AG
IWB20523	C/G	3	74.4763	NN	NN	NN	NN	GG	NN	NN	CC	NN	NN	GG	NN	GG	GG	NN	GG	CC	NN	CG	CC	GG	CG	GG	GG	NN	NN	CG	GG	GG	CG	NN	CC	NN	GG	CG	NN	NN	CG	GG	GG	NN	NN	CG	NN	CG	GG
IWB20523	T/C	3	74.4763	NN	NN	NN	NN	CC	NN	NN	CC	NN	NN	CC	NN	CC	CC	NN	CC	CC	NN	CC	CC	CC	CT	CC	CC	NN	NN	CC	CC	CC	CC	NN	CC	NN	CC	CC	NN	NN	CT	CC	CT	NN	NN	CT	NN	CT	CC
IWB20523	T/G	3	74.4763	TT	GG	NN	NN	NN	GG	NN	NN	NN	NN	GG	NN	GG	GG	GG	GG	GG	GG	GG	GG	GG	GG	GT	GG	NN	NN	GG	NN	NN	TT	TT	GG	NN	NN	GG	NN	GG	GG	NN	GG	NN	NN	GG	NN	GG	TT
IWA3013	A/G	3	87.3576	AG	GG	GG	GG	GG	GG	GG	GG	GG	GG	GG	GG	GG	GG	GG	GG	GG	GG	GG	AA	GG	GG	AG	GG	GG	GG	GG	GG	GG	GG	GG	GG	GG	GG	GG	GG	GG	GG	GG	GG	GG	GG	GG	GG	GG	GG
IWA1736	T/C	3	87.3576	NN	NN	CC	CC	NN	NN	CC	CC	CC	NN	CC	NN	CC	CC	NN	CC	CC	CC	CC	CC	CC	TT	CC	NN	CC	CC	CC	NN	CC	NN	CC	NN	CC	CC	NN	NN	CC	CC	TT	NN	NN	NN	CC	CC	TT	CC
IWA3058	T/C	3	87.3576	NN	CC	NN	CC	CC	CC	CC	CC	NN	CC	CC	CC	CC	CC	CC	CC	NN	CC	NN	CC	CC	NN	NN	NN	CC	CC	CC	CC	CC	NN	CC	CC	CC	CC	NN	CC	CC	CC	TT	CC	CC	CT	CC	CC	CT	CC
IWA4344	A/G	3	90.2995	AA	AG	AA	AA	AG	AG	AG	AA	AA	AG	AG	GG	AA	AA	AA	AA	AA	AA	AA	AA	AA	AG	AG	GG	AA	AA	AA	AG	AG	AA	AA	AA	AA	AA	AA	AG	AG	AA	AG	AA	AA	AA	AA	AA	AG	AA
IWA7171	A/G	3	90.2995	AA	AA	AA	AA	AA	AA	AA	AA	AA	AA	NN	NN	AA	AA	AA	AA	AA	NN	AA	AA	AA	AA	AA	AA	AA	AA	AA	NN	AA	AA	AA	AA	AA	AA	AA	AA	NN	AA	NN	NN	AA	AA	AA	AA	AA	AA
IWB57981	A/G	3	90.2995	AA	AA	AA	NN	GG	AA	AA	GG	GG	GG	AA	GG	AA	AA	AA	AA	AA	AA	AA	GG	GG	GG	AG	GG	NN	NN	AA	AA	AA	AA	AA	AA	AA	NN	AA	AA	AG	AA	AA	AA	AA	AA	AA	AA	AA	AA
IWB2577	T/C	3	90.2995	TT	TT	TT	TT	TT	TT	TT	TT	TT	TT	TT	TT	TT	TT	TT	TT	TT	TT	TT	TT	TT	CT	TT	TT	TT	TT	TT	CT	TT	CT	TT	TT	TT	TT	TT	CT	TT	TT	CT	TT	TT	CT	TT	TT	CT	TT
IWB50995	T/C	3	103.305	NN	CT	CT	CT	NN	CT	NN	CC	CT	CT	NN	CT	CT	CT	CC	TT	CT	CT	CT	CT	CT	CT	NN	CT	CT	CT	CT	TT	TT	CT	TT	NN	CT	CT	TT	CT	CT	CT	CT	NN	CT	CT	CT	CC	CT	CT
IWA80	T/C	3	107.255	CC	CC	NN	CC	CC	TT	NN	TT	TT	NN	CC	CC	TT	NN	CC	TT	TT	CC	NN	CC	TT	TT	NN	TT	CC	CC	TT	TT	TT	NN	NN	TT	TT	CC	TT	TT	TT	NN	TT	NN	TT	TT	TT	TT	TT	TT
IWB15004	A/G	3	130.722	AA	AG	AA	AA	AG	AG	AG	AG	AG	AG	AA	AG	AG	AA	AA	AG	AG	AG	AG	AG	AG	AA	AG	AG	AG	AG	AG	AG	AG	AG	AG	AG	GG	AG	AG	AG	GG	AG	AG	AA	GG	AG	AG	AG	AG	GG
IWB6958	T/C	3	132.271	NN	NN	CC	NN	CC	CC	CC	CC	CC	CC	CC	CC	TT	CC	CC	CC	CT	CC	TT	CC	CC	CC	NN	TT	CC	CC	CC	CC	CC	CC	CC	CC	CT	TT	CC	CC	CC	CC	CC	NN	CC	NN	CC	CC	CC	CC
IWB10914	A/G	3	141.352	NN	AA	NN	NN	GG	GG	AA	GG	GG	GG	GG	GG	AA	AA	GG	GG	GG	GG	GG	AA	GG	AA	AA	GG	GG	AA	GG	GG	AA	GG	GG	NN	GG	AA	AG	GG	GG	GG	NN	GG	AA	AG	NN	NN	GG	AA
IWB54456	A/G	3	160.851	AG	AA	AA	AA	AA	AA	AA	AA	AG	GG	GG	GG	AA	AA	GG	GG	GG	GG	GG	AA	AA	GG	GG	GG	AA	AA	AG	GG	GG	AG	AG	GG	GG	AA	AG	GG	AA	AA	AA	AA	GG	AA	AA	GG	GG	GG
IWA3238	T/C	3	164.726	TT	CC	NN	CC	CC	TT	TT	CC	NN	CC	NN	TT	TT	TT	NN	TT	TT	CC	TT	TT	CC	NN	NN	NN	NN	TT	NN	CC	CC	NN	CC	NN	NN	TT	NN	NN	CC	CC	CC	CC	CT	TT	TT	NN	CC	CC
IWB74004	A/G	3	193.095	GG	AG	AG	AG	AG	AG	AG	AG	AG	AG	GG	GG	AG	AG	AG	AG	GG	GG	GG	AG	AG	AG	AG	GG	AG	AG	AG	AG	AG	AG	AG	AG	AG	GG	AG	AG	AG	AG	AG	AG	AG	AG	AG	GG	AG	AG
IWB14868	T/C	4	3.74547	TT	CC	TT	TT	TT	TT	TT	CC	CC	CC	TT	CC	CC	TT	CC	CT	TT	CC	CC	CC	TT	CC	CC	CC	NN	CC	TT	CT	TT	TT	TT	CC	NN	CC	CC	TT	TT	CT	CT	CT	NN	TT	TT	CC	TT	CC
IWB22615	T/C	4	6.04118	CT	CT	CT	CT	CT	CT	CT	CT	CT	CT	CT	CT	CT	CT	CT	CT	CT	CT	CT	CT	CT	CT	CT	CT	CT	CT	CC	CT	CT	CT	CT	CT	CT	CT	CT	CT	CT	CT	CT	CT	CT	CT	CC	CT	CT	CT
IWB39924	A/G	4	15.3555	AG	AG	AG	AG	AG	AG	AG	AG	AG	AG	AG	AG	AG	AG	AG	AG	AG	AG	AG	AG	AG	AG	AG	AG	AG	AG	AG	AG	AG	AG	AG	AG	AG	AG	AG	AG	AG	AG	AG	AG	AG	AG	AG	AG	AG	AG
IWB45009	T/C	4	19.6002	TT	TT	TT	TT	TT	TT	TT	TT	TT	TT	TT	TT	TT	TT	TT	TT	TT	TT	TT	TT	TT	CT	CC	TT	CT	TT	TT	CT	CT	TT	TT	TT	CT	TT	TT	TT	TT	TT	TT	TT	CT	TT	TT	CT	TT	TT
IWB42693	A/C	4	25.9702	CC	CC	CC	CC	CC	CC	CC	CC	CC	CC	CC	CC	CC	CC	CC	CC	CC	CC	CC	CC	CC	CC	CC	CC	CC	CC	AC	CC	CC	CC	CC	CC	CC	CC	CC	CC	CC	CC	CC	CC	CC	AC	AC	CC	CC	CC
IWB30196	T/G	4	39.3439	GT	GG	GT	GT	GT	GT	GT	GT	GT	GT	GG	GG	GT	GT	GT	GT	GG	GG	GT	GT	GT	GT	GT	GT	GG	GT	NN	GT	GT	GT	GG	GT	GT	GG	GT	GT	GT	GT	NN	GT	GT	NN	GT	GT	GT	GG
IWA4714	T/C	4	43.8187	CC	CC	CC	CC	CC	NN	CC	CC	CC	CC	CC	CC	CC	CC	CC	TT	CC	CC	CT	CC	CC	CC	TT	NN	CC	CC	CC	CT	CT	CC	CC	TT	CC	CC	CC	CC	CC	CC	NN	CC	CT	CC	CC	CC	CC	CC
IWA422	A/G	4	47.2174	AA	AA	AA	AA	AA	AA	AA	AA	AA	AA	AA	AA	AA	AA	AA	AA	AA	AA	AA	AA	AA	AA	AA	AA	AA	AA	AA	NN	AA	NN	NN	AA	NN	AA	AA	NN	AA	NN	AA	AA	NN	AA	NN	GG	AA	AA
IWB40677	T/C	4	47.2174	CC	CC	TT	NN	TT	CC	CC	CC	NN	TT	CC	CC	CC	TT	CC	CC	CC	CC	CT	CC	TT	CC	CC	CC	CC	CC	TT	NN	TT	TT	TT	CC	TT	NN	CC	TT	TT	TT	TT	TT	NN	TT	CC	NN	TT	TT
IWB44846	T/G	4	47.2174	GT	GT	GT	GT	GT	GT	TT	GT	GT	TT	GT	GT	GT	GT	GT	GT	GT	GT	TT	GT	GT	GT	GT	TT	TT	GT	TT	GT	GT	TT	TT	GT	GT	GT	TT	GT	GT	GT	TT	GT	GT	TT	TT	GT	GT	GT
IWB48508	T/C	4	62.8061	TT	CT	CT	TT	TT	CT	CT	CT	CT	CT	TT	TT	TT	CT	CT	CT	CT	TT	CT	CT	TT	CT	CT	CT	CT	CT	CT	CT	CT	CT	CT	CT	CT	TT	CT	CT	CT	CT	TT	CT	CT	TT	CT	CT	CT	CT
IWB6164	A/G	4	64.0586	AA	AG	AA	AG	AA	GG	AA	GG	NN	NN	AA	AA	GG	AA	NN	AA	AA	AA	AA	NN	AA	AA	AA	AA	AG	GG	AA	AA	AA	AA	AA	AA	AA	GG	AA	AA	AA	AA	NN	AA	AA	AG	AA	NN	GG	AA
IWB63138	T/G	4	66.6921	TT	TT	TT	TT	TT	TT	TT	TT	TT	TT	TT	GG	TT	TT	TT	TT	GG	TT	TT	TT	TT	TT	TT	TT	TT	GG	TT	TT	TT	GG	GG	TT	TT	TT	TT	TT	TT	TT	GG	TT	TT	TT	TT	TT	GG	TT
IWB29812	T/C	4	70.5422	TT	CT	CT	CC	CT	CT	CT	CT	CT	CT	CT	TT	CT	CT	CT	CT	CT	CT	CT	CT	CT	CT	CC	CT	CT	CT	CT	CT	CT	CT	CT	CT	CT	TT	TT	CT	CT	CT	NN	CC	CT	CT	TT	TT	CT	CT
IWB43887	T/C	4	74.7539	CT	CT	CT	CT	CT	CT	CT	CT	CT	CT	CT	CT	CT	CT	CC	CT	CT	CT	CT	CT	CT	CT	CT	CT	CT	CT	CT	CT	CC	CT	CC	CT	CC	CT	CT	CT	CT	TT	CT	CC	CC	CT	CT	CT	CT	CT
IWA2526	A/G	4	74.9781	NN	AA	GG	GG	GG	NN	GG	GG	GG	AA	AA	NN	AA	GG	NN	AA	AA	GG	NN	AG	GG	NN	GG	NN	GG	GG	NN	GG	GG	GG	NN	AA	GG	AA	GG	GG	GG	GG	NN	NN	GG	AA	NN	NN	GG	AA
IWA4214	A/G	4	76.9002	GG	AG	AG	AG	AG	GG	GG	AG	AG	AG	GG	GG	GG	GG	GG	GG	AG	AG	AG	AG	AG	GG	GG	AG	GG	GG	GG	AG	AG	NN	GG	GG	AG	GG	GG	AG	AG	AG	AG	GG	GG	GG	AG	GG	GG	GG
IWB7033	T/C	4	79.3334	TT	TT	TT	TT	TT	TT	TT	TT	NN	TT	TT	TT	TT	TT	TT	TT	TT	TT	NN	TT	TT	TT	NN	TT	TT	TT	TT	TT	CC	NN	TT	TT	NN	TT	CC	TT	NN	TT	TT	TT	NN	CT	TT	NN	CC	TT
IWB50806	A/G	4	81.4886	NN	GG	NN	NN	AA	AA	GG	AA	NN	AA	GG	GG	NN	NN	AA	NN	GG	GG	NN	NN	AA	AA	NN	NN	GG	AA	NN	NN	AA	AA	NN	NN	NN	AA	NN	GG	NN	GG	AA	NN	NN	AA	NN	AA	AG	AA
IWB30109	A/G	4	82.768	GG	GG	GG	GG	GG	GG	GG	GG	GG	GG	GG	GG	GG	GG	GG	GG	GG	GG	GG	GG	GG	GG	GG	GG	GG	GG	GG	AG	AG	GG	AG	GG	GG	GG	GG	AG	AG	GG	GG	GG	AG	AG	GG	GG	GG	GG
IWB28073	T/C	4	87.4132	CT	CC	CC	CT	CC	CT	CT	CC	CC	CC	CT	CT	CC	CT	CC	CC	CT	CT	CT	CC	CC	CC	CT	CC	CT	CC	CT	CC	CT	CC	CC	CC	CC	CT	CT	CC	CC	CC	CC	CC	CC	CT	CT	CC	CC	CT
IWB5782	A/G	4	91.9508	GG	GG	GG	GG	GG	GG	GG	NN	NN	GG	GG	NN	GG	NN	GG	GG	NN	GG	NN	GG	GG	NN	GG	GG	GG	GG	AA	GG	GG	GG	NN	GG	GG	GG	GG	GG	NN	NN	NN	GG	GG	GG	AA	NN	NN	GG
IWB25061	A/G	4	99.2803	AA	AA	NN	AA	AA	GG	AA	AA	AA	AA	AA	AA	AA	AA	AA	AA	AA	AA	AA	AA	AA	AA	NN	AA	AA	AA	AA	GG	AA	AA	AA	AA	GG	AA	AA	AA	GG	AA	AA	GG	AA	AA	AA	GG	AA	AA
IWA2296	T/C	4	101.974	TT	TT	TT	TT	TT	TT	TT	TT	TT	TT	TT	TT	TT	TT	TT	TT	TT	TT	TT	TT	TT	TT	TT	TT	TT	TT	TT	TT	TT	TT	NN	TT	TT	TT	TT	TT	TT	TT	TT	TT	TT	TT	TT	TT	TT	TT
IWA3368	A/C	4	103.621	NN	CC	AA	CC	AA	CC	CC	CC	CC	AA	CC	CC	CC	CC	NN	CC	CC	CC	CC	CC	AA	AA	AA	CC	CC	CC	CC	CC	NN	CC	NN	NN	NN	CC	CC	AA	AA	CC	AA	CC	CC	CC	NN	NN	AA	CC
IWB13202	A/G	4	103.621	NN	NN	AA	GG	NN	GG	GG	GG	GG	GG	AA	GG	AA	GG	NN	NN	AA	AA	GG	GG	GG	GG	NN	NN	GG	GG	GG	AA	GG	AA	NN	GG	AA	AA	NN	NN	AA	AA	AA	AA	AA	AA	GG	GG	AA	AA
IWA1496	C/G	4	103.621	NN	NN	NN	NN	NN	NN	NN	NN	NN	NN	NN	NN	NN	NN	NN	NN	NN	GG	NN	NN	NN	NN	NN	GG	NN	NN	NN	GG	NN	NN	NN	NN	NN	NN	NN	GG	NN	GG	NN	NN	NN	NN	NN	NN	GG	GG
IWA5303	A/G	4	104.132	NN	AG	GG	AG	NN	GG	GG	AA	AA	AA	AA	AA	AG	GG	AA	NN	AA	GG	GG	AA	AA	GG	AA	AA	AA	AA	GG	AA	GG	AG	AA	GG	GG	AA	AA	GG	GG	NN	GG	AA	GG	GG	GG	AA	AG	AA
IWA7429	A/G	4	104.132	GG	AA	AA	GG	AA	GG	GG	AA	AA	AA	NN	AA	AA	AA	AG	GG	GG	NN	GG	AA	AA	AA	AA	AA	GG	AA	GG	GG	AA	AA	AA	GG	AA	AG	AA	AA	GG	GG	AA	GG	GG	AG	GG	AA	AA	AA
IWA5068	T/C	4	108.463	NN	CC	TT	CC	TT	CC	CC	CC	NN	TT	CC	CC	CC	CC	TT	CC	CC	CC	CC	CC	TT	TT	CT	CC	NN	CC	CC	CC	CC	CC	CC	NN	NN	CC	NN	TT	TT	CC	CC	CC	NN	CC	CC	NN	CC	CC
IWA70	T/C	4	108.463	TT	TT	TT	TT	TT	CC	CC	CC	CC	TT	TT	TT	TT	TT	TT	CC	TT	TT	CC	TT	TT	TT	TT	CC	CC	TT	TT	CC	CC	CT	CT	CC	TT	TT	CC	TT	TT	CC	NN	CC	CC	CT	NN	CC	CC	CC
IWB44739	A/G	4	110.131	AG	AG	AG	AG	AG	AG	AG	AG	AG	AG	AG	AG	AG	AG	AG	AG	AG	AG	AG	AA	AG	AG	AG	AG	AG	AG	AG	AG	AA	AG	AG	AG	AA	AG	AG	AG	AG	AG	AG	AG	AG	AG	AG	AG	AG	AG
IWA7593	A/G	4	119.933	NN	AA	AA	NN	AA	AA	GG	AA	NN	AA	AA	NN	GG	GG	AA	GG	GG	NN	GG	AA	AA	NN	GG	GG	GG	GG	AA	GG	AA	AA	AA	GG	AA	NN	GG	NN	GG	GG	AA	AA	NN	AA	AA	NN	AA	GG
IWB1594	T/C	4	121.93	TT	TT	TT	TT	TT	TT	TT	TT	TT	TT	TT	TT	TT	TT	TT	TT	TT	TT	TT	TT	TT	TT	TT	TT	TT	TT	TT	TT	CT	TT	TT	TT	TT	TT	TT	TT	CT	TT	TT	TT	TT	TT	CT	TT	TT	TT
IWA4375	T/C	4	122.826	NN	TT	TT	NN	TT	TT	CT	TT	NN	TT	CC	TT	TT	TT	TT	TT	TT	CC	TT	TT	TT	TT	CT	TT	NN	NN	CC	CC	CC	CC	CC	TT	CC	TT	TT	CC	CC	CC	CC	TT	NN	NN	TT	TT	CC	CC
IWA2884	T/C	4	123.472	NN	NN	TT	TT	TT	TT	TT	TT	TT	TT	TT	NN	NN	TT	NN	TT	NN	TT	NN	TT	TT	NN	CC	TT	TT	NN	TT	TT	NN	NN	TT	TT	NN	NN	NN	TT	CC	TT	TT	NN	TT	TT	TT	NN	TT	NN
IWB1593	A/G	4	123.645	AG	AG	AG	AG	AG	AG	AA	AG	AG	AG	AG	AA	AG	AG	AG	AG	AG	AG	AG	AG	AG	AA	AG	AA	AA	AG	AA	AG	AA	AA	AA	AG	AG	AG	AG	AG	AA	AA	AA	AG	AA	AA	AG	AA	AA	AA
IWB973	T/C	4	125.331	NN	TT	NN	NN	NN	NN	TT	NN	CT	NN	TT	TT	TT	CT	CT	NN	CT	TT	CC	CC	CC	TT	TT	TT	CT	CT	TT	TT	TT	TT	TT	NN	TT	CT	TT	TT	CT	TT	NN	NN	TT	TT	TT	TT	TT	TT
IWB11090	T/G	4	128.894	NN	GG	TT	NN	NN	GG	NN	NN	NN	GG	TT	NN	TT	GG	GG	GG	NN	TT	TT	GG	GG	GG	GT	TT	NN	NN	TT	NN	TT	NN	TT	GG	NN	GG	GG	NN	TT	TT	TT	GG	NN	NN	TT	NN	TT	NN
IWA1960	A/G	4	131.97	GG	GG	GG	GG	GG	GG	AG	GG	GG	GG	GG	AG	GG	GG	GG	AG	AG	GG	GG	GG	GG	AG	AG	AG	AG	GG	AG	AG	AG	AG	AG	AG	GG	GG	AG	GG	AG	AG	AG	GG	AG	AG	GG	AG	AG	AG
IWB7563	A/G	4	132.422	GG	GG	GG	AA	AA	AA	AA	AA	AA	AA	AA	AA	AA	AA	AA	AA	NN	AA	AA	AA	AA	AA	AG	AA	NN	AA	AA	GG	AA	GG	GG	AA	NN	AA	AA	GG	GG	AA	GG	AA	NN	GG	AA	GG	GG	GG
IWB58928	A/G	4	133.169	AG	AG	AG	AG	AG	AG	AG	AG	AG	AG	AG	AG	AG	AG	AG	AG	AG	AG	AG	AG	AG	AA	AA	AG	AG	AG	AG	AG	AG	AG	AG	AG	AG	AG	AG	AG	AG	AG	AG	AG	AG	AG	AG	AG	AG	AG
IWB30766	T/C	4	133.704	CT	CT	TT	TT	TT	CT	CT	TT	TT	TT	CT	TT	CT	CT	CT	TT	CT	TT	CT	TT	CT	CT	CC	CC	TT	CT	TT	CC	TT	TT	TT	TT	CC	CT	CT	CT	CC	TT	TT	CT	NN	TT	CT	CC	TT	TT
IWB5787	A/G	4	135.569	AA	AA	AA	AA	AA	AA	AA	AA	AA	AA	AA	AA	GG	AA	AA	AA	AA	GG	AA	AA	AA	AA	AG	AA	AA	AA	GG	AA	AA	AA	AA	AA	NN	AA	AA	AA	AA	GG	NN	AA	GG	GG	AA	AA	AA	AA
IWB72722	T/G	4	138.965	TT	TT	TT	TT	TT	TT	TT	TT	TT	TT	TT	TT	TT	TT	TT	TT	TT	TT	TT	TT	TT	TT	TT	TT	TT	TT	TT	TT	TT	TT	TT	TT	TT	TT	TT	TT	GG	NN	TT	GT	GG	TT	TT	TT	TT	TT
IWB6997	T/G	4	139.351	TT	TT	TT	TT	TT	TT	TT	TT	TT	TT	TT	TT	TT	TT	TT	TT	TT	TT	TT	TT	NN	TT	NN	TT	TT	TT	TT	TT	TT	TT	NN	NN	TT	TT	TT	TT	TT	TT	NN	TT	GG	GT	NN	TT	TT	TT
IWB71497	A/G	4	141.655	AG	AG	AA	GG	GG	GG	GG	GG	GG	GG	GG	GG	GG	GG	GG	GG	GG	GG	GG	AG	GG	GG	GG	GG	GG	GG	GG	GG	NN	GG	GG	GG	GG	GG	GG	GG	GG	GG	GG	GG	GG	GG	AA	GG	GG	GG
IWB12554	T/C	4	143.649	CC	TT	CC	CC	CC	CC	CC	TT	TT	TT	CC	CC	CC	CC	CC	CC	CC	CC	CC	TT	CC	TT	CT	CC	CC	CC	CC	CC	CC	CC	CC	CC	TT	TT	CC	CC	CC	CC	CC	CC	CC	CC	CC	CT	CC	CC
IWB43504	T/C	4	148.787	CT	CT	CC	CC	CC	CC	CC	NN	CT	CT	CT	CT	CT	CT	CC	CC	CT	CT	CT	CT	CT	CT	CT	CT	CT	CT	CT	CT	CT	CC	TT	CT	CT	CT	CT	CT	CC	CC	CT	CT	CT	CC	CT	CT	CT	CC
IWA6798	A/G	4	150.115	GG	AG	AG	AG	AG	AG	AG	AG	AG	AG	AG	AG	AG	AG	AG	AG	AG	AG	AG	AG	AG	AG	AG	AG	AG	AG	AG	AG	AG	AG	AG	AG	AG	AG	AG	AG	AG	AG	AG	NN	AG	AG	AG	AG	AG	AG
IWA1349	A/G	4	150.288	AG	GG	GG	GG	GG	GG	AG	GG	GG	GG	GG	AG	GG	GG	GG	AG	AG	GG	GG	GG	GG	AG	AG	AG	AG	GG	AG	AG	AG	AG	AG	AG	GG	GG	AG	GG	AG	AG	AG	GG	AG	AG	GG	AG	AG	AG
IWB10540	A/G	4	151.292	AG	GG	AG	AG	GG	GG	GG	GG	GG	GG	GG	GG	AG	AG	GG	GG	AG	GG	AG	AG	GG	GG	GG	GG	GG	AA	GG	GG	GG	GG	GG	GG	GG	GG	AG	AG	NN	AG	GG	NN	GG	AG	GG	AG	AG	NN
IWB10610	A/G	4	151.292	AG	AG	AG	AG	AG	AG	AG	AA	AA	AA	AA	AA	GG	AA	AA	AA	AA	AG	AA	AA	AA	NN	AA	AA	AA	AA	AA	AA	AG	AG	AG	AA	AG	AG	AA	AG	AA	AA	AG	AG	GG	AG	AA	GG	AA	GG
IWA1348	T/C	4	151.292	CT	CT	CT	CT	CT	CT	CC	CT	CT	CT	CC	CC	CC	CC	CT	CC	CC	CT	CC	CT	CT	CT	CC	CC	CC	CT	CT	CT	CC	CT	CT	CC	CT	CT	CC	CT	CC	CC	CC	CT	CC	CC	CT	CT	CC	CC
IWB26593	T/C	4	151.292	TT	TT	TT	NN	TT	TT	TT	TT	TT	TT	TT	TT	TT	TT	TT	TT	TT	TT	TT	TT	TT	TT	TT	TT	NN	TT	TT	TT	TT	TT	TT	TT	TT	TT	NN	NN	TT	TT	TT	TT	NN	TT	TT	TT	TT	TT
IWA318	A/C	4	151.298	NN	AA	NN	AA	AA	AA	CC	AA	NN	AA	NN	NN	CC	NN	NN	CC	CC	AA	CC	AA	NN	AA	CC	NN	NN	AA	NN	CC	CC	NN	AA	CC	NN	AA	NN	AA	CC	NN	AA	AA	NN	CC	AA	NN	AA	NN
IWB72976	A/G	4	154.76	AA	AA	AA	AA	AA	AA	AG	AA	AA	AA	AA	AA	AG	AG	AG	NN	AA	AG	AA	AA	AA	AA	AA	AG	AA	AG	AA	AA	AA	AA	AA	AG	NN	AA	AA	AG	NN	AA	AA	AA	AG	AA	AA	AG	AA	AA
IWA4493	A/G	4	156.09	NN	GG	GG	NN	GG	AA	AA	AA	GG	GG	GG	GG	GG	GG	GG	GG	GG	GG	GG	AG	GG	GG	GG	GG	NN	AA	GG	GG	AG	GG	GG	GG	GG	GG	AA	GG	GG	GG	GG	AA	NN	GG	GG	GG	GG	GG
IWB165	T/C	4	156.234	CC	CT	CC	CC	CC	TT	TT	CC	CC	CC	TT	CC	TT	TT	TT	TT	TT	TT	TT	CC	CC	TT	CT	TT	TT	TT	CC	TT	TT	CC	CC	TT	NN	CT	TT	CC	TT	TT	NN	NN	CC	CC	TT	CC	NN	CC
IWB27789	A/G	4	162.894	GG	GG	NN	NN	NN	GG	NN	GG	GG	GG	GG	GG	GG	GG	GG	GG	GG	GG	GG	GG	GG	GG	GG	GG	GG	GG	GG	AA	AA	NN	NN	GG	AA	GG	AG	AA	AG	AA	AA	NN	GG	AA	AA	GG	AA	AA
IWB55638	T/C	4	162.894	NN	NN	TT	NN	CC	CC	CC	TT	NN	NN	CC	NN	CC	CC	CC	CC	NN	NN	CC	TT	NN	CC	CT	CC	CC	NN	NN	NN	CC	TT	TT	CC	NN	NN	CC	NN	CC	CC	CC	NN	NN	NN	CC	NN	CC	TT
IWB47815	T/C	4	163.458	CT	CT	TT	CC	TT	CT	CT	CT	TT	CT	CT	CT	CT	CT	CT	CT	CT	TT	CT	CT	CT	CT	CT	CT	CT	NN	CT	CT	CT	CT	CT	CT	CT	CT	CT	TT	CT	CT	TT	CT	NN	CT	CT	CT	TT	CT
IWB11730	A/G	4	166.66	AG	GG	AG	AA	AG	AA	AG	AG	AA	AA	AA	AA	AA	AA	AA	AA	AG	AA	AA	AA	AA	AA	GG	AA	AA	GG	AG	GG	GG	AG	AG	AG	AG	AA	AA	AA	GG	AA	AA	AA	GG	GG	AA	AG	AA	GG
IWA5161	T/C	4	167.874	CC	CC	CC	CC	CC	TT	TT	TT	TT	TT	TT	CC	CC	TT	TT	TT	TT	TT	TT	TT	CC	TT	CT	CC	TT	TT	CC	CC	TT	CT	CT	TT	CC	CT	CT	CC	TT	TT	TT	TT	CC	CT	CC	CC	TT	CC
IWB22169	T/C	4	176.482	CT	CT	CT	CT	CT	CT	CT	CT	CT	CT	CT	CT	CT	CT	CT	TT	CT	CT	CT	CT	CT	CT	TT	CT	CT	CT	CT	CT	CT	CT	TT	TT	CT	TT	TT	CT	CT	CT	CT	NN	TT	CT	CT	TT	CT	CT
IWB6580	A/G	4	177.436	AA	AA	NN	AA	AA	AA	AA	AA	AA	AA	NN	NN	NN	GG	NN	NN	NN	AA	NN	GG	AA	AA	GG	NN	NN	AA	AA	NN	NN	AA	AA	NN	NN	AA	NN	AA	AA	AA	NN	NN	GG	GG	AA	AA	GG	AA
IWB27034	A/G	4	183.767	AG	AG	AG	AG	AG	AG	AG	AG	AG	AG	AG	AG	AG	AG	AG	AG	AG	AG	AG	AG	AG	AA	GG	AG	AG	AG	AG	AG	GG	AG	AG	AG	AG	NN	AG	AG	AA	AG	AA	GG	AG	AG	AA	AG	AG	GG
IWB23405	T/G	4	184.712	TT	TT	GG	TT	TT	TT	TT	GG	GG	GG	TT	GG	TT	TT	TT	TT	TT	TT	TT	GG	TT	TT	GT	TT	TT	TT	GG	GG	GG	GG	GT	TT	GG	TT	TT	GG	TT	TT	GG	GG	GG	GG	TT	GG	GG	GG
IWB39805	A/C	4	185.465	CC	CC	CC	CC	CC	AC	AA	CC	CC	CC	CC	CC	AC	NN	AC	AC	AC	CC	AA	CC	CC	NN	AC	CC	NN	AC	CC	CC	CC	NN	AC	AC	CC	AC	CC	CC	CC	CC	CC	CC	NN	CC	NN	NN	NN	CC
IWB1386	A/G	5	10.3404	AA	AA	AA	AA	AA	AA	AA	AA	AA	AA	AA	AA	AA	AA	AA	AG	AA	AA	AA	AG	AA	AA	AA	AA	AA	AA	AA	AG	AA	AA	AA	AA	AA	AA	AA	AA	AA	AA	NN	AG	AA	AA	NN	AA	AG	AA
IWA1413	T/C	5	16.8796	NN	TT	TT	CC	NN	TT	TT	TT	TT	CC	TT	TT	TT	CC	CC	TT	CC	CC	CC	TT	TT	TT	CC	TT	TT	TT	TT	CC	CC	CC	CC	TT	CC	TT	TT	CC	CC	CC	NN	NN	TT	TT	TT	CC	TT	CC
IWB47291	T/C	5	16.8796	NN	TT	TT	CC	NN	TT	TT	TT	TT	CC	NN	NN	NN	CC	CC	TT	CT	TT	TT	NN	NN	TT	TT	NN	TT	TT	TT	CC	TT	TT	TT	NN	TT	CC	NN	TT	TT	TT	TT	NN	TT	TT	TT	CC	TT	TT
IWB42101	A/C	5	17.9305	AA	CC	CC	AA	AA	CC	CC	CC	CC	AA	AA	AA	AA	AA	AA	CC	AA	CC	AA	AA	AA	CC	AC	AA	CC	CC	CC	AA	CC	CC	AC	CC	CC	AC	AA	CC	CC	CC	CC	AA	CC	CC	CC	AA	CC	CC
IWB59562	A/G	5	27.1982	GG	GG	AG	AG	GG	AG	AG	GG	AG	GG	GG	GG	GG	GG	GG	GG	AG	AG	GG	AG	GG	AG	GG	GG	AG	GG	AG	AG	AG	AG	AG	GG	AG	AG	AG	AG	AG	AG	GG	GG	AG	GG	AG	AG	GG	GG
IWB43468	A/G	5	28.4954	AA	AA	AA	AG	AG	AG	AA	AA	AA	AA	AA	AA	AA	AA	AA	AA	AA	AA	AA	AA	AA	AA	AA	AA	AA	AA	AA	AA	AA	AG	AG	AA	AA	AG	AA	AA	AA	AA	AA	AA	AA	AA	AA	GG	AA	AA
IWB35323	T/C	5	32.1626	CT	TT	CT	TT	TT	CT	TT	TT	TT	TT	CT	TT	TT	TT	TT	NN	CT	TT	TT	TT	CT	TT	TT	TT	CC	TT	CC	NN	CC	CT	NN	NN	CC	TT	CT	CC	NN	CT	CC	NN	CT	CC	CC	NN	CC	TT
IWB8564	T/G	5	34.2519	NN	TT	NN	TT	TT	TT	NN	TT	NN	TT	NN	TT	NN	TT	TT	GG	GG	TT	NN	TT	TT	GG	NN	NN	TT	NN	NN	TT	TT	NN	TT	NN	NN	TT	NN	TT	TT	NN	TT	NN	NN	TT	TT	NN	TT	TT
IWA2407	T/G	5	38.6674	TT	TT	NN	NN	NN	NN	GG	NN	NN	NN	NN	NN	TT	NN	NN	TT	NN	TT	TT	GG	TT	NN	NN	NN	NN	NN	TT	NN	NN	NN	NN	NN	GG	GG	NN	TT	TT	NN	GG	NN	GG	GG	TT	NN	GG	TT
IWA5137	T/G	5	38.6674	NN	NN	GG	GG	NN	GG	NN	NN	TT	TT	GG	GG	GG	NN	NN	NN	GG	GG	GG	TT	GG	GG	NN	GG	GG	TT	GT	NN	NN	GG	NN	GG	TT	TT	TT	GG	GG	TT	TT	NN	TT	TT	GG	TT	NN	GG
IWB41081	A/G	5	42.4656	NN	NN	NN	NN	GG	GG	AA	NN	AA	AA	GG	NN	AA	AA	AA	AA	NN	GG	AA	AA	AA	AA	AA	NN	AA	GG	AA	AA	NN	AA	AA	AA	NN	NN	AA	NN	AA	GG	AA	AA	AA	AA	AA	NN	AA	AA
IWB22739	A/G	5	48.5401	NN	AA	AA	AA	AA	AA	AA	NN	AA	AA	AA	AA	AA	AA	AA	AA	AA	AA	AA	AA	AA	AA	AA	AA	AA	AA	NN	GG	AA	GG	NN	AA	GG	AA	AA	AA	AA	AA	GG	NN	AA	AA	AA	AA	GG	AA
IWB5467	A/C	5	56.2705	AC	AC	AC	AC	AC	AC	NN	AC	CC	AC	AC	CC	AC	AC	CC	AC	AC	AC	CC	AC	AC	CC	CC	AC	AC	CC	AC	CC	NN	CC	CC	AC	CC	AC	CC	CC	CC	CC	NN	NN	CC	AC	AC	NN	CC	CC
IWB9340	T/G	5	61.1413	TT	TT	TT	TT	GT	TT	TT	TT	TT	TT	TT	TT	TT	TT	TT	TT	TT	TT	TT	TT	TT	TT	TT	TT	TT	TT	TT	TT	GG	GT	TT	TT	TT	TT	GT	TT	TT	TT	TT	TT	TT	GT	TT	GT	TT	TT
IWA3838	A/G	5	65.2669	NN	NN	NN	NN	NN	GG	GG	GG	NN	GG	GG	GG	GG	GG	GG	GG	GG	GG	GG	GG	GG	GG	GG	GG	NN	GG	GG	GG	AA	GG	GG	GG	NN	NN	GG	GG	GG	GG	GG	GG	NN	NN	GG	NN	GG	GG
IWA7799	T/G	5	66.1962	NN	TT	GG	TT	TT	TT	TT	TT	TT	TT	TT	TT	TT	TT	TT	TT	TT	GT	TT	GT	TT	GG	TT	TT	TT	TT	GT	GG	GT	GT	NN	TT	GG	TT	GT	GG	GG	GG	GG	TT	GG	GG	TT	TT	GG	GG
IWB10193	A/G	5	76.7019	GG	GG	GG	NN	GG	GG	GG	GG	NN	GG	GG	GG	GG	GG	GG	GG	GG	GG	GG	GG	GG	GG	GG	GG	NN	GG	GG	GG	GG	GG	GG	GG	GG	NN	GG	GG	GG	GG	GG	GG	NN	GG	GG	GG	GG	GG
IWB2427	T/C	5	78.9938	TT	CT	CC	TT	TT	CC	CC	TT	TT	TT	CC	CC	TT	CC	TT	TT	CT	TT	TT	CT	TT	TT	TT	CC	CC	CT	CT	CC	TT	TT	CT	TT	TT	TT	CC	TT	TT	TT	CC	CC	CT	CC	CC	TT	CC	TT
IWB72086	A/G	5	79.1498	AA	AA	AA	AA	AA	AA	AA	AA	AA	AA	AA	AA	AA	AA	AA	AA	AA	AA	AA	AA	AA	AA	AA	AA	AA	AA	AA	AA	AA	AA	AA	AA	AA	AA	AA	AA	AA	AA	AA	AA	AA	AA	AA	AA	AA	AA
IWB39513	A/G	5	83.7961	GG	GG	GG	GG	AG	GG	GG	GG	GG	GG	GG	GG	GG	GG	GG	GG	GG	AG	GG	GG	GG	GG	AG	GG	GG	GG	AG	AG	AG	GG	GG	GG	AG	GG	GG	AG	GG	AG	GG	GG	AG	GG	AG	GG	GG	GG
IWB59246	A/G	5	84.1796	NN	NN	NN	NN	GG	NN	AA	NN	NN	NN	NN	NN	AA	NN	NN	AA	NN	AG	GG	AG	NN	AA	NN	GG	AA	NN	NN	NN	NN	AA	AA	NN	NN	AA	AA	GG	AA	NN	AA	NN	NN	NN	AA	NN	AA	NN
IWA4135	A/G	5	84.6911	GG	GG	GG	AA	GG	AA	GG	GG	AA	AA	GG	GG	GG	GG	GG	AA	AA	GG	AA	GG	GG	GG	GG	GG	GG	GG	GG	GG	GG	GG	GG	AA	GG	GG	GG	GG	GG	GG	GG	GG	GG	GG	GG	GG	GG	GG
IWB22995	A/G	5	86.4498	GG	AG	AG	GG	AG	AG	AG	AG	AG	AG	AG	AG	GG	AG	AG	AG	AG	AG	AG	AG	AG	AG	AG	AG	AG	AG	AG	AG	AG	AG	AG	AG	AG	AG	AG	AG	AG	AG	AG	AG	NN	AG	AG	AG	AG	GG
IWB45822	T/C	5	87.1857	NN	CC	CC	CC	CC	CT	CC	CC	CC	CC	CC	CC	CC	CC	CC	CC	CT	CC	CC	CC	CC	CC	CC	CC	CC	CC	CC	CC	CC	CC	CT	CC	CC	CC	CC	CC	CT	CT	CC	CC	CC	CC	CT	CC	CC	CC
IWB34545	A/G	5	88.4393	GG	AA	AA	GG	GG	GG	GG	GG	GG	AA	NN	GG	GG	GG	NN	AA	GG	NN	GG	GG	GG	GG	AG	GG	GG	GG	AA	AA	AA	AA	AA	AA	AA	GG	GG	AA	GG	AA	AA	AA	AA	AG	AA	GG	AA	NN
IWA7661	A/C	5	93.0108	CC	CC	CC	CC	CC	CC	CC	CC	CC	CC	CC	CC	CC	CC	CC	CC	CC	AA	CC	CC	CC	NN	AA	CC	CC	CC	CC	AA	AA	AA	NN	CC	AA	CC	CC	CC	AA	CC	AA	CC	AA	CC	AC	CC	CC	CC
IWB10669	A/G	5	93.4661	AA	NN	AA	NN	AA	NN	NN	NN	NN	AA	AA	AA	NN	NN	AA	AA	NN	AA	NN	NN	AA	AA	NN	NN	AA	NN	AA	AA	NN	AA	AA	AA	AA	GG	AA	AA	AA	AA	AA	AA	NN	AA	AA	AA	NN	AA
IWB32439	T/G	5	93.4661	GT	TT	TT	GT	TT	GT	TT	TT	TT	TT	TT	TT	TT	TT	TT	GT	TT	GG	NN	TT	TT	GT	GT	GG	TT	GG	TT	GT	GT	GG	GG	GG	GT	NN	TT	TT	GT	TT	GG	TT	TT	TT	NN	GT	GT	GT
IWA5059	A/G	5	95.1469	AG	GG	GG	GG	GG	GG	GG	GG	GG	GG	AG	GG	AG	GG	GG	GG	AG	GG	GG	GG	GG	AG	GG	GG	GG	AG	GG	GG	AG	GG	GG	GG	GG	AG	AG	GG	GG	GG	GG	GG	GG	AG	GG	GG	GG	GG
IWB26735	T/C	5	95.8235	CC	TT	TT	CC	TT	CC	TT	TT	TT	TT	CC	CC	TT	CC	TT	TT	CC	CC	CC	TT	TT	CC	CT	TT	CC	CC	CC	CC	CC	CC	CC	TT	CC	CC	CC	CC	CC	CC	CC	TT	CC	CC	CC	TT	CC	CC
IWA3428	A/G	5	96.1354	GG	GG	GG	GG	GG	GG	AG	GG	GG	GG	GG	AG	AG	GG	GG	AG	AG	AG	AG	GG	GG	AG	AG	AG	GG	AG	GG	AG	AG	GG	AG	AG	GG	GG	AG	GG	AG	AG	GG	AG	AG	AG	GG	GG	GG	AG
IWB26859	A/G	5	96.1354	GG	GG	GG	NN	NN	AA	GG	NN	AA	AA	GG	AA	AA	AA	GG	GG	AA	GG	AA	GG	GG	GG	AA	AA	GG	GG	AG	GG	GG	NN	NN	GG	GG	GG	AG	GG	GG	NN	NN	NN	AA	AG	NN	NN	NN	AA
IWA6781	A/G	5	96.9867	AA	AA	AA	AA	AA	AA	AA	AA	AA	AA	AA	AA	AA	AA	AA	AA	AA	AA	AA	AA	AA	GG	AA	AA	AA	AA	AA	GG	AA	AG	AA	AA	AA	AG	AA	GG	AA	AA	GG	NN	AA	AG	AA	AA	GG	AG
IWA2344	T/C	5	96.9867	TT	TT	TT	TT	TT	TT	TT	TT	TT	TT	TT	TT	TT	TT	TT	TT	TT	TT	TT	TT	TT	CC	NN	TT	TT	CC	TT	CC	CC	TT	CT	TT	CC	TT	TT	TT	TT	TT	TT	TT	TT	TT	TT	TT	TT	TT
IWA6462	T/C	5	96.9867	TT	CC	CC	TT	CC	NN	CC	CC	CC	CC	TT	TT	CC	TT	CC	CC	TT	TT	TT	CC	CC	TT	TT	CC	TT	TT	TT	TT	TT	TT	TT	CC	TT	TT	TT	TT	TT	TT	TT	CC	TT	TT	NN	TT	TT	TT
IWA389	A/C	5	99.5593	CC	AA	AA	AA	AA	AA	AA	AA	AA	AA	CC	CC	AA	AA	AA	CC	CC	CC	CC	AA	AA	AA	CC	CC	AC	AA	AA	AC	AA	AA	AA	CC	AA	CC	CC	AA	AA	AA	AA	AA	AA	AA	AA	CC	AA	AA
IWA3452	A/C	5	99.7932	CC	CC	CC	CC	CC	CC	CC	CC	CC	CC	CC	CC	CC	CC	CC	CC	CC	CC	CC	CC	CC	CC	CC	CC	CC	CC	CC	CC	CC	CC	CC	CC	CC	CC	CC	CC	CC	CC	CC	CC	CC	CC	CC	CC	CC	CC
IWA2253	A/G	5	102.225	AG	GG	GG	GG	GG	AG	GG	GG	GG	AG	AA	AG	AG	AA	GG	GG	AA	GG	AG	AA	GG	AA	AG	AG	GG	AA	AA	GG	AA	GG	GG	AG	NN	AG	AA	GG	AA	AG	AG	GG	AA	GG	GG	AA	NN	AA
IWB21895	T/C	5	104.91	CT	CT	CT	CT	CT	CT	CT	CT	CT	CT	CT	CT	CT	CT	CT	CT	CT	CT	CT	CT	CT	CT	CT	CT	CT	CT	CT	CT	CT	CT	CT	CT	CT	CT	CT	CT	CT	CT	CT	CT	CT	CT	CT	CT	CT	CT
IWB13303	A/G	5	106.563	AG	AA	AG	AA	AA	AA	AA	AA	AA	AA	AG	AA	AG	AG	AA	AA	AG	AG	AA	AA	AG	AA	AG	AG	AA	AG	AG	AG	AG	AG	AG	AA	AG	AG	AG	AG	AG	AG	AA	AG	AA	AG	AG	AG	AA	AA
IWB27166	A/G	5	107.006	AA	AA	AA	AA	AA	AA	AA	AA	AG	GG	GG	GG	GG	AA	GG	AA	GG	AA	AA	AA	AA	AA	AA	GG	AA	AA	AA	AA	AA	AA	AA	AA	AA	AA	AA	AA	AA	AA	AA	NN	AA	AA	AA	GG	AA	AA
IWA7850	T/C	5	109.526	TT	CC	CC	NN	CC	CC	CC	TT	CC	NN	TT	TT	TT	CC	CC	TT	CC	CC	CC	CC	NN	CC	CT	CC	CC	CC	TT	CC	CC	CT	CC	TT	CC	CT	TT	TT	TT	TT	CT	NN	CC	CT	TT	CC	CC	CC
IWA4097	A/G	5	113.857	AG	AA	AA	AA	AA	AG	GG	AA	AA	AA	AG	AA	AA	AG	AG	AG	AG	AG	AG	AA	AA	AG	AG	AA	AG	AG	AG	AA	AG	AA	AG	AG	AA	AG	AG	AA	AG	AG	AG	AA	AA	AG	AA	AA	AG	AA
IWA2678	T/C	5	114.322	CC	TT	CC	CC	CC	TT	TT	CC	TT	CC	CC	CC	CC	TT	TT	CC	TT	TT	TT	CC	CC	CC	TT	TT	TT	TT	CC	TT	TT	CT	TT	CC	TT	CC	CC	CC	TT	CC	TT	CC	TT	TT	CC	TT	TT	TT
IWA3176	T/C	5	115.728	CC	CC	TT	NN	NN	CC	CC	NN	CC	NN	CC	CC	CC	CC	CC	CC	CT	CC	TT	NN	NN	TT	CT	CC	CC	CC	CC	TT	TT	TT	TT	NN	CC	CC	CC	CC	CC	CC	TT	NN	NN	CT	CC	TT	CC	NN
IWA8449	T/C	5	126.143	TT	TT	TT	TT	TT	TT	TT	TT	TT	TT	TT	TT	TT	TT	TT	TT	TT	TT	TT	TT	TT	TT	TT	TT	TT	TT	TT	TT	CT	TT	TT	TT	TT	TT	TT	TT	TT	TT	TT	TT	CT	CT	TT	TT	TT	CT
IWB7050	T/C	5	128.551	NN	CC	TT	NN	TT	CC	TT	TT	CT	TT	CC	NN	CC	NN	CC	CC	TT	TT	CC	TT	TT	TT	NN	CC	TT	CC	CC	CC	CC	CC	CC	CC	NN	CC	CC	CC	CC	CC	CC	TT	NN	CT	CC	CC	TT	CC
IWA3478	T/C	5	130.618	TT	TT	TT	TT	TT	TT	TT	TT	TT	TT	TT	TT	TT	TT	TT	TT	TT	CC	TT	TT	TT	TT	TT	TT	TT	TT	TT	CC	TT	CT	CT	TT	CC	TT	TT	TT	TT	TT	CC	TT	TT	CT	CC	TT	CC	CC
IWB42991	T/C	5	136.97	CC	CC	TT	CC	NN	CC	NN	NN	CT	CT	CC	CC	CC	CC	NN	NN	CC	CT	CT	CT	CC	CT	NN	CC	CT	TT	CT	CT	NN	NN	NN	NN	CT	CC	CT	CT	NN	NN	NN	CC	CT	NN	CC	CT	CT	NN
IWB56089	A/G	5	137.563	AG	AG	AG	AG	AG	AG	AG	AG	AG	AG	AG	AG	AG	AG	AG	AG	AG	AG	AG	AG	AG	AG	AG	AG	AG	AG	AG	AG	AG	AG	AG	AG	AG	AG	AG	AG	AG	AG	AG	AG	AG	AG	AG	AG	AG	AG
IWB25009	A/G	5	139.767	AG	AG	AG	AG	AG	AG	AG	AG	AG	AG	AG	AG	AG	AG	AG	AG	AG	AG	AG	AG	AG	AG	AG	AG	AG	AG	AG	AG	AG	AG	AG	AG	AG	AG	AG	AG	AG	AG	AG	AG	AG	AG	AG	AG	GG	AG
IWB63210	T/C	5	144.164	NN	NN	CC	CC	CC	CC	TT	CC	CC	CT	TT	TT	TT	NN	CC	TT	TT	CC	TT	CC	CC	CC	NN	TT	TT	CC	CC	CC	NN	NN	NN	TT	CC	CC	TT	CC	TT	TT	CT	NN	NN	CC	CC	CC	CT	NN
IWA3474	T/G	5	145.536	GG	TT	TT	GG	TT	TT	GG	TT	TT	TT	TT	NN	GG	GG	TT	TT	TT	TT	GG	TT	TT	TT	TT	TT	GG	TT	TT	TT	TT	TT	TT	TT	GG	GG	TT	TT	GG	GG	TT	TT	GG	TT	TT	TT	TT	TT
IWB55153	T/C	5	146.163	NN	CC	NN	NN	NN	NN	NN	CC	CC	CC	NN	NN	CC	NN	NN	CC	NN	CC	NN	CC	CC	CC	NN	NN	CC	CC	NN	CC	NN	NN	CC	CC	NN	NN	NN	NN	CC	CC	NN	CC	NN	CC	TT	CC	CC	CC
IWA8055	T/C	5	146.796	CT	CT	CT	CT	CT	CT	CC	CT	CT	CT	CC	CT	CT	CT	CC	CC	CT	CT	CT	CT	CT	CC	CT	CT	CC	CT	CT	CT	CT	CT	CT	CC	CT	CT	CT	CT	CC	CC	CT	CT	CT	CT	CT	CT	CT	CT
IWB54751	A/G	5	152.59	GG	GG	GG	GG	GG	GG	GG	GG	GG	GG	GG	GG	GG	GG	GG	GG	GG	GG	GG	GG	GG	GG	GG	GG	GG	GG	GG	GG	GG	GG	GG	GG	GG	GG	GG	GG	GG	GG	GG	NN	GG	GG	GG	GG	GG	GG
IWB30221	A/G	5	157.214	AA	AA	AA	AA	AA	AA	AA	AA	AA	AA	AA	AA	AA	AA	AA	AA	AA	AA	AA	AA	AA	AA	AA	AA	AA	AA	AA	AA	AA	AA	AA	AA	AA	AA	AA	AA	AA	AA	AA	AA	AA	AA	AA	AG	AA	AA
IWB8633	A/G	5	182.803	GG	GG	GG	NN	NN	NN	GG	NN	NN	NN	GG	GG	GG	GG	GG	AA	GG	NN	GG	GG	NN	GG	AA	GG	GG	NN	GG	AA	AA	AG	AA	NN	AA	GG	NN	GG	NN	NN	GG	AA	GG	GG	NN	AA	GG	GG
IWB74556	T/C	5	188.875	TT	TT	TT	TT	TT	TT	TT	TT	TT	TT	TT	TT	TT	TT	TT	TT	TT	TT	TT	TT	TT	NN	TT	TT	TT	TT	TT	NN	NN	NN	TT	NN	TT	TT	TT	TT	TT	TT	NN	TT	NN	TT	NN	TT	NN	TT
IWB62903	A/G	6	0.923501	GG	GG	GG	GG	GG	GG	GG	GG	GG	GG	GG	AG	GG	AG	GG	GG	GG	GG	GG	GG	GG	GG	GG	GG	GG	GG	GG	GG	GG	GG	GG	GG	GG	GG	GG	GG	AG	NN	NN	GG	GG	GG	GG	GG	GG	GG
IWB23419	T/C	6	1.86934	CT	TT	CT	CT	TT	CT	TT	TT	TT	TT	CT	CT	CT	CT	TT	CT	TT	TT	CT	TT	TT	TT	CT	CT	TT	TT	CT	CT	TT	TT	TT	CT	TT	CT	TT	TT	CT	CT	TT	CT	CT	TT	CT	TT	TT	TT
IWA1601	A/C	6	5.90966	AA	CC	AA	AA	AC	CC	AC	CC	CC	CC	CC	AA	CC	CC	CC	CC	CC	CC	CC	CC	AA	CC	CC	CC	CC	CC	AA	AC	AA	AC	AC	CC	AA	CC	AC	AA	AA	AA	AA	AC	AA	AA	CC	CC	AA	CC
IWA6301	A/G	6	11.9459	GG	GG	NN	GG	GG	GG	GG	GG	GG	GG	GG	GG	AA	GG	GG	GG	GG	GG	AA	GG	GG	AG	AA	GG	GG	NN	AG	AA	GG	GG	NN	GG	GG	GG	GG	NN	NN	GG	NN	GG	AA	GG	NN	GG	NN	AA
IWB7001	T/G	6	18.2242	GG	TT	GG	GG	GG	TT	TT	TT	GG	TT	GT	GG	GG	TT	TT	GG	TT	TT	TT	TT	GG	GG	GT	TT	GT	GG	GG	GG	GG	GG	GG	GG	GG	GT	TT	GG	GG	GG	GG	GG	GG	GG	GT	TT	GG	GG
IWB44743	T/C	6	22.4582	CT	NN	NN	NN	NN	CT	CC	NN	CC	CC	CT	CT	CT	NN	CC	CT	CT	NN	CT	NN	CT	CC	NN	CT	NN	CC	CC	CT	CC	CC	NN	CT	NN	TT	NN	CT	CT	CT	NN	NN	NN	NN	CC	CC	CC	CC
IWB18423	A/C	6	26.0479	AA	AA	AA	AA	AA	AA	AA	AA	AA	AC	AA	AA	AA	AA	AA	AA	AA	AA	AA	AC	AA	AA	AA	AA	AA	AA	AA	AA	AA	AA	AA	AA	AC	AA	AA	AC	AA	AA	AA	AA	AA	AA	AA	AA	AA	AA
IWB44979	A/G	6	26.182	AA	AA	AA	AA	AA	AA	AA	AA	AA	AA	AA	AA	GG	AA	AA	GG	AA	GG	AA	AA	AA	GG	AG	AA	AA	AA	AA	GG	GG	AG	GG	GG	GG	AA	AA	AA	AA	AA	GG	AA	GG	AG	AA	AG	GG	GG
IWB27825	A/G	6	28.1928	GG	GG	AA	GG	GG	GG	GG	GG	GG	GG	GG	GG	GG	GG	GG	GG	GG	GG	GG	GG	GG	AA	AG	GG	GG	GG	GG	GG	GG	AA	AA	GG	GG	GG	GG	AA	GG	GG	NN	GG	GG	AG	AG	AA	AA	AA
IWB26013	A/G	6	34.1472	GG	GG	GG	GG	GG	GG	GG	GG	GG	GG	GG	GG	GG	GG	GG	GG	GG	GG	GG	GG	GG	GG	GG	GG	GG	GG	GG	GG	GG	GG	GG	GG	GG	GG	GG	GG	GG	GG	GG	GG	GG	GG	GG	GG	GG	GG
IWB49119	T/C	6	38.7312	CT	CT	CT	CC	CT	CC	CC	CC	CC	CT	CT	CT	CC	TT	CT	CC	CT	CT	CT	CC	CC	CT	CT	CC	CC	CC	CT	CC	CT	CT	CT	CC	CT	CT	CT	CT	CT	CC	CT	CC	CC	CT	TT	CT	CC	CC
IWA144	T/C	6	44.2983	TT	CC	CC	NN	CC	TT	TT	TT	TT	CT	CC	NN	CC	TT	CC	TT	TT	TT	CC	CC	TT	CC	TT	TT	TT	CC	CC	CC	TT	TT	TT	TT	NN	CC	TT	CC	CC	TT	TT	CC	NN	CC	CC	CC	CC	CC
IWA6520	T/C	6	47.1097	CC	CC	CC	CC	CC	CC	CC	CC	CC	CC	CC	CC	CC	CC	CC	CC	CC	CC	CC	CC	CC	CC	CC	CC	CC	CC	CC	CC	CC	CC	CC	CC	CC	CC	CC	CC	TT	CC	CC	CC	CC	CC	CC	CC	CC	CC
IWB41295	A/G	6	49.5898	AG	GG	GG	AA	GG	NN	GG	GG	GG	GG	GG	GG	AG	GG	GG	AA	AA	GG	GG	GG	GG	GG	GG	AA	AA	GG	AA	AA	GG	GG	GG	AA	GG	AG	AG	GG	AA	AG	GG	AA	AA	AA	AA	GG	GG	GG
IWA8562	A/C	6	50.8298	NN	CC	CC	CC	CC	CC	CC	CC	CC	CC	NN	CC	CC	NN	NN	NN	CC	NN	NN	CC	AC	CC	CC	CC	CC	CC	CC	CC	CC	CC	NN	CC	CC	NN	NN	CC	CC	CC	NN	NN	CC	CC	CC	CC	CC	CC
IWB32050	A/G	6	50.8298	GG	AG	AG	GG	AG	GG	AG	GG	AG	GG	GG	GG	GG	GG	GG	GG	GG	NN	GG	GG	GG	GG	GG	GG	GG	GG	GG	NN	NN	GG	NN	GG	NN	GG	GG	NN	NN	NN	NN	NN	GG	GG	GG	AG	NN	NN
IWB46396	T/C	6	54.211	CT	CT	TT	TT	TT	TT	TT	TT	TT	TT	CC	TT	NN	TT	NN	TT	CT	TT	NN	TT	TT	TT	TT	TT	CC	CT	TT	TT	TT	NN	TT	TT	TT	CT	TT	TT	TT	TT	TT	TT	NN	TT	CT	NN	CT	CT
IWB49005	A/G	6	59.7297	GG	AG	AG	GG	AG	AA	AG	AG	AA	AG	AG	AG	AA	AG	AG	AA	AG	AG	AG	AG	AG	AG	AG	AG	AG	AA	AG	AG	AG	AG	AG	AA	AG	AA	AG	AG	AG	AG	AG	AG	AG	AG	AG	AG	AG	AG
IWB40155	A/C	6	68.4284	NN	NN	NN	NN	NN	NN	NN	NN	NN	AA	AA	NN	AA	NN	NN	AA	NN	NN	NN	NN	NN	NN	AA	AA	NN	NN	NN	NN	NN	NN	NN	NN	NN	NN	NN	NN	NN	NN	NN	NN	NN	NN	NN	NN	NN	NN
IWB62839	A/G	6	71.1878	AG	GG	GG	AA	GG	GG	GG	GG	GG	GG	AA	GG	AA	AA	AA	AA	AA	AA	AA	AA	AG	GG	GG	AA	AA	GG	GG	AG	GG	GG	GG	AA	NN	AA	GG	GG	AA	GG	GG	GG	AA	AG	AA	AG	GG	AA
IWA8365	A/G	6	75.1983	AA	AA	AA	AA	AA	GG	GG	AA	AA	GG	AA	AA	AA	AA	AA	AA	AA	AA	GG	AA	AA	AA	AG	GG	GG	AA	AA	AA	AA	GG	GG	AA	AA	AA	GG	AA	AA	AA	NN	AA	AA	AA	AA	AA	AA	AA
IWB43228	T/C	6	76.5687	NN	CC	CT	NN	NN	TT	CC	CT	CT	CT	CC	CT	CC	CC	NN	CC	CC	TT	CT	CT	CT	NN	TT	TT	TT	CC	CT	TT	NN	NN	NN	CC	TT	CT	CC	CC	TT	CC	NN	NN	TT	CC	CC	TT	TT	TT
IWB64931	T/C	6	77.805	CC	CC	NN	NN	NN	CC	CC	NN	CC	NN	CC	CC	CC	NN	CC	CT	CC	TT	CC	NN	TT	CC	TT	CT	CT	CC	CC	TT	CT	CT	TT	NN	CT	CC	CC	CC	CT	CC	TT	TT	CT	CC	CC	CT	TT	CT
IWB60568	A/G	6	79.9201	GG	AG	AG	AG	AG	AG	AG	AG	AG	AG	AG	AA	AG	AG	AG	AG	AG	AG	AA	GG	AG	AA	AG	AG	AG	AA	AG	AA	AA	AG	AG	AG	NN	AG	AG	AG	AG	AG	AG	AG	AA	AG	AG	AA	AG	AG
IWB30828	A/C	6	80.4079	CC	CC	CC	CC	CC	CC	CC	AC	CC	CC	AC	CC	CC	CC	CC	CC	CC	AA	AC	CC	CC	AC	AA	CC	CC	CC	CC	AA	AA	AA	AA	CC	AA	CC	CC	CC	AA	AC	AA	CC	AA	CC	CC	AA	AA	AA
IWB55195	T/C	6	80.4079	CC	CC	CC	CC	CC	CC	CC	CC	CC	CC	CC	CC	CC	CC	CC	CC	CC	TT	CC	CC	CC	CT	TT	CC	CC	CC	CC	TT	TT	TT	TT	CC	TT	CC	CC	CC	TT	CC	CT	CC	TT	CC	CC	TT	TT	TT
IWA229	A/G	6	80.4973	AG	GG	AA	AA	AA	AA	AA	AA	AA	AA	GG	GG	GG	AA	AA	AA	GG	GG	AA	AA	AA	AA	AG	AA	AA	AA	AA	AA	AA	AA	AG	AA	AA	AA	AA	AA	AA	AA	AA	NN	AA	AA	AA	AA	AA	AA
IWA5673	T/C	6	82.8209	CT	CT	CT	CT	CT	CT	CT	CT	CT	CT	CT	CT	TT	CT	CT	CT	CT	CC	CT	CT	CT	CT	CC	CC	CC	CT	NN	CC	CC	CC	CC	CT	CC	CT	CT	CT	CC	CT	CC	CT	CC	CT	CT	CC	CC	CC
IWB71755	T/C	6	83.9678	TT	TT	TT	TT	TT	TT	TT	TT	TT	TT	TT	TT	TT	TT	TT	TT	TT	TT	TT	TT	TT	TT	TT	TT	TT	TT	TT	TT	TT	TT	TT	TT	TT	TT	TT	TT	TT	TT	TT	TT	TT	TT	TT	CC	TT	TT
IWB1065	T/G	6	85.0664	NN	GG	GG	GG	NN	NN	NN	NN	NN	NN	NN	GG	GG	GG	GG	GG	GG	GG	GG	GG	GG	NN	NN	GG	GG	TT	GG	TT	GG	GG	NN	GG	GG	GG	GG	GG	GG	GG	TT	NN	GG	TT	GG	GG	TT	GG
IWB17650	A/G	6	86.1127	AA	AA	GG	AA	AG	AA	AA	GG	NN	AG	GG	GG	GG	GG	GG	NN	AG	GG	AG	GG	AG	GG	GG	GG	GG	GG	NN	GG	GG	NN	NN	AG	GG	AG	AA	NN	GG	GG	GG	NN	GG	AA	NN	AA	GG	GG
IWB58228	T/C	6	103.328	CT	TT	TT	TT	TT	TT	TT	CT	CT	TT	CT	TT	TT	TT	CT	TT	TT	TT	TT	TT	TT	TT	TT	TT	CT	CT	CT	CT	TT	TT	TT	TT	CT	TT	CT	TT	TT	CT	TT	CT	CT	TT	TT	TT	CT	TT
IWB73087	T/C	6	105.134	CT	TT	TT	TT	TT	TT	TT	TT	TT	TT	TT	TT	TT	TT	TT	TT	TT	TT	TT	TT	TT	TT	TT	TT	TT	TT	TT	CT	CT	CT	CT	TT	TT	TT	TT	CT	CT	TT	CC	TT	TT	TT	TT	CT	CT	TT
IWA5978	T/C	6	120.085	CC	CC	CC	CC	CC	CC	CC	CC	CT	CT	CC	CC	CC	CC	CC	CC	CT	CC	CC	CT	CC	CC	CC	CC	CC	CC	CC	CC	CT	CC	CC	CC	CC	CC	CC	CC	CC	CC	CC	TT	CC	CC	CC	CC	CC	CC
IWA2414	T/C	6	152.839	NN	CT	TT	NN	TT	CT	CT	CT	CT	TT	TT	TT	TT	CT	CT	TT	TT	CT	TT	CT	TT	TT	TT	TT	CT	TT	TT	TT	TT	CT	CC	TT	CT	TT	CT	TT	CT	TT	TT	CT	TT	TT	CT	CC	TT	TT
IWB14523	T/C	7	11.0351	TT	CT	CT	CT	CT	TT	TT	TT	TT	TT	CC	CC	CT	TT	CT	CC	CT	TT	CT	TT	TT	CC	CT	TT	CT	TT	CT	TT	TT	CC	CT	CC	TT	TT	TT	CT	TT	TT	CC	CT	CT	TT	TT	TT	CC	CT
IWB3127	A/G	7	15.0504	AA	AA	NN	AA	AA	AA	AA	AA	AA	AA	AA	AA	AA	AA	AA	AA	AA	AA	AA	AA	NN	GG	AA	AA	AA	AA	AA	GG	AA	NN	AA	AA	NN	AA	NN	GG	AA	AA	AG	AA	NN	AG	AA	AA	GG	AA
IWB4766	A/G	7	17.8696	AG	GG	GG	AA	AA	AA	AA	AA	AA	GG	GG	AG	AA	AA	GG	GG	AA	GG	AA	AA	AA	AA	AG	AA	AA	AG	GG	GG	GG	GG	GG	GG	GG	AA	AA	GG	AA	GG	GG	GG	GG	AA	GG	AG	GG	GG
IWB10546	T/C	7	24.1547	NN	NN	NN	NN	NN	CC	NN	CC	NN	NN	CC	NN	CC	CC	CC	TT	NN	CC	CC	CC	CC	CC	CC	CC	NN	NN	TT	NN	NN	CC	CC	TT	NN	NN	CC	NN	CC	CC	CC	CC	NN	NN	CC	NN	CC	CC
IWB401	T/C	7	24.1547	CC	CC	CC	CC	CC	CC	CC	CC	CC	CC	CC	CC	CC	CC	CC	CC	CC	CC	NN	CC	CC	CC	CT	CC	CC	CC	CC	CC	CC	CC	CC	CC	CC	CC	CC	CC	CC	CC	CC	CC	CC	CC	CC	CC	CC	CC
IWB12606	A/C	7	26.0132	CC	CC	CC	CC	CC	CC	CC	AA	AA	AA	CC	CC	CC	CC	CC	CC	CC	CC	CC	AA	CC	AA	CC	CC	CC	CC	CC	CC	CC	CC	CC	CC	CC	CC	CC	CC	CC	CC	CC	CC	CC	AC	CC	CC	CC	CC
IWB52809	A/C	7	28.5844	NN	NN	AA	NN	NN	CC	NN	NN	AA	NN	AA	NN	CC	CC	AA	AA	AA	CC	AA	AA	AA	CC	NN	NN	CC	AA	AA	CC	AA	CC	CC	AA	CC	NN	AA	AA	NN	NN	NN	NN	CC	CC	NN	CC	CC	CC
IWB72256	T/G	7	35.5477	GG	GG	GG	TT	GG	TT	TT	GG	GG	GG	GG	TT	GG	TT	GG	TT	TT	GG	TT	GG	GG	TT	TT	TT	TT	GG	GG	TT	GG	TT	TT	TT	TT	GG	GG	GG	GG	GG	TT	TT	TT	GG	GG	TT	TT	TT
IWA8106	T/C	7	38.3888	CC	CC	CC	CC	CC	CC	CC	CC	CC	CC	CC	CT	CC	CC	CC	TT	TT	CC	TT	CC	CC	CC	CT	TT	CC	CC	CC	CC	CT	CC	CT	TT	NN	CC	CC	CC	CC	CC	CC	CC	CC	CC	CC	CC	CC	CC
IWA5050	A/C	7	47.1981	AA	AA	AA	AA	AC	AA	AA	AA	AA	AA	AA	AA	AA	CC	AA	AA	AA	AA	AC	CC	AA	AA	AC	AA	AA	AC	AA	AA	AC	AA	AA	AA	AA	AA	AC	AA	AA	AA	AA	AA	AA	AA	NN	AC	AA	AA
IWA288	A/C	7	49.1005	AC	AC	CC	AC	AC	AA	AC	AA	AA	AA	AC	AC	AC	AC	AC	AC	AC	CC	AA	AA	AC	AC	AC	CC	AC	CC	CC	AC	AC	AC	AC	AC	AC	AC	AC	CC	CC	CC	CC	AC	AC	CC	CC	AC	CC	CC
IWB75117	A/G	7	54.8959	GG	GG	AG	GG	AG	AG	GG	AG	GG	AG	AG	AG	GG	AG	GG	AG	AG	GG	AG	AG	AG	AG	AG	AG	AG	AG	GG	AG	GG	GG	GG	AG	GG	AG	GG	AG	AG	AG	AG	AG	GG	GG	NN	AG	AG	AG
IWB5655	T/C	7	55.1408	CC	CT	TT	CT	CT	CT	CC	CT	CT	CT	CC	CT	CT	CT	TT	NN	NN	CT	CT	CT	CT	CT	CC	TT	CT	CT	CT	CC	TT	CC	NN	NN	CT	TT	CT	CT	CT	CT	CT	NN	CT	CT	CC	CT	CT	CT
IWA7085	T/C	7	59.0086	NN	CC	CC	CC	CC	CT	TT	CC	CC	CC	CC	CC	CC	CC	CC	NN	CC	CC	CC	CC	CC	CC	CC	CC	CC	CC	CC	CC	CT	CC	CC	NN	CC	TT	CT	CC	CC	CC	CC	NN	CC	CC	CC	CC	CC	CC
IWA7086	T/C	7	59.0086	CC	CC	CC	CC	CC	TT	TT	CC	CC	CC	CC	NN	NN	CC	CC	TT	CC	CC	CC	CC	CC	CC	CC	CC	TT	CC	CC	CC	NN	NN	CC	NN	CC	TT	TT	NN	CC	CC	CC	CC	CC	CC	CC	CC	CC	CC
IWB8516	A/C	7	60.2957	NN	AA	AC	NN	AA	AA	AC	AA	AA	NN	NN	AA	AA	CC	AA	CC	AC	AA	AA	AA	AA	CC	CC	AA	AC	AA	NN	CC	CC	NN	AA	CC	AA	CC	NN	NN	AA	AA	AA	CC	CC	CC	AC	CC	AA	CC
IWB2275	T/C	7	61.0586	TT	TT	TT	TT	TT	TT	TT	TT	TT	TT	TT	TT	TT	CT	TT	TT	TT	TT	TT	TT	TT	CT	CT	TT	TT	TT	TT	CT	CT	TT	TT	TT	TT	CT	TT	TT	TT	TT	TT	CT	CT	CT	TT	CT	TT	CT
IWB73771	T/C	7	66.4772	TT	TT	CC	TT	TT	TT	TT	TT	TT	TT	CT	TT	TT	TT	TT	TT	TT	TT	TT	TT	TT	TT	TT	TT	TT	TT	CT	TT	TT	TT	TT	TT	CC	TT	TT	CC	CC	CC	TT	TT	TT	TT	CC	TT	TT	TT
IWB48726	A/G	7	67.6985	NN	AA	AA	AA	AA	AA	AA	AA	AA	AA	NN	GG	NN	NN	NN	GG	AA	NN	AA	NN	AA	GG	GG	AA	AA	NN	NN	AA	GG	AA	AA	NN	AA	NN	GG	NN	NN	NN	AA	AA	GG	GG	NN	AA	AA	GG
IWB22751	A/G	7	76.2408	AG	AG	AG	AG	AG	AG	AG	AG	AG	AG	AG	AG	AG	AG	AG	AG	AG	AG	AG	AG	AG	AG	AG	AG	AG	AG	AG	AG	AG	AG	AG	AG	AA	AG	AG	AG	AG	AG	AG	AG	AG	AA	AG	AG	AG	AA
IWB24102	T/C	7	77.5657	CT	CT	CC	CT	CT	CT	CC	CT	CT	CT	NN	TT	CT	TT	CC	TT	TT	TT	TT	TT	TT	TT	CT	TT	NN	TT	CC	CC	CC	CC	CT	TT	CC	CT	CT	CC	CC	CC	CC	TT	CC	CC	CC	CC	CC	CC
IWA4335	A/C	7	79.8009	CC	CC	CC	CC	CC	NN	CC	NN	CC	CC	CC	CC	CC	CC	NN	CC	NN	CC	CC	CC	CC	AA	NN	NN	CC	CC	NN	CC	NN	NN	NN	CC	AC	CC	AC	AC	NN	CC	NN	NN	CC	CC	AA	CC	CC	CC
IWA4675	T/G	7	81.8196	GG	GG	GG	NN	NN	GG	GG	GG	NN	GG	GG	GG	GG	NN	NN	GG	NN	NN	GG	GG	GG	GG	NN	GG	NN	GG	GG	GG	NN	GG	NN	GG	NN	GG	NN	GG	GG	GG	GT	NN	NN	GT	GG	GG	GG	GG
IWB43537	A/G	7	83.3108	GG	GG	GG	AG	GG	GG	AG	GG	GG	GG	GG	GG	GG	AG	GG	AG	AG	GG	AG	GG	GG	GG	AG	GG	AG	GG	GG	AG	GG	AG	AG	AG	AG	GG	GG	GG	AG	AG	AG	AG	AG	AG	GG	GG	AG	AG
IWB34922	T/C	7	85.0658	CC	TT	TT	CT	TT	TT	CC	TT	TT	TT	NN	CC	CC	TT	TT	NN	CT	TT	CC	TT	TT	TT	CT	CC	TT	TT	NN	TT	TT	TT	TT	CC	TT	CC	NN	TT	TT	TT	TT	TT	TT	NN	TT	TT	TT	TT
IWA5977	T/C	7	85.386	NN	CC	CC	CC	CC	CC	TT	CC	CC	CC	CC	CC	CC	CC	CC	CC	CT	CC	CC	CC	CC	CC	CC	CC	CC	CC	CC	CC	CC	TT	CC	CC	CC	CC	CC	CC	CC	CC	TT	CC	CC	CC	CC	CT	TT	CT
IWA6923	A/G	7	86.6637	GG	GG	AG	GG	GG	GG	GG	GG	GG	GG	GG	GG	GG	GG	GG	GG	AG	GG	AG	GG	GG	AG	GG	GG	GG	GG	GG	GG	GG	AG	AG	GG	GG	GG	GG	AG	GG	GG	AG	GG	GG	AG	AA	AG	AG	AG
IWB60253	A/G	7	87.7814	NN	GG	GG	NN	GG	GG	GG	GG	NN	GG	GG	GG	GG	GG	GG	GG	GG	GG	GG	GG	GG	GG	GG	GG	NN	GG	GG	GG	GG	GG	GG	GG	NN	GG	GG	NN	GG	GG	GG	GG	NN	GG	GG	GG	GG	GG
IWA1019	A/G	7	88.0168	AG	GG	GG	GG	GG	GG	GG	GG	GG	GG	AA	GG	GG	AA	AA	GG	AA	GG	GG	GG	GG	GG	GG	GG	GG	GG	GG	GG	GG	GG	GG	GG	GG	AA	GG	GG	GG	GG	GG	GG	GG	GG	GG	AG	GG	GG
IWB20961	A/G	7	88.0168	AG	GG	GG	AG	AG	GG	GG	GG	GG	AG	AG	GG	AG	GG	GG	GG	GG	GG	AG	GG	AG	GG	AG	GG	GG	GG	AG	AG	AG	GG	GG	GG	AG	AG	GG	GG	GG	GG	GG	AG	AG	AG	AG	GG	AG	AG
IWA1713	T/C	7	88.0168	NN	TT	TT	TT	NN	CT	CC	CT	CC	CC	NN	CC	CC	CC	CC	CC	CC	TT	CC	CT	CC	CC	CT	NN	CC	TT	CC	CT	TT	CC	CT	CC	TT	NN	CC	TT	CC	TT	CT	CC	CC	CT	CC	CC	CT	CC
IWB25115	A/G	7	89.0403	GG	GG	NN	GG	GG	GG	GG	GG	GG	GG	GG	GG	GG	GG	GG	GG	NN	GG	GG	NN	GG	GG	NN	AA	NN	GG	GG	NN	AA	NN	NN	NN	NN	GG	NN	GG	GG	GG	AA	GG	NN	GG	NN	NN	GG	GG
IWA5285	T/C	7	91.6585	NN	CC	CC	TT	CT	NN	NN	CC	CT	CT	CC	CT	CT	CT	CT	TT	CC	CC	CT	CT	CT	TT	CT	CC	CT	CC	CT	CC	CC	CC	NN	NN	CC	CC	CC	CC	CC	CC	CC	NN	CC	CT	CT	NN	CT	NN
IWB72074	A/G	7	94.5185	AA	AA	NN	AA	GG	GG	GG	GG	GG	GG	AA	AA	AA	AA	AA	NN	AA	AA	GG	AA	AG	AA	AA	AA	AA	AA	AA	AA	AA	AA	AA	AA	AA	AA	GG	AA	AA	AA	AA	NN	AA	AA	AA	AA	AA	AA
IWB49486	A/G	7	97.8118	AG	AG	AG	AG	AG	AG	AG	GG	NN	AG	AG	AG	NN	AG	AG	AG	AG	AG	AG	AG	AG	AG	AG	AG	AG	AG	AG	AG	AG	AG	GG	AG	AG	AG	AG	AG	AG	AA	AG	GG	AG	AG	AG	AG	AG	AG
IWB26018	A/G	7	101.005	NN	GG	GG	AA	AA	NN	GG	NN	GG	GG	AA	NN	AA	GG	NN	NN	GG	AA	GG	GG	AA	NN	NN	NN	GG	GG	GG	NN	NN	NN	GG	AA	GG	GG	GG	GG	GG	NN	GG	NN	AA	GG	GG	GG	GG	NN
IWA3078	T/C	7	103.309	CT	CT	CT	CT	CT	CC	CT	CT	CT	CT	CT	CT	CT	CT	CT	CT	CT	CT	CT	CT	CT	CT	CT	CT	CT	CT	CT	CT	CT	CC	CC	CT	CT	CT	CT	CT	CT	CT	CT	CT	CT	CT	CT	CT	CT	CC
IWA8162	T/C	7	105.054	NN	NN	TT	NN	NN	NN	NN	CC	CC	CC	CC	CC	CC	CC	NN	CC	NN	TT	CC	CC	CC	CC	NN	NN	CC	CC	NN	TT	TT	NN	NN	CC	TT	NN	CC	TT	TT	NN	TT	NN	TT	TT	NN	CC	NN	CC
IWB48475	A/G	7	105.667	AA	AG	NN	AA	NN	GG	NN	GG	GG	GG	NN	AA	GG	GG	NN	GG	GG	AA	GG	GG	GG	GG	NN	GG	GG	GG	AA	NN	NN	NN	NN	NN	AA	AA	AG	AA	NN	AA	AA	NN	GG	AA	GG	NN	AA	AA
IWB44443	A/G	7	106.316	AG	AG	AG	AG	AA	AA	AA	AA	AA	AA	AG	AG	AG	AG	AG	AA	AG	AG	AG	AG	AA	AA	AA	AA	AA	AA	AG	AA	AA	AA	AG	AA	AA	AG	AA	AG	AA	AA	AG	AA	AA	AG	AG	AA	AG	AA
IWB53846	A/G	7	112.881	AA	AA	AA	AA	AA	AA	AG	AG	AG	AG	AA	AA	AA	AA	AA	AA	AA	AA	AA	AG	AA	AG	AA	AA	AA	AG	AA	AA	AG	AA	AA	AA	AA	AG	AG	AA	AA	AA	GG	AG	AA	AG	AA	AA	AG	AA
IWA1891	A/C	7	113.176	CC	CC	CC	CC	AA	AA	CC	AA	AA	AA	CC	CC	CC	CC	CC	AA	CC	CC	CC	AA	AA	AA	CC	CC	CC	AA	CC	CC	CC	AC	CC	AA	CC	CC	CC	CC	CC	CC	CC	CC	AA	CC	CC	AA	CC	CC
IWB47055	T/C	7	116.648	TT	CC	CC	TT	TT	TT	TT	TT	TT	TT	CC	TT	CC	TT	CC	TT	CC	CC	TT	TT	TT	TT	CC	CT	TT	TT	TT	CT	CC	CT	CC	TT	CC	CC	CT	CC	CC	CC	CC	CC	CC	CC	TT	TT	CC	CC
IWB10228	A/G	7	117.728	GG	GG	GG	GG	GG	GG	GG	GG	GG	GG	GG	AA	GG	GG	GG	GG	GG	GG	GG	GG	GG	GG	GG	GG	GG	GG	GG	AA	GG	NN	GG	GG	GG	GG	GG	GG	GG	GG	AA	GG	AA	GG	GG	GG	AA	GG
IWA1612	A/C	7	122.682	NN	AA	AA	NN	AA	AA	AA	AA	NN	AA	AA	NN	AA	AA	AA	AA	AA	AA	AA	AA	AA	AC	AA	AA	AA	NN	AA	AC	AA	AA	AA	AA	NN	AA	AA	NN	AA	AA	AA	AA	NN	AA	AA	AA	AA	AA
IWA5212	T/G	7	123.922	NN	GG	NN	TT	TT	NN	TT	TT	TT	GG	GG	GG	GG	TT	GG	GG	GG	TT	NN	TT	TT	TT	NN	GG	GT	TT	GG	TT	TT	TT	TT	GG	GT	GG	GG	TT	TT	TT	TT	TT	TT	GG	TT	TT	TT	GG
IWB73645	T/G	7	126.691	GG	NN	GG	GG	GG	GG	GG	NN	GG	GG	GG	GG	GG	GT	GG	GG	GG	GG	GG	GG	GG	GG	GG	GG	GG	GG	GG	GT	GG	GG	NN	GG	GG	GT	GG	GT	GT	GG	GG	NN	GT	GT	GG	GT	GT	GT
IWA524	T/G	7	131.338	GT	GT	GT	GT	GT	GT	GG	GT	GT	GT	GT	GT	GT	GG	GT	GT	GG	GG	GT	GT	GT	GG	GT	GT	GG	GT	GG	GG	GT	GG	GG	GT	GG	GT	GT	GG	GG	GG	GG	GG	GG	GG	GT	GG	GG	GG
IWB5927	A/G	7	136.176	AA	AA	AA	AA	AA	AA	NN	AA	AA	AA	AA	AA	AA	AA	AA	GG	AA	AA	AA	AA	AA	AA	AA	AA	AA	AA	AA	AA	AA	NN	AA	GG	AA	AA	GG	AA	AA	AA	AA	NN	AG	AA	AA	AA	AA	AA
IWB23450	T/C	7	138.069	CC	CC	CC	CC	CC	CC	CC	CC	TT	TT	TT	TT	TT	CC	TT	TT	TT	TT	CC	CC	CC	CC	CC	TT	CC	CC	CC	TT	TT	TT	CT	TT	CC	CC	TT	TT	TT	TT	TT	TT	TT	CT	TT	TT	TT	TT
IWB8288	T/C	7	151.747	CC	NN	NN	NN	CC	CC	NN	CC	CC	CC	CC	CC	CC	CC	CC	CC	CC	CC	CC	CC	CC	CC	CC	CC	CC	CC	CC	CC	CC	CC	NN	CC	CC	CC	CC	CC	CC	NN	NN	CC	TT	CC	CC	CC	TT	TT
IWA7812	T/G	7	158.356	GG	GG	GG	GG	GG	TT	NN	GG	GG	GG	GG	TT	TT	GG	GG	GG	GG	GG	GG	GG	GG	TT	GT	TT	NN	TT	GG	GG	GG	GG	GG	GG	TT	GG	NN	TT	GG	GG	TT	GG	GG	GG	GG	GG	TT	GG
IWB6953	T/C	7	166.192	TT	TT	TT	CC	TT	TT	TT	TT	TT	TT	TT	TT	CC	CC	TT	CC	CC	TT	CC	TT	CT	CC	CC	CC	CC	CC	CC	CC	CC	TT	CT	CC	CC	CC	CC	CC	CC	CC	TT	CC	CC	CT	CC	TT	TT	CC
IWB40771	T/C	7	168.587	TT	TT	TT	NN	TT	TT	TT	TT	TT	TT	NN	TT	TT	TT	NN	TT	TT	NN	TT	TT	TT	CC	CT	TT	TT	NN	NN	NN	TT	NN	NN	NN	NN	TT	TT	NN	NN	NN	CC	NN	NN	TT	TT	NN	NN	NN
IWB64908	A/G	7	174.341	NN	GG	NN	NN	NN	AA	NN	NN	GG	GG	GG	NN	AA	GG	NN	GG	NN	GG	AA	NN	GG	GG	NN	AA	AA	AA	GG	GG	GG	NN	NN	GG	GG	GG	GG	GG	GG	GG	GG	NN	GG	NN	GG	GG	GG	AA
IWB28603	T/C	7	181.123	NN	CC	CC	CC	CC	CC	CC	CC	CC	TT	TT	CC	CT	TT	CC	CC	TT	TT	TT	TT	CC	TT	CC	NN	CC	CC	CC	CC	TT	TT	CC	CC	TT	TT	CC	TT	TT	CC	TT	NN	CC	CC	CC	CC	CC	CC
IWB11798	T/C	7	181.543	TT	CC	CC	CC	NN	CC	TT	TT	TT	TT	CC	TT	TT	CC	CC	CC	CT	CC	TT	CC	CC	CC	CC	TT	CC	CC	CC	CC	CC	CC	CC	CC	CC	CC	CC	CC	CC	CC	CC	CC	CC	CC	CC	CC	CC	CC
IWA602	A/G	7	182.545	AA	GG	AA	AA	AA	AA	AA	AG	AA	AA	GG	GG	GG	AA	AA	GG	GG	GG	AA	AA	AA	AA	AA	AG	GG	GG	AG	AA	AG	AA	AA	GG	AG	GG	AG	AA	GG	AA	AA	GG	GG	AA	GG	AA	AA	GG
IWA1457	A/G	7	184.793	GG	GG	NN	AA	AA	AG	AA	AA	AA	AA	GG	GG	GG	AA	AA	AA	GG	GG	NN	AG	AG	AA	GG	AA	AA	GG	AA	AA	AG	AG	AG	NN	AG	AA	AA	AG	NN	AA	AA	AA	AA	AA	AA	NN	AA	AA
IWA3177	A/C	7	185.405	AA	CC	AA	CC	AA	AA	AA	AA	AA	AA	CC	CC	AA	CC	CC	AA	CC	CC	CC	CC	AC	AA	AA	CC	AA	CC	AA	AC	AA	AA	AA	AA	AA	CC	AA	AA	CC	AA	CC	AA	AA	AA	CC	AA	AA	CC
IWA3949	A/G	7	187.018	GG	GG	GG	GG	GG	GG	GG	GG	GG	GG	GG	GG	GG	GG	AA	GG	GG	GG	GG	GG	GG	GG	GG	GG	GG	GG	GG	GG	GG	GG	GG	GG	GG	GG	GG	GG	GG	GG	GG	GG	GG	GG	GG	GG	GG	GG
IWA6725	A/C	7	188.378	CC	NN	CC	CC	NN	CC	CC	CC	CC	CC	CC	CC	AA	CC	CC	CC	CC	CC	CC	CC	CC	CC	AC	AA	CC	CC	CC	CC	CC	CC	CC	CC	AA	AA	AA	CC	CC	CC	CC	CC	CC	CC	NN	AC	CC	CC
IWB68593	T/C	7	195.099	CT	CT	CT	CT	CC	CT	CT	CT	CT	CT	CT	CC	CT	CT	CT	CT	CT	CT	CC	CT	CT	CT	CT	CC	CT	CT	CT	CT	CT	CT	CC	CT	CT	CC	CT	CT	NN	CT	NN	CT	CT	CT	CT	CT	CC	CT
IWB23456	A/G	8	3.5055	NN	AA	AG	AA	AA	NN	AA	AA	AA	AG	AA	AA	AA	AA	AA	AA	NN	AG	AA	AG	AA	NN	AA	AA	AA	AA	AA	AG	AA	AA	AA	AA	AA	AA	AA	AG	AG	AA	NN	NN	AG	AG	NN	NN	AG	AA
IWB72020	T/C	8	8.46121	NN	TT	TT	CC	CC	NN	TT	TT	TT	TT	NN	TT	TT	TT	TT	NN	TT	TT	TT	TT	CC	CC	TT	TT	TT	TT	CT	CT	NN	CC	NN	NN	CC	TT	TT	CC	CC	CC	CC	CT	TT	CC	CC	NN	CC	TT
IWA5203	T/C	8	11.4641	CT	CC	CT	CT	CT	CC	CC	CT	CT	CC	CC	CC	CT	CC	CC	CC	CC	CT	CT	CC	CT	CT	CC	CT	CT	CT	CT	CT	CC	CT	CT	CC	CT	CC	CC	CT	CT	CT	CT	CT	NN	CT	CC	CT	CT	CT
IWB68173	T/C	8	19.3153	CC	CC	CC	CC	CC	CC	CC	CC	CC	CC	CC	CC	CC	CC	CC	CC	CC	CC	CC	CC	CC	CC	CC	TT	CC	CC	CC	CC	CC	CC	CC	CC	CC	CC	CC	CC	CC	CC	CC	CC	TT	CC	CC	CC	CC	CC
IWA5106	A/G	8	20.1354	AA	AA	AA	AA	AA	AA	AA	AG	AA	AA	AA	AA	AA	AA	AG	AA	AA	AA	AA	AA	AG	AA	AA	AA	AA	AA	AA	AA	AA	AA	AA	AA	AG	AA	AA	AA	AA	AA	AA	AG	AA	AA	GG	AA	AA	AA
IWB11085	T/C	8	25.0936	TT	CC	NN	TT	TT	NN	CC	NN	NN	NN	CC	CC	CC	CT	TT	CC	CC	CC	NN	CC	TT	CC	CT	TT	CC	CC	CC	CC	TT	CC	CT	CC	TT	CC	TT	CC	CC	CC	CC	TT	CC	CT	CC	TT	CC	CC
IWB45836	T/C	8	27.5615	CT	CC	CT	CC	CC	CC	CT	CC	CC	CC	CC	CC	CT	CC	CC	CC	CC	CT	CC	CC	CC	CC	CC	CC	CT	CC	CT	CT	CC	CT	CT	CC	CT	CC	CT	CT	CT	CT	CT	CC	CT	CT	CT	CT	CT	CT
IWA289	A/C	8	30.3344	NN	CC	NN	NN	CC	AA	NN	AA	NN	AA	AA	NN	CC	NN	NN	NN	AA	CC	NN	AA	AC	AA	NN	NN	NN	NN	NN	CC	NN	NN	CC	AA	NN	AA	NN	NN	CC	NN	CC	AA	NN	CC	NN	NN	CC	CC
IWB57994	A/G	8	32.9872	GG	GG	GG	GG	GG	GG	GG	GG	GG	GG	GG	GG	GG	GG	GG	GG	GG	GG	GG	GG	GG	GG	GG	GG	GG	GG	GG	GG	GG	GG	GG	GG	GG	GG	GG	GG	GG	GG	GG	GG	GG	GG	GG	GG	GG	GG
IWB60454	T/C	8	34.1999	CC	CC	CC	CC	CC	CC	CC	CC	CC	CC	CC	CC	CC	CC	CC	CC	CC	CC	CC	CC	CC	CC	CC	CC	CC	CC	CC	CC	CC	CC	CC	CC	CC	CC	CC	CC	CC	CC	CC	CC	CC	CC	CC	CC	CC	CC
IWB23552	A/G	8	38.248	NN	AA	NN	AA	AA	NN	AA	AA	AA	AA	NN	NN	AA	AA	NN	NN	NN	AA	AA	AA	AA	NN	NN	NN	NN	AA	NN	NN	AA	NN	AA	NN	AA	AA	AA	GG	NN	AA	NN	NN	GG	AA	NN	AA	AA	AA
IWB54838	A/G	8	41.3259	AA	AA	AA	AA	AA	AG	AG	AA	AA	AA	AA	GG	AA	GG	AA	AA	AG	AA	AA	AA	AA	NN	AA	AA	AG	GG	AA	AA	AA	AG	AG	AA	AA	AA	AA	AA	AG	AA	AA	AA	AA	AA	AA	AA	AA	AA
IWB49268	A/G	8	42.2836	NN	AA	NN	NN	AA	NN	AA	AA	NN	AA	AA	NN	AA	AA	AA	AA	AA	AA	AA	NN	AA	AA	AA	AA	AA	NN	AA	NN	AA	AA	AA	AA	AA	NN	AA	AA	AA	AA	AA	AA	NN	AA	AA	NN	AA	AA
IWB64860	A/C	8	43.5212	AC	AC	AC	AC	AC	AC	AC	AC	AC	AC	AC	CC	AC	AC	AC	AC	AC	AC	AC	AC	AC	CC	AC	CC	AC	AC	AC	AC	AC	AC	NN	AC	AC	AC	CC	AC	AC	CC	AC	AC	AC	AC	AC	AC	AC	AC
IWB9677	A/G	8	45.8941	GG	GG	GG	GG	GG	GG	GG	GG	GG	GG	GG	GG	GG	GG	GG	GG	GG	GG	GG	GG	GG	GG	AG	GG	GG	GG	GG	GG	GG	GG	GG	GG	GG	GG	GG	GG	GG	GG	GG	GG	GG	GG	GG	GG	GG	GG
IWA7918	A/G	8	51.0723	AA	AG	AA	AA	AA	AG	AG	AG	AA	AA	AA	AA	AA	AG	AA	AA	AA	AA	AA	AG	AA	AA	AG	AA	AG	AA	AG	AA	AA	AA	AA	AA	AA	AA	AG	AA	AA	AA	AA	AA	AA	AG	AA	AA	AA	AA
IWB8688	A/C	8	51.7149	AA	CC	NN	NN	CC	NN	AA	CC	CC	CC	AA	AA	AA	AA	NN	AA	NN	CC	CC	CC	CC	AA	NN	CC	AA	AA	CC	AA	AA	AC	NN	AA	AA	AA	AA	NN	CC	CC	CC	NN	AA	CC	AA	AA	CC	CC
IWA3983	A/C	8	53.5977	AC	AC	AC	AC	AC	CC	AC	AC	AC	AC	AC	AC	AC	AC	CC	AC	CC	CC	CC	AC	AC	AC	AC	AC	AC	AC	CC	CC	CC	AC	AC	AC	CC	AC	AC	CC	CC	CC	AC	AC	CC	AC	AC	AC	AC	CC
IWB6987	A/C	8	54.2953	CC	CC	AA	CC	CC	CC	CC	CC	CC	CC	CC	CC	CC	CC	AA	CC	CC	AA	AA	CC	CC	CC	AC	CC	CC	CC	AA	AA	CC	CC	AA	CC	AA	CC	CC	AA	AA	AA	CC	CC	AA	AC	CC	AA	CC	AA
IWB36611	T/C	8	56.1281	CC	CC	CC	CC	CC	CC	CC	CC	CC	CC	CC	CC	CC	CC	CC	CC	CC	CC	CC	CC	CC	CC	CC	CC	CC	CC	CC	CC	CC	CC	CC	CC	CC	CT	CC	CC	CC	CC	CC	CC	CC	CC	CC	CC	CC	CC
IWB41163	T/C	8	57.9708	CT	CT	CT	CT	CT	CT	CT	CT	CT	CT	CT	CT	CT	CT	CT	CT	CT	CT	CT	CT	CT	CT	CT	CT	CT	CT	CC	CT	CT	CT	CT	CT	CT	CT	CT	CT	CT	CT	CT	CT	CT	CT	CT	CT	CT	CT
IWB5332	T/C	8	60.7212	CC	CC	CC	CC	CC	CC	CC	CC	CC	CC	CC	CC	CC	CC	CC	CC	CC	CC	TT	CC	CC	TT	CC	TT	CC	CC	CC	TT	CC	CC	CC	CC	CC	CC	CC	CC	CC	CC	CC	CC	CC	CC	CC	TT	CC	CC
IWA4575	T/C	8	61.6389	TT	TT	TT	NN	TT	TT	TT	TT	TT	TT	TT	TT	TT	TT	TT	TT	TT	TT	CC	TT	TT	CC	TT	CC	TT	TT	TT	CC	TT	TT	TT	TT	TT	TT	TT	TT	TT	TT	CC	TT	TT	TT	NN	CC	CC	TT
IWB10937	T/C	8	61.6389	TT	TT	TT	TT	TT	TT	TT	NN	TT	NN	NN	TT	NN	NN	TT	TT	CT	TT	CC	TT	NN	CC	TT	CC	TT	TT	TT	NN	NN	TT	NN	NN	TT	TT	NN	TT	TT	TT	NN	TT	NN	NN	NN	CC	NN	NN
IWB6894	T/C	8	61.6389	TT	TT	CC	TT	CT	TT	CC	TT	TT	TT	TT	TT	TT	TT	TT	TT	CC	CC	CC	TT	TT	CC	TT	CC	TT	TT	CC	CC	TT	CC	CC	TT	CC	TT	TT	CC	CC	CC	TT	NN	TT	CT	TT	CC	TT	CC
IWB23272	A/G	8	63.8367	NN	NN	NN	NN	GG	NN	NN	GG	NN	NN	GG	NN	GG	GG	NN	GG	GG	NN	GG	GG	GG	AG	GG	GG	NN	NN	GG	GG	GG	GG	NN	GG	NN	GG	GG	NN	NN	AG	GG	AG	NN	NN	AG	NN	AG	GG
IWB25047	T/G	8	63.8367	TT	GG	GG	GG	GG	GG	GG	TT	TT	TT	GG	TT	GG	NN	GG	GG	GG	TT	GG	TT	GG	GG	GG	GG	GG	GG	GG	GG	GG	TT	GT	GG	GG	GG	GG	GG	GG	GG	TT	GG	GT	GT	TT	GG	TT	TT
IWA2990	T/C	8	63.9617	CC	CC	TT	CC	CC	CC	CC	CC	CC	CC	CC	CC	CC	CC	CC	CC	CC	TT	CC	CC	CC	TT	CC	CC	CC	CC	TT	TT	CC	TT	TT	CC	TT	CC	CC	TT	TT	TT	CC	CC	CC	CC	TT	TT	CC	CC
IWB10723	A/G	8	65.5544	AA	AG	AG	AA	AG	AG	AA	AG	AG	AA	AG	AA	AG	AG	AG	NN	AG	AG	NN	AG	AA	NN	GG	GG	AA	GG	AA	AA	AA	NN	NN	NN	AG	AG	AA	AG	GG	AA	NN	NN	AG	AA	AG	NN	GG	NN
IWB10591	A/C	8	66.6271	CC	AA	AA	AA	AA	CC	CC	AA	AA	AC	CC	CC	AA	CC	AA	CC	CC	CC	AA	CC	AA	CC	CC	CC	CC	CC	CC	CC	CC	CC	CC	CC	CC	CC	CC	CC	CC	CC	CC	CC	CC	AC	CC	CC	AA	AA
IWB11913	A/C	8	67.4547	CC	AA	CC	CC	CC	CC	CC	CC	CC	CC	CC	AA	CC	CC	AA	CC	CC	AC	CC	CC	CC	CC	AA	AA	AC	CC	CC	CC	CC	CC	AA	CC	CC	AA	NN	CC	AC	CC	AA	CC	CC	CC	CC	CC	AA	CC
IWA6381	T/C	8	67.4547	CT	CT	CT	CT	CT	CT	CT	CT	CT	CT	CT	CT	CT	CT	CT	CT	CT	CT	CT	CT	CT	CT	CT	CT	TT	CT	CT	CT	CT	CT	CT	CT	TT	CT	CT	CT	CT	CT	CC	CT	TT	CT	CT	CT	CC	CT
IWB40103	T/C	8	67.4547	CC	TT	TT	CC	CC	CC	CC	CC	CC	CC	CC	CC	CC	CC	CC	CC	CC	TT	CC	CC	CC	CC	CT	TT	CC	CC	TT	TT	CC	TT	TT	CC	TT	CC	TT	TT	TT	TT	CC	CC	CC	CC	TT	TT	TT	CC
IWA1383	T/G	8	67.4547	NN	NN	NN	NN	GG	NN	NN	TT	NN	NN	GG	NN	GG	GG	NN	GG	TT	NN	GT	TT	GG	GT	GG	GG	NN	NN	GT	GG	GG	GT	NN	TT	NN	GG	GT	NN	NN	GT	GG	GG	NN	NN	GT	NN	GT	GG
IWB11270	A/G	8	67.6697	GG	AG	GG	NN	NN	GG	GG	AG	AG	GG	GG	NN	NN	GG	GG	GG	GG	GG	GG	NN	GG	GG	GG	AG	GG	GG	NN	GG	GG	GG	NN	NN	GG	GG	NN	GG	NN	GG	GG	NN	GG	GG	GG	NN	GG	NN
IWB10777	A/C	8	68.7099	CC	AA	CC	AA	CC	CC	NN	CC	NN	CC	CC	CC	AA	AA	NN	CC	CC	CC	NN	AA	CC	AA	CC	CC	NN	AA	CC	CC	CC	CC	CC	CC	NN	CC	NN	CC	CC	CC	CC	CC	NN	CC	CC	CC	CC	CC
IWA537	A/G	8	68.7099	GG	AA	AA	AA	AA	AA	AA	AA	AA	AA	GG	NN	GG	GG	GG	GG	AA	GG	AA	GG	AA	NN	AG	AA	AA	GG	GG	AA	AG	AA	AA	NN	AA	GG	GG	GG	AG	GG	AA	AA	AA	AA	NN	AA	AA	NN
IWA4236	T/C	8	68.7099	CC	CC	TT	CC	CC	CC	CC	CC	CC	CC	CC	CC	CC	CC	TT	CC	CC	CC	CC	CC	CC	CC	CT	CC	CC	CC	TT	TT	TT	CT	CT	CC	TT	TT	CC	TT	TT	TT	TT	CT	TT	TT	TT	TT	TT	TT
IWA5902	T/C	8	70.0876	TT	TT	CC	TT	TT	TT	TT	TT	TT	TT	TT	CC	TT	TT	TT	TT	TT	TT	TT	TT	TT	TT	TT	TT	TT	TT	CC	CC	CC	NN	CC	TT	CC	TT	TT	CC	CC	NN	TT	NN	CC	CC	CC	TT	CC	CC
IWA2022	T/G	8	70.0876	GG	GG	GT	GG	GG	GG	NN	GG	GG	GG	GG	GT	GG	GG	NN	GG	GG	GG	GG	GG	GG	TT	NN	NN	GG	GG	TT	TT	TT	NN	NN	NN	GT	GG	GG	GT	GT	GG	GG	NN	TT	GT	NN	NN	TT	TT
IWA7516	T/C	8	72.2379	CC	CC	TT	CC	CC	CC	CC	CC	CC	CC	CC	TT	CC	CC	CC	CC	CC	CC	CC	CC	CT	TT	TT	CC	CC	CC	TT	TT	TT	NN	NN	CC	TT	TT	CT	TT	TT	CC	NN	CC	TT	TT	TT	TT	TT	TT
IWB8029	T/C	8	74.2632	CC	CT	CC	CC	CC	CT	CT	CC	CT	CC	CC	CC	CC	CC	CT	CT	CT	CC	CC	CC	CC	CC	CC	CT	CC	CT	CT	CC	CT	CC	CC	CT	CT	CC	CC	CC	CC	CT	CC	CC	CT	CT	CT	CC	CC	CT
IWB722	T/C	8	74.4332	TT	TT	TT	TT	TT	TT	TT	TT	TT	TT	TT	TT	TT	TT	TT	TT	TT	TT	TT	TT	TT	TT	TT	TT	TT	TT	TT	TT	CT	TT	TT	TT	TT	TT	TT	TT	TT	TT	TT	NN	CT	CT	TT	TT	CT	CT
IWA1332	T/C	8	77.2286	TT	TT	CT	TT	TT	TT	TT	TT	TT	TT	TT	TT	TT	TT	TT	TT	TT	TT	TT	TT	TT	TT	TT	TT	TT	TT	TT	CC	CC	TT	TT	TT	TT	TT	TT	CC	CC	TT	TT	TT	TT	TT	TT	TT	TT	TT
IWA2720	A/G	8	78.1612	GG	GG	GG	GG	GG	GG	GG	GG	GG	GG	GG	AA	AA	AA	GG	GG	GG	GG	GG	GG	GG	GG	GG	AA	AG	AA	GG	GG	GG	AG	AA	GG	GG	GG	GG	GG	AA	GG	AA	GG	GG	GG	GG	AA	AA	AA
IWB7838	T/C	8	79.944	CC	CC	CC	CC	CC	CC	CT	CC	CC	CC	CC	CC	CC	CC	CC	CC	CC	CC	CT	CC	CC	CC	CC	CC	CT	CC	CC	CC	CC	CC	CC	CC	CC	CC	CC	CC	CC	CC	CC	CC	CC	CC	CC	CC	CC	CC
IWB22644	T/C	8	80.9916	CT	CT	CC	CT	CT	CT	CT	CT	CT	CT	CT	TT	TT	CT	CT	CT	CT	CT	CC	CT	CT	CT	CT	CT	CT	CT	CT	CT	CT	CT	CC	CT	CT	CT	CT	CC	CT	CT	CT	CT	TT	CT	CT	CT	CC	CT
IWA8054	A/G	8	85.5173	AA	AG	AG	AG	AG	AA	AA	GG	NN	AG	AG	AG	AG	GG	AG	AG	NN	AG	AG	AG	AG	AA	AG	AG	AG	AA	AG	AA	AG	AA	AG	AA	AG	AG	AA	AG	AG	AA	AG	AA	AA	AG	AA	AA	AG	AG
IWA8054	A/G	8	85.5173	GG	GG	GG	GG	GG	GG	GG	GG	GG	AG	GG	GG	AG	GG	GG	GG	GG	GG	GG	GG	GG	GG	GG	GG	GG	AG	GG	GG	GG	GG	GG	GG	GG	GG	GG	GG	NN	GG	GG	GG	AA	AG	GG	AA	AA	AA
IWB25571	T/C	8	86.975	NN	CT	CT	CT	CC	CC	CT	CC	CT	CC	CC	CC	CC	CC	CC	CC	CC	CC	CT	CC	CC	CC	CT	CC	CT	CC	CC	CC	CC	CC	CC	CT	CC	CT	CC	CC	CT	CC	CT	CC	CT	CT	CC	CT	CT	CT
IWB8244	A/G	8	88.3127	AA	GG	GG	GG	GG	GG	AA	GG	GG	GG	GG	GG	AA	AA	GG	AA	GG	AA	GG	AA	GG	GG	AA	GG	AA	GG	AA	AA	GG	AG	AG	AA	GG	GG	AA	AA	AA	AA	AA	AA	AA	AA	AA	GG	AA	AA
IWB45104	A/C	8	90.873	NN	AA	NN	CC	NN	CC	CC	NN	CC	NN	CC	CC	CC	CC	CC	NN	CC	CC	NN	CC	CC	CC	NN	CC	CC	CC	CC	AA	CC	CC	NN	NN	CC	CC	NN	AA	AA	NN	NN	NN	CC	CC	CC	AA	CC	AA
IWB11993	T/G	8	91.5181	TT	TT	TT	NN	TT	TT	TT	GG	GG	TT	TT	TT	TT	GG	TT	GG	TT	TT	TT	TT	TT	TT	TT	TT	TT	TT	TT	TT	TT	TT	TT	GG	TT	GG	TT	TT	TT	TT	TT	TT	TT	TT	TT	TT	TT	TT
IWB12530	T/C	8	93.5684	TT	TT	TT	TT	CC	CC	TT	CC	CC	TT	TT	TT	TT	TT	TT	TT	TT	TT	TT	TT	CC	CC	CC	TT	TT	TT	CC	CC	CC	CC	NN	TT	CC	TT	CC	TT	CC	CC	CC	CC	CC	CC	CC	CC	CC	CC
IWB12260	T/C	8	95.3887	CC	CC	CC	CC	CC	CC	CC	CC	CC	CC	CC	TT	CC	TT	CC	CC	TT	CC	TT	TT	CC	CC	CC	CC	CC	CC	CC	TT	CC	CT	CC	CC	CC	TT	CC	TT	TT	CC	TT	CC	CC	CC	CC	TT	CC	TT
IWB44522	T/C	8	97.349	CT	NN	CT	CC	CT	CT	CT	CT	CT	CT	CT	CT	CC	CC	CT	CT	CT	CT	CT	CC	CT	CC	CC	CT	CT	NN	CT	CT	CC	CT	CT	CT	CT	CC	CT	CT	CT	CT	CC	CT	CT	CT	CT	CT	CT	CC
IWA8043	A/G	8	101.83	NN	NN	GG	AA	NN	NN	AA	NN	NN	GG	NN	NN	NN	AA	NN	NN	GG	GG	GG	GG	NN	AA	GG	NN	AA	AA	AG	AA	AA	NN	NN	NN	AA	AA	AA	AA	AA	AA	AA	NN	AA	AA	AA	AA	AA	AA
IWB71646	A/G	8	105.938	AG	GG	AG	AG	AA	GG	GG	GG	GG	AA	AA	GG	AA	AA	GG	AA	AG	AA	AG	GG	AA	AA	AA	GG	GG	GG	AA	AA	AA	GG	GG	AA	AG	GG	AA	AA	AA	GG	GG	AA	AA	AA	AA	AG	AA	NN
IWB74232	A/C	8	107.153	AC	AC	AC	AC	AC	AC	AC	AC	AC	AC	AC	AC	AC	AC	AA	AC	AC	AC	AC	AC	AC	AC	AC	AC	AC	AC	AC	AC	AC	AC	AA	AC	AC	AC	AC	AC	AC	AC	AC	AC	AA	AC	AC	AC	AC	AC
IWB24913	A/G	8	108.216	AA	AG	AG	AG	AG	AA	AG	AA	AA	AA	AA	AA	AG	AG	AA	AA	AG	AG	AA	AA	AG	AA	AG	AA	AG	AA	AG	AG	AG	AG	AG	AA	AG	AA	AA	AG	AG	AG	AG	AG	AA	AA	AG	AA	AA	AG
IWB44587	T/C	8	123.4	NN	NN	CT	CC	NN	CC	CT	CC	CC	CT	CT	CT	CT	CC	CC	CT	NN	CT	CC	CT	NN	CT	CT	CT	NN	CT	CT	CC	CC	NN	NN	CT	CT	NN	CC	CT	CT	CT	CC	NN	CC	NN	CC	CT	CC	CC
IWB8118	T/C	8	125.365	TT	TT	CT	CC	CC	CC	CC	CC	CC	CT	CC	CC	CC	CT	CC	TT	CC	CC	CC	CC	CC	TT	CT	CC	CT	CC	CC	CT	CT	TT	TT	TT	CT	CC	TT	CC	CC	CC	TT	TT	CT	CT	NN	CT	CC	CC
IWB905	T/C	8	133.907	CT	CT	CT	CT	CT	CT	CT	CT	CT	CT	CT	CT	CT	CT	CT	CT	CT	CT	CT	CT	CT	CT	CT	CC	CC	CC	CT	CT	CC	CC	CC	CT	CT	CT	CT	CT	CT	CC	CC	CT	CT	CT	CT	CC	CT	CT
IWB10883	T/C	8	136.312	CT	CC	CC	TT	TT	CC	CC	TT	TT	TT	CC	TT	CC	TT	NN	TT	CC	CC	CC	CC	TT	TT	NN	CC	CT	CC	CC	TT	TT	TT	TT	TT	TT	CC	CT	CC	CC	CC	TT	TT	TT	CT	CC	TT	CC	CC
IWB53038	A/G	8	137.2	GG	GG	AA	AA	AA	AA	AA	AA	AA	AA	GG	GG	GG	AA	AA	AA	AG	GG	AA	AA	AA	AA	AG	AA	AA	AA	AA	AA	AA	AA	AA	AA	AA	AA	AA	AA	AA	AA	AA	AA	AA	AA	AA	AA	AA	AA
IWB10839	T/C	8	139.618	TT	TT	CC	CT	CC	CT	CT	CC	CC	CC	TT	TT	TT	TT	TT	TT	TT	CC	CT	TT	CC	TT	TT	TT	CC	TT	CC	CT	TT	CC	CC	TT	CC	TT	TT	CC	CC	CC	CC	TT	TT	CC	CT	CT	TT	TT
IWA2148	T/C	8	140.508	CC	CC	CT	CC	CT	CT	TT	CT	CT	CT	CC	CC	CC	CC	CC	CC	CC	CT	CC	CC	CT	CC	CC	CC	CT	CC	CT	CT	CC	CT	CT	CC	CT	CC	CC	CT	CT	CT	CT	CC	CC	CC	CT	CC	CC	CC
IWB58799	T/C	8	153.53	CC	NN	CC	CC	CT	CT	CT	CT	CT	CT	CC	CC	CC	CC	CC	CC	CC	CC	CC	CC	CT	CC	CC	CC	CT	NN	CT	CC	CC	CC	CC	CC	CC	CC	CC	CC	CT	CT	CC	CC	CC	CC	CT	CC	CC	CC
IWB46743	T/C	8	156.052	CT	TT	TT	CT	CT	CT	CT	CT	CT	CT	CT	CT	CT	CT	CT	CT	CT	CT	CT	CT	CT	CT	CT	CT	CT	CT	CT	CT	NN	CT	CT	CT	CT	CT	CT	CT	CT	CT	CT	CT	TT	CT	CT	CT	TT	TT
IWB44133	T/G	9	0	GG	GG	GG	TT	GG	TT	TT	GG	GG	GG	GG	TT	GG	TT	GG	TT	TT	GG	TT	GG	GG	TT	TT	TT	TT	GG	GT	TT	GG	TT	TT	TT	TT	GG	GG	GG	GG	GG	GT	TT	TT	GG	GG	TT	TT	TT
IWB5925	T/G	9	2.17572	GG	NN	GG	GG	NN	GT	GG	TT	TT	NN	NN	NN	TT	TT	NN	NN	GG	TT	TT	GT	NN	GG	TT	TT	GT	TT	GG	TT	GT	NN	NN	TT	GT	TT	NN	NN	NN	NN	NN	NN	GG	GG	GG	TT	GG	NN
IWB11113	A/C	9	4.00484	AC	AC	CC	CC	AC	AC	AA	CC	AC	CC	AC	CC	AA	CC	AC	AC	CC	AA	AC	AC	CC	AC	AC	AC	AA	AC	AA	NN	CC	AC	NN	AC	AA	AC	AA	AA	NN	NN	AA	AC	AA	AA	AA	AA	AA	NN
IWA4725	T/C	9	4.56078	CT	NN	CC	NN	NN	NN	NN	CC	CC	CC	NN	TT	NN	NN	NN	CC	NN	TT	NN	CC	NN	TT	TT	NN	NN	TT	CC	NN	CC	CT	CT	CC	CC	NN	TT	NN	NN	NN	CT	CT	NN	CT	TT	CT	CT	TT
IWB1705	A/G	9	17.1758	AA	AA	AA	AA	AA	AA	AA	AA	AA	AA	AA	AA	AA	AA	AA	AA	AA	AA	AA	AA	AA	AG	AA	AA	AA	AA	AA	AG	AA	AA	AA	AA	AA	AA	AA	AA	AA	AA	AG	AA	AA	AG	AA	AA	AG	AA
IWB28143	A/G	9	22.9412	AG	AG	AG	AG	AG	GG	AG	GG	GG	GG	AG	AG	GG	AG	GG	AG	AG	AG	AG	GG	AG	AG	AG	AG	AG	GG	AG	AG	AG	AG	AG	AG	AG	GG	AG	AG	AG	AG	GG	AG	AG	AG	AG	AG	GG	AG
IWB10466	T/C	9	23.6653	TT	CC	NN	NN	NN	TT	TT	CC	CC	CC	NN	TT	TT	TT	CC	TT	TT	TT	TT	CC	NN	NN	CT	TT	TT	NN	TT	CC	NN	TT	TT	TT	TT	NN	TT	TT	TT	TT	TT	CC	TT	TT	NN	TT	TT	TT
IWA5816	T/C	9	42.2206	CC	CC	CT	CT	CC	CT	CC	CC	CC	CC	CC	CT	CC	CC	CC	CC	CT	CT	CC	CC	CT	CC	CC	CC	CT	CC	CC	CC	CT	CC	CC	CT	CT	CT	CC	CC	CC	CC	CC	CT	CC	CC	CT	TT	CC	CC
IWA5030	T/C	9	65.2888	NN	TT	TT	TT	TT	TT	TT	TT	TT	TT	TT	TT	TT	TT	TT	CC	TT	CC	TT	TT	TT	TT	TT	CC	CC	TT	TT	CT	CC	CT	NN	CC	CC	TT	TT	CC	CC	CC	CC	NN	TT	TT	CC	CC	CT	TT
IWB45318	A/G	9	67.1522	AA	AA	AA	AA	AA	AA	AA	AA	NN	AA	AA	AA	AA	AA	AA	AA	AA	AA	GG	AA	AA	AA	AA	AA	AA	AA	AA	AA	AA	AA	AA	AA	AA	AA	AA	AA	AG	AA	AA	AA	AA	AA	AA	AA	AA	AA
IWB4807	A/G	9	74.4206	NN	AA	AG	AA	AA	AA	AA	AA	AA	AG	AG	AG	AG	AG	AA	AG	AG	AG	GG	AA	AA	AG	AA	AA	AA	AG	AA	AA	AG	AA	AA	AA	AA	AG	AA	AG	AA	AG	AA	AG	AA	AG	AG	AG	AA	AA
IWB11941	A/C	9	82.5641	AC	CC	AA	AA	AA	CC	CC	NN	CC	CC	AA	CC	CC	AC	CC	CC	CC	CC	CC	AA	AA	CC	CC	CC	CC	AA	CC	CC	AA	CC	CC	CC	CC	CC	CC	CC	CC	CC	CC	NN	CC	CC	NN	CC	CC	CC
IWB2895	T/C	9	93.7036	NN	NN	NN	NN	NN	NN	CC	NN	NN	NN	CC	NN	CC	CC	NN	CT	NN	NN	CC	CC	CC	CC	NN	TT	NN	NN	TT	NN	NN	NN	NN	CC	NN	NN	NN	NN	NN	NN	NN	NN	NN	NN	CT	NN	CC	NN
IWB41681	A/C	9	94.0879	AA	AC	AA	AC	NN	AC	AA	NN	AC	AC	AC	AC	AC	AC	NN	AA	AC	AC	AC	AC	AC	AC	NN	AC	AC	AA	AA	AA	AA	CC	NN	AA	AC	AA	AA	AC	AA	AA	AC	AC	AC	AA	AC	AC	AC	AC
IWB7702	A/G	9	97.6569	GG	AG	GG	GG	GG	AA	AG	GG	GG	GG	AA	GG	AA	AA	AG	AG	AG	AG	AA	GG	GG	AG	AG	AG	AG	AA	GG	AG	AG	NN	GG	AG	GG	AG	AG	GG	AG	AA	GG	GG	GG	GG	AG	GG	GG	GG
IWB13411	T/C	9	97.6569	TT	TT	TT	TT	TT	TT	TT	TT	TT	TT	TT	TT	TT	TT	TT	TT	TT	TT	TT	TT	TT	TT	TT	TT	TT	TT	TT	TT	TT	TT	TT	TT	TT	TT	TT	TT	TT	TT	TT	TT	TT	TT	TT	TT	TT	TT
IWB7480	T/C	9	97.6569	CC	CC	TT	CC	CC	CC	CC	CC	CC	CC	CC	CC	CC	CC	CC	CC	CC	CC	CC	CC	CC	NN	CC	CC	CC	CC	TT	CC	TT	TT	TT	CC	TT	CC	CT	TT	TT	TT	TT	CC	CT	CT	TT	CC	TT	TT
IWA5554	A/G	9	98.1957	NN	GG	AA	AA	AA	AA	AA	AA	NN	AA	NN	NN	GG	GG	GG	AA	AG	AA	NN	AA	GG	AA	NN	GG	AA	GG	AA	GG	AA	AA	AA	AA	GG	AA	NN	GG	AA	AA	AA	GG	AA	AA	AA	GG	AA	AA
IWB42100	A/C	9	99.6473	AC	AC	AC	AC	AC	AC	NN	AC	AC	AC	AC	AC	AC	AC	AC	AC	AC	NN	AC	AC	AC	AC	AC	AC	NN	AC	AA	AC	AA	AC	AA	AC	AC	AC	AC	AC	AC	AC	AC	AA	AC	AC	AC	AC	AC	AC
IWB56466	T/C	9	111.195	CT	CT	CT	CT	CT	CT	CT	CT	CT	CT	CT	CT	CT	CT	CT	CT	CT	CT	CT	CT	CT	CT	CT	CT	CT	CT	CT	CT	CT	CT	CT	CT	CT	CT	CT	CT	CT	CT	CT	CT	CT	CT	CT	CT	CT	CT
IWB5636	A/G	9	121.751	AG	AG	AG	AG	AG	AG	GG	AG	AG	AG	AG	GG	AG	AG	AG	GG	AG	AG	AG	AG	AG	GG	GG	GG	GG	AG	GG	AG	GG	AG	AG	GG	GG	AG	AG	AG	GG	GG	GG	AG	GG	GG	AG	GG	GG	GG
IWB56510	A/G	9	135.217	GG	GG	GG	GG	GG	GG	GG	GG	GG	GG	GG	GG	AA	GG	GG	AA	GG	GG	GG	GG	GG	AA	AG	GG	GG	NN	GG	GG	AA	AG	GG	AG	NN	GG	GG	GG	GG	GG	GG	GG	AA	GG	GG	GG	AA	AA
IWB35051	T/G	9	140.626	GT	GG	GT	GT	GT	GT	GT	GT	GT	GT	GT	GT	GG	GT	GT	GT	GT	GT	GT	GT	GT	GT	GT	GG	GT	GG	GT	GT	GT	GT	GT	GT	GG	GG	GG	GT	GT	GT	GT	GT	GT	GT	GT	GG	GT	GT
IWB7538	A/G	9	142.318	AA	AA	AA	AA	AA	GG	AA	AA	AA	AA	AA	AA	AA	AA	AA	AA	AA	AA	AA	AA	AA	AA	GG	AA	AA	AA	AA	AG	GG	AA	AA	AA	AA	GG	AA	AA	AA	AA	AA	AA	GG	AG	AA	AA	AA	GG
IWB18449	A/G	9	143.007	AG	AG	AG	AG	AG	AG	AG	AG	AG	GG	GG	GG	GG	GG	GG	GG	GG	GG	GG	GG	GG	GG	GG	GG	GG	GG	GG	GG	GG	GG	GG	GG	GG	GG	GG	GG	GG	GG	GG	GG	GG	GG	GG	GG	GG	GG
IWB64376	T/C	9	144.184	CC	CT	NN	CC	CC	CC	NN	NN	CC	CC	CC	CC	TT	CC	CC	NN	CT	CC	CC	CC	CC	CC	TT	TT	CC	TT	CC	CC	CC	NN	CC	CC	TT	TT	TT	CC	CC	CC	NN	NN	CC	CC	CC	TT	CC	CC
IWB2022	T/C	9	145.674	CT	TT	CT	CT	CT	CT	CT	CT	CT	CT	CT	CT	CT	CT	CT	CT	CT	CT	CT	CT	CT	CT	CC	CT	CT	CT	CT	CT	CT	CT	CT	CC	CT	CT	CT	CT	CT	TT	CT	CT	CT	CT	CT	TT	CT	CT
IWB52592	A/G	9	148.484	AG	AG	AG	AG	AG	AG	AG	AG	AG	AG	AG	AG	AG	AG	AG	AG	AG	GG	AG	AG	AG	AG	AG	AG	AG	AG	AG	GG	AG	GG	GG	AG	GG	AG	AG	AG	GG	AG	AG	NN	AG	AG	GG	AG	AG	AG
IWB15289	A/C	9	154.281	NN	CC	CC	CC	CC	CC	CC	CC	CC	CC	CC	CC	CC	CC	CC	CC	CC	CC	CC	CC	CC	CC	AC	CC	CC	CC	CC	CC	CC	CC	CC	CC	CC	CC	CC	CC	CC	CC	CC	CC	CC	CC	CC	CC	CC	CC
IWB12509	T/C	9	156.062	CT	CT	CT	CT	CT	CT	CT	CT	CT	TT	TT	CT	CT	CT	TT	CT	CT	TT	CT	CT	CT	TT	CT	CT	CT	CT	CT	CT	CT	CT	CT	CT	CT	CT	CT	TT	CT	CT	TT	CT	CT	TT	TT	CT	TT	TT
IWB46947	T/C	9	158.828	NN	CC	NN	NN	NN	CC	CC	CC	NN	CC	TT	CT	CT	NN	NN	TT	NN	CT	CC	NN	TT	CT	NN	CT	CC	CT	NN	NN	CC	NN	NN	CT	NN	CC	NN	CC	CT	CT	CT	NN	NN	NN	CC	CT	CC	CT
IWB34516	A/C	10	8.60677	NN	AA	AA	AA	AA	NN	AA	AA	AA	CC	AA	AA	AA	AA	CC	AA	AC	CC	AA	CC	AA	AA	AA	AA	AA	AA	AA	AA	AA	CC	CC	NN	AC	AA	AA	CC	CC	CC	CC	AA	AA	AA	CC	NN	CC	AA
IWB54258	A/G	10	24.9075	GG	GG	GG	GG	GG	GG	GG	GG	GG	GG	GG	AA	GG	GG	GG	GG	GG	GG	GG	GG	GG	GG	GG	GG	GG	GG	GG	AA	GG	GG	GG	GG	GG	AG	GG	GG	GG	GG	AA	GG	AA	GG	GG	GG	AA	GG
IWB48316	A/G	10	27.0835	NN	NN	NN	NN	NN	NN	NN	NN	NN	NN	AA	NN	NN	GG	AA	GG	NN	NN	AA	NN	GG	NN	GG	NN	NN	NN	GG	NN	GG	NN	NN	NN	NN	NN	GG	NN	NN	GG	NN	NN	NN	NN	GG	NN	NN	NN
IWA3161	A/G	10	30.901	GG	GG	GG	GG	GG	GG	GG	GG	GG	GG	GG	GG	GG	GG	GG	GG	GG	GG	GG	GG	GG	GG	AG	GG	GG	AG	GG	GG	GG	GG	GG	GG	GG	GG	GG	GG	GG	GG	GG	GG	AA	GG	GG	AA	AA	GG
IWB8056	A/C	10	31.7014	CC	AA	CC	CC	CC	CC	AA	CC	CC	CC	CC	CC	AA	AA	CC	CC	CC	CC	CC	AA	CC	CC	CC	CC	AA	CC	AC	CC	CC	CC	CC	CC	AC	CC	AC	CC	AA	AA	CC	CC	CC	CC	AA	CC	CC	CC
IWB21402	T/C	10	33.7699	NN	NN	NN	NN	TT	NN	NN	NN	TT	TT	CC	TT	TT	TT	TT	TT	TT	TT	TT	TT	TT	TT	NN	TT	TT	TT	NN	NN	NN	CC	CC	NN	NN	TT	TT	TT	TT	TT	CC	NN	CC	NN	NN	CT	CC	CC
IWB6756	A/G	10	35.3323	GG	AG	AG	AG	AG	AG	AG	AG	AG	AG	AG	AG	AG	AG	AG	AG	AG	AA	AG	AG	AG	AA	AA	AG	AG	AG	AG	AA	AA	AA	AG	AA	AG	AG	AG	AG	AG	AG	AA	NN	AG	AG	AG	AA	AG	AA
IWA1137	A/G	10	37.948	NN	AA	NN	NN	AA	AA	GG	AA	AA	AA	AA	GG	AA	AA	AA	GG	GG	AA	AA	AA	AA	GG	AG	GG	NN	AA	GG	GG	GG	GG	GG	GG	NN	AA	GG	AA	GG	GG	GG	AA	GG	AG	AA	GG	GG	GG
IWB41676	T/C	10	38.0912	TT	CC	CC	CC	CC	CC	TT	CC	CC	CT	CC	CC	TT	TT	CC	TT	CC	CC	CC	TT	CC	CC	TT	CC	TT	CC	TT	TT	CT	CT	CC	TT	CC	CC	TT	CC	TT	TT	TT	TT	TT	CT	NN	CC	TT	TT
IWB5591	A/C	10	40.2698	AA	AA	AA	AA	AA	AA	AA	AA	AA	AA	AA	AA	AA	AA	AA	CC	AA	AA	AA	AA	AA	CC	CC	AA	AA	CC	AC	AA	AA	AC	AC	CC	AC	AA	AC	AA	CC	CC	CC	AA	AA	AA	CC	CC	CC	CC
IWA4320	T/C	10	41.019	CT	CT	CC	CC	CC	CC	CC	CC	CC	CC	CC	CC	CC	CC	CC	CC	CC	CT	CC	CC	CC	CT	CC	CC	CC	CC	CT	CT	CT	CT	CT	CC	CT	CC	CC	CT	CC	CC	TT	CT	CT	CT	CC	CC	TT	CT
IWB46982	T/C	10	41.019	CT	CT	CT	CT	CT	CT	CT	CT	CT	CT	CT	CT	CT	CT	CT	CT	CT	CC	CT	CT	CT	CC	CT	CT	CT	CT	CC	CT	CC	CC	CT	CT	CC	CT	CT	CC	CT	CT	CC	CC	CC	CC	CT	CT	CC	CC
IWA1969	T/C	10	47.5316	TT	TT	TT	TT	TT	TT	TT	TT	TT	TT	TT	TT	TT	TT	TT	TT	TT	CT	TT	TT	TT	TT	TT	TT	TT	TT	CC	TT	TT	CT	CT	TT	TT	TT	TT	CC	CC	CC	TT	TT	TT	CT	CC	TT	TT	TT
IWA3361	T/C	10	48.8382	CC	CC	CC	CC	CC	CC	CC	CC	CC	CC	CC	CC	CC	CC	CC	CC	CC	CC	CC	CC	CC	CC	CC	CC	CC	CC	CC	CC	CC	CC	CC	CC	CC	CC	CC	CC	CC	CC	TT	CC	CC	CC	CC	CC	TT	TT
IWA4230	T/C	10	48.8382	CC	CC	CC	CC	CC	CC	CC	CC	CC	CC	CC	CC	CC	CC	CC	CC	CC	CC	CC	CC	CC	CC	CC	CC	CC	CC	CC	CC	CC	CC	CC	CC	NN	CC	CC	CC	CC	CC	CT	CC	CC	CC	CC	CC	CT	CT
IWA1727	A/G	10	48.9814	AG	AA	GG	NN	GG	AA	AA	GG	NN	GG	GG	GG	AA	AA	GG	GG	GG	GG	AA	AA	GG	AA	AG	AA	AA	AA	GG	AA	AA	AA	AA	GG	AA	AA	AA	GG	AA	GG	AA	AA	NN	AG	GG	NN	AA	AA
IWB44966	A/G	10	50.086	AG	AG	AA	AG	AA	AA	AA	AG	AG	AA	AA	AG	AG	AA	AA	AA	AA	AA	AA	GG	AA	AA	AA	AG	AG	AA	AA	GG	AA	AG	AA	AA	AA	AA	AG	AG	AA	AA	AA	GG	GG	AA	AA	GG	AA	AA
IWA7448	T/C	10	50.4542	NN	CC	NN	CT	TT	TT	TT	TT	TT	TT	TT	TT	TT	TT	CT	TT	CT	TT	CT	TT	CT	CT	TT	CT	TT	CT	TT	NN	NN	NN	NN	NN	NN	TT	TT	TT	NN	TT	CT	NN	TT	TT	TT	TT	NN	CT
IWA482	T/C	10	51.6994	TT	TT	TT	TT	TT	TT	TT	TT	TT	TT	TT	TT	TT	TT	TT	TT	CC	TT	CC	TT	TT	TT	TT	CC	TT	CC	TT	TT	TT	TT	TT	TT	TT	TT	TT	TT	TT	TT	CC	TT	TT	TT	TT	TT	TT	TT
IWA2606	T/C	10	54.8292	TT	TT	TT	TT	TT	TT	TT	TT	TT	TT	TT	TT	TT	TT	TT	TT	TT	TT	TT	TT	TT	CC	TT	TT	TT	CC	TT	TT	TT	TT	TT	TT	TT	TT	TT	TT	TT	TT	CT	TT	TT	TT	TT	TT	TT	TT
IWB63874	A/G	10	56.3889	GG	GG	AA	GG	AA	GG	GG	GG	GG	AA	GG	GG	GG	GG	AA	GG	GG	GG	GG	GG	AA	AA	AG	GG	GG	GG	GG	GG	GG	GG	GG	GG	AA	GG	GG	AA	AA	GG	AA	GG	GG	GG	AG	GG	AA	GG
IWA3981	A/G	10	58.3834	NN	GG	GG	GG	GG	GG	GG	GG	GG	GG	GG	GG	GG	GG	GG	GG	GG	GG	GG	GG	GG	GG	AG	AG	GG	GG	GG	GG	GG	GG	GG	GG	GG	NN	GG	GG	GG	GG	AG	GG	GG	AG	GG	AG	GG	AG
IWB43375	A/G	10	60.7562	NN	GG	NN	GG	GG	GG	GG	GG	GG	GG	GG	GG	GG	GG	GG	GG	GG	GG	GG	GG	GG	GG	GG	GG	GG	GG	GG	AA	AA	AA	AA	GG	AA	GG	GG	AA	AA	AA	AA	AA	GG	AG	GG	GG	AA	GG
IWB35095	T/G	10	64.0777	GT	GT	TT	TT	TT	GT	GG	TT	TT	TT	TT	GT	GT	TT	TT	TT	TT	TT	TT	TT	TT	TT	GT	GT	TT	TT	TT	TT	TT	TT	TT	TT	TT	TT	TT	TT	TT	GT	TT	GT	TT	TT	TT	TT	TT	TT
IWA2383	T/C	10	69.5957	CC	CC	CC	CC	CC	CC	CC	CT	CC	CC	CC	CC	CC	CC	CC	CC	CC	CC	CC	CC	CC	CC	CT	CC	CC	CC	CC	TT	CC	CC	CC	CC	CC	CC	CC	CC	CC	CC	CC	CC	CC	CC	CC	CC	CC	CC
IWA2904	A/C	10	69.9639	CC	AA	NN	CC	CC	AC	AA	CC	CC	CC	NN	NN	CC	AA	AA	CC	NN	NN	NN	CC	AC	CC	CC	NN	CC	NN	AA	AA	AA	AC	NN	CC	AA	CC	CC	NN	AA	AA	AA	AC	AA	AA	AA	AA	AA	AA
IWB23723	A/G	10	79.3403	AG	AG	GG	AG	AG	AG	AG	AG	AG	AG	AG	AG	AG	AG	AG	AG	AG	AG	AG	AG	AG	GG	AG	AG	AG	AG	GG	AG	GG	GG	GG	AG	GG	AG	AG	GG	GG	GG	GG	AG	AG	AG	GG	AG	AG	GG
IWA3756	T/C	10	80.0512	TT	TT	TT	CT	TT	TT	TT	TT	TT	CT	TT	TT	CT	CT	TT	TT	CT	CT	TT	TT	TT	CT	CT	CT	TT	TT	CT	CT	CT	CT	CT	TT	CT	TT	CT	CT	CT	CT	CT	TT	TT	CT	CT	CT	CT	CT
IWB9549	T/C	10	83.4238	CT	CT	CT	CT	CT	CT	CT	TT	CT	CT	CT	CT	CC	TT	NN	CT	NN	NN	TT	CT	CT	CT	TT	CC	NN	CT	TT	CT	CT	NN	NN	CT	TT	CT	TT	TT	CC	NN	TT	CT	TT	TT	CT	CT	CT	NN
IWB24360	T/C	10	87.3743	CC	CC	CC	CC	CC	CC	CC	CC	CC	CC	CC	CC	CC	CC	CC	CC	CC	TT	CC	CC	CC	CC	CC	CC	CC	TT	TT	TT	TT	CT	TT	CC	TT	CC	TT	TT	CT	TT	TT	CC	CC	CC	TT	CC	TT	TT
IWB43659	A/G	10	91.1944	AA	AA	AA	AA	AA	AG	AA	AA	AA	AA	AA	AA	AA	GG	AA	AA	AA	AG	AA	AA	AA	AA	AA	AA	AA	AA	GG	AG	AA	AA	AA	AA	AA	AA	AA	AG	GG	GG	AA	AG	AG	AA	GG	AA	AA	AA
IWB48750	T/C	10	93.1889	CC	CC	CC	CC	CC	CC	CC	CC	CC	CC	NN	CC	CC	CC	CC	CC	CC	CC	CC	CC	CC	CC	CC	CC	CC	CC	CC	CC	CC	CC	CC	CC	CC	CC	CC	CC	CC	CC	CC	CC	CC	CC	NN	CC	CC	CC
IWA485	T/C	10	94.1145	TT	TT	TT	TT	TT	TT	TT	TT	TT	TT	CC	CC	TT	TT	TT	TT	TT	TT	NN	TT	TT	TT	TT	TT	TT	TT	TT	TT	TT	TT	TT	TT	TT	TT	TT	TT	TT	TT	NN	TT	TT	TT	TT	CC	TT	TT
IWB35521	T/C	10	100.384	TT	TT	TT	TT	TT	TT	TT	TT	TT	CC	CC	CC	TT	TT	TT	TT	TT	CC	TT	TT	TT	CC	CC	TT	CC	TT	CT	CT	CC	CC	CC	TT	CC	CT	TT	CC	CC	CC	CC	TT	TT	CC	TT	CC	CC	CC
IWB45924	T/C	10	102.435	NN	CC	CC	CC	CC	CC	NN	CC	CC	TT	TT	TT	CC	CC	CC	CC	CC	CC	CC	CC	CC	TT	NN	CC	CC	CC	CC	CC	CC	NN	NN	CC	CC	CC	NN	CC	CC	CC	CC	NN	CC	CC	CC	TT	CC	CC
IWA3698	T/C	10	105.871	TT	CC	TT	CC	CC	TT	TT	TT	TT	CC	CC	CC	TT	TT	CC	TT	CC	CT	TT	TT	CC	CC	NN	TT	TT	TT	TT	TT	TT	TT	TT	TT	TT	CC	TT	TT	TT	TT	TT	TT	TT	TT	TT	TT	TT	TT
IWB9906	T/C	10	110.131	CC	CC	CC	CC	CC	CC	CC	CC	CC	CC	CC	CC	CC	CC	CC	CC	CC	CC	CC	CC	CC	CC	CT	CC	CC	CC	CC	CC	CC	CC	CC	CC	CC	CC	CC	CC	CC	CC	CC	CC	CC	CC	CC	CC	CC	NN
IWB57645	T/C	10	120.106	CT	CT	CT	CT	CT	CT	TT	CT	CT	TT	TT	TT	TT	TT	CT	TT	TT	TT	TT	CT	CT	TT	CT	TT	TT	TT	TT	CT	CT	TT	CT	TT	CT	TT	CT	TT	TT	TT	TT	TT	CT	CT	TT	CT	TT	TT
IWB39715	T/C	10	124.394	CC	CC	CC	CT	CT	CC	CC	CC	CC	CC	CC	CC	CC	CC	CC	CC	CC	CC	CC	CC	CC	CC	CT	CC	CC	CC	CC	CC	CC	CC	CT	CC	CC	CC	CC	CC	CC	CC	CC	CC	CC	CC	CC	CC	CC	CC
IWB1483	A/G	10	127.122	AA	AA	AA	AA	AA	AA	AA	AA	AA	AA	AA	AA	AA	AA	AA	AA	AA	AA	AA	AA	AA	AA	AA	AA	AA	AA	AA	GG	GG	GG	AA	NN	AA	AA	AA	GG	NN	NN	GG	GG	AA	AA	NN	GG	GG	NN
IWB73459	T/C	10	131.725	CC	NN	CC	CC	NN	CC	CC	CC	CC	CC	CC	CC	CC	CC	CC	CC	CC	CC	CC	CC	CC	CC	NN	CC	CC	CC	CT	NN	CC	TT	NN	CC	CT	CC	CC	NN	TT	CT	TT	CT	CC	CT	CT	TT	CT	CT
IWB203	A/G	10	137.044	GG	GG	AA	GG	GG	GG	GG	GG	GG	GG	GG	GG	GG	AA	GG	GG	GG	GG	AG	GG	GG	GG	AG	GG	GG	GG	GG	AA	AA	AA	AA	GG	AA	GG	GG	AA	AA	GG	NN	GG	GG	AG	GG	NN	GG	AA
IWA6690	T/C	10	137.279	NN	TT	TT	NN	NN	TT	TT	TT	TT	TT	TT	TT	TT	TT	TT	TT	CT	TT	NN	TT	TT	CC	NN	TT	TT	TT	CC	CC	CC	NN	CC	NN	NN	NN	TT	CC	CC	CC	NN	NN	NN	NN	NN	NN	CC	CC
IWB29512	T/C	10	140.455	CT	CT	CT	CT	CT	CT	CT	CT	CT	CT	CT	CT	CT	CT	CT	CT	CT	CT	CT	CT	CT	CT	CT	CT	CT	CT	CT	CT	CT	CT	CT	CC	CT	CC	CT	CT	CT	CT	CT	CC	CT	CT	CT	CT	CT	CT
IWA2202	A/G	10	150.713	NN	NN	AA	NN	NN	AA	NN	AA	NN	AA	NN	AA	AA	NN	NN	AA	NN	AA	AA	AA	NN	AA	AA	AA	NN	AA	NN	AA	AA	AA	AA	AA	AA	NN	NN	AA	AA	AA	AA	NN	NN	AA	AA	AA	AA	AA
IWB67745	T/G	10	154.298	GG	GT	GG	GG	GT	GG	GG	GT	GT	GT	GG	GG	GG	GG	GG	GG	GG	GG	GG	GT	GT	GG	GG	GG	GG	GG	GG	GT	GG	GG	GG	GG	GG	GG	GG	GG	GG	GG	GG	GT	GT	GG	GG	GT	GG	GT
IWB68762	T/G	10	156.811	TT	NN	TT	GG	TT	TT	TT	NN	TT	GT	TT	GT	GT	GT	GG	TT	TT	TT	TT	GT	TT	TT	NN	GT	TT	GT	TT	TT	TT	TT	TT	TT	TT	NN	NN	TT	GT	TT	TT	TT	TT	TT	TT	TT	TT	GT
IWB21714	A/G	10	157.254	AG	GG	AG	AG	AG	GG	GG	AG	AG	AG	AG	AG	AG	AG	AG	AG	AG	AG	GG	AG	AG	AG	AG	AG	AG	AG	AG	AG	AG	AG	AG	AG	AG	AG	AG	AG	AG	AG	AG	AG	GG	AG	AG	AG	AG	AG
IWA178	T/G	10	163.324	TT	TT	GG	TT	TT	GG	TT	GG	GG	TT	TT	TT	TT	GG	TT	TT	TT	TT	TT	TT	TT	TT	TT	GG	TT	TT	GG	GG	GG	TT	TT	TT	GG	TT	TT	GG	GG	GG	TT	GG	TT	TT	TT	TT	TT	TT
IWB24279	T/C	10	164.13	CC	CC	CC	CC	CC	CC	CC	CC	CC	CC	CC	CC	CC	CC	CC	CC	CC	CC	NN	CC	CC	CC	CC	CC	CC	CC	CC	NN	CC	CC	NN	CC	CC	CC	CC	NN	NN	NN	CC	NN	NN	CC	NN	TT	CC	CC
IWB60835	T/C	11	0	CC	CC	CC	CC	CC	CC	CC	CC	CC	CC	CC	CC	CC	CC	CC	CC	CC	CC	CC	CC	CC	CC	CC	CC	CC	CC	CC	CC	CC	CC	CC	CC	CC	CC	CC	CC	CC	CC	CC	CC	CC	CT	CT	CT	TT	CC
IWB22429	A/G	11	1.89526	AA	AG	AG	AG	AA	AA	AA	AG	AG	AG	AG	AG	AA	AG	AG	AA	AG	AG	AG	AG	AG	AA	AG	AG	AA	AG	AG	AG	AA	AA	AA	AG	AG	AG	AG	AG	AG	AG	AA	AG	AA	AA	AG	AA	AA	AG
IWB56278	A/G	11	5.60696	NN	NN	NN	NN	NN	NN	NN	NN	NN	GG	GG	NN	AA	NN	AG	NN	NN	GG	GG	GG	NN	NN	NN	GG	NN	GG	NN	NN	NN	GG	NN	NN	NN	NN	NN	NN	AG	AG	AG	NN	NN	NN	NN	AG	NN	AG
IWB6954	A/C	11	6.04222	NN	AA	NN	NN	AA	AA	AA	AA	NN	AA	NN	AA	AA	AA	NN	NN	NN	CC	AA	AA	NN	NN	NN	NN	NN	AA	NN	AA	AA	AA	AA	AA	NN	AA	AA	AA	CC	AA	AA	NN	AA	AA	NN	AA	AA	NN
IWB55598	A/G	11	29.8787	AG	AG	AG	AG	AG	AG	GG	AG	AG	GG	AG	AG	AG	AG	AG	GG	GG	AG	AG	AG	AG	GG	GG	AG	GG	AG	GG	AG	GG	GG	GG	GG	GG	AA	GG	AG	AG	AG	GG	AG	GG	AG	AG	GG	GG	GG
IWA1768	T/C	11	29.8787	TT	TT	TT	TT	TT	TT	TT	TT	TT	TT	TT	TT	CC	CC	TT	TT	CT	CC	TT	TT	TT	TT	CT	TT	TT	TT	TT	TT	CC	CT	CT	TT	TT	TT	TT	CC	CC	CC	CC	CT	TT	TT	CC	TT	TT	TT
IWB73384	A/G	11	36.7777	AG	GG	AA	GG	GG	GG	GG	GG	GG	GG	AA	AA	AA	AA	GG	GG	AG	AA	AA	GG	GG	AA	GG	AA	GG	GG	GG	GG	GG	AA	AG	GG	AA	GG	AG	GG	AG	AG	AA	GG	GG	AG	AA	GG	AA	GG
IWB49195	A/G	11	38.2994	AA	AA	AG	AA	AA	GG	GG	GG	AG	AA	AA	AA	AA	AA	AA	AA	GG	AA	AA	AA	AA	GG	AA	GG	AA	AA	GG	GG	GG	AG	AA	AA	GG	AA	AG	GG	GG	GG	AA	GG	AG	AG	GG	GG	AA	GG
IWB45065	T/C	11	40.2461	CT	CT	CT	CT	CT	CT	CT	CT	CT	CT	CT	CT	CT	CC	CT	CT	CT	CT	CT	CT	CT	CT	CT	CT	CT	CT	CT	CT	CT	CT	NN	CT	CT	CT	CT	CT	CT	CT	CC	CT	CT	CT	CT	CT	CT	CT
IWA3290	T/C	11	44.5747	NN	TT	NN	NN	NN	TT	TT	NN	TT	TT	TT	NN	TT	NN	NN	TT	TT	TT	TT	TT	TT	TT	NN	NN	TT	TT	TT	TT	TT	NN	NN	NN	TT	TT	TT	TT	NN	NN	TT	NN	TT	TT	TT	CC	TT	TT
IWB60105	A/G	11	45.7194	NN	AG	NN	AG	GG	AG	AG	AG	NN	AG	AA	GG	GG	GG	AG	AA	GG	GG	AA	AA	AG	AG	GG	AG	AA	AG	GG	AG	GG	GG	GG	AA	NN	AG	AG	NN	GG	GG	NN	GG	NN	AG	GG	AA	AG	AG
IWB59588	A/G	11	49.7841	AG	AG	AG	AG	AG	AG	AG	AG	AG	AG	AG	AG	AG	AG	AG	AG	AG	AG	AG	AG	AG	AG	AG	AG	AG	AG	AG	AG	AG	AG	AG	AG	AG	AG	AG	AG	AG	AG	AG	AG	AG	AG	AG	AG	AG	AG
IWB73001	T/C	11	50.8465	NN	TT	CT	TT	TT	TT	TT	TT	TT	TT	NN	TT	NN	TT	NN	NN	CT	CC	TT	TT	TT	TT	TT	TT	CT	NN	NN	TT	NN	CC	NN	NN	TT	TT	NN	NN	CC	CC	CC	TT	CC	NN	NN	TT	CC	NN
IWB59186	A/G	11	52.7007	AG	AG	AG	AG	AG	AG	AG	AG	AG	AG	AG	AG	AG	AG	AG	AG	AG	AG	AG	AG	AG	AG	AG	AG	AG	AG	AG	AG	AG	AG	AG	AG	AG	AG	AG	AG	AG	AG	AG	AG	AG	AG	AG	AG	AG	AG
IWA327	T/C	11	62.2181	NN	TT	TT	TT	TT	TT	TT	TT	TT	TT	TT	CC	TT	TT	TT	CC	TT	CC	TT	TT	TT	CC	CC	TT	TT	TT	CC	NN	CC	CC	CC	CC	CC	CC	CC	CC	CC	CC	CC	TT	CC	CC	NN	CC	CC	CC
IWB74037	T/C	11	64.038	TT	CC	TT	TT	TT	TT	TT	TT	TT	TT	TT	TT	TT	CC	TT	TT	TT	CC	TT	TT	TT	TT	TT	TT	TT	TT	CC	TT	TT	CT	CT	TT	CC	TT	CT	CC	CC	CC	CC	TT	CC	CT	CC	CC	CC	TT
IWB11483	T/C	11	70.9061	CC	TT	TT	CC	CC	CC	CT	CC	CC	CC	CC	CC	CC	TT	CC	NN	CC	TT	TT	CC	CC	CC	CT	CC	CC	CC	TT	CC	TT	TT	TT	CC	NN	CC	TT	TT	TT	CT	TT	CC	CC	CT	NN	CC	CC	TT
IWA6898	T/C	11	71.4614	TT	TT	TT	TT	CT	TT	TT	CT	CT	CT	CT	CT	TT	TT	CT	TT	CT	TT	TT	CT	CT	CT	CT	CT	CT	CT	TT	CT	TT	TT	CT	TT	TT	CT	CT	TT	TT	TT	TT	CT	TT	TT	TT	CT	TT	CT
IWA3846	A/G	11	71.9138	NN	AG	AA	AA	AA	AG	AG	AG	AA	AG	AG	GG	AA	GG	AG	AG	AA	GG	AG	AG	AA	GG	AA	AG	AA	GG	AA	GG	AG	GG	GG	AA	NN	GG	AG	AA	GG	AA	GG	AG	GG	AG	AA	GG	AG	AA
IWA6480	A/C	11	72.3182	NN	NN	NN	NN	NN	NN	CC	CC	NN	NN	CC	NN	AA	AA	CC	AA	AC	NN	CC	NN	CC	CC	AA	NN	NN	NN	AA	NN	AA	NN	AA	NN	NN	NN	CC	NN	NN	AA	NN	CC	NN	NN	AA	NN	AA	NN
IWB69695	A/G	11	75.646	NN	NN	GG	NN	NN	GG	GG	GG	NN	NN	GG	GG	GG	GG	GG	GG	GG	GG	GG	NN	GG	GG	GG	GG	NN	NN	GG	GG	GG	GG	GG	GG	NN	NN	GG	GG	GG	GG	GG	GG	NN	GG	GG	NN	GG	GG
IWA3396	T/C	11	75.646	TT	CC	CT	CT	CC	NN	TT	CT	CT	CT	CT	CC	CT	CT	CT	CT	CT	CT	CT	CT	CT	CT	CT	CT	CT	CC	CT	CT	TT	TT	CT	CT	CT	CC	CT	CT	CT	CT	CT	TT	CT	CT	CT	TT	CT	CT
IWB42264	T/C	11	75.646	CC	CC	TT	CC	CC	CC	CC	CC	CC	CC	CC	CC	CC	CC	CC	TT	CC	TT	CC	CC	CC	CC	CC	CC	CC	CC	TT	CC	TT	TT	TT	TT	CC	CC	CT	TT	TT	TT	TT	CC	CC	CT	TT	TT	CC	CC
IWB35006	A/G	11	80.6121	GG	AG	AG	NN	AG	NN	AG	AG	AA	AG	GG	NN	GG	GG	AG	AA	GG	GG	GG	NN	AG	GG	GG	NN	GG	GG	GG	GG	GG	GG	NN	NN	GG	GG	NN	GG	NN	NN	GG	NN	GG	GG	NN	NN	GG	GG
IWB73510	T/C	11	87.3295	TT	NN	NN	NN	TT	TT	NN	NN	TT	NN	TT	TT	NN	NN	NN	NN	TT	TT	TT	TT	TT	TT	NN	TT	TT	TT	TT	TT	TT	NN	NN	TT	TT	NN	TT	TT	TT	NN	NN	NN	TT	TT	NN	CC	TT	NN
IWB24856	A/C	11	90.0713	CC	CC	AA	CC	CC	AA	CC	CC	CC	CC	CC	CC	CC	CC	CC	CC	CC	AA	CC	CC	CC	AA	CC	AA	CC	CC	CC	CC	CC	AA	AA	CC	AA	AC	CC	AA	AA	CC	AA	CC	AA	AC	CC	CC	AA	AA
IWB10640	T/C	11	95.243	TT	TT	TT	TT	TT	CC	CC	TT	TT	TT	TT	CT	CT	CT	TT	CC	CT	TT	TT	CC	TT	CC	CT	CC	CC	CC	TT	CC	CT	TT	CT	CC	CC	TT	CC	TT	TT	CC	TT	CT	TT	CC	CC	CC	CT	CC
IWB74188	T/C	11	96.0998	CC	CC	NN	TT	CT	CC	CC	NN	CC	CT	CT	CT	CT	CT	NN	NN	CC	CC	CT	CT	CT	CT	CC	CC	CC	CC	CT	CC	CC	CC	CC	CT	CC	CT	CC	CT	CT	NN	CC	CT	CT	CC	CC	CC	CT	CC
IWB50138	A/G	11	101.347	NN	AA	NN	NN	GG	GG	NN	GG	GG	GG	GG	GG	AA	GG	NN	GG	GG	AA	GG	GG	GG	GG	AA	AA	GG	AA	AA	NN	GG	GG	GG	GG	AA	AA	AA	GG	GG	GG	GG	GG	AA	NN	NN	AA	GG	AA
IWA5358	T/C	11	101.347	CC	CC	CC	CC	CC	CC	CC	CC	CC	CC	CC	CC	CC	CC	CC	TT	CC	CC	CC	CC	CC	TT	CT	CC	CC	CC	CC	TT	TT	CC	CC	TT	CT	CC	CC	CC	CC	CC	CC	TT	TT	CT	CC	CC	CC	CC
IWB74794	T/C	11	103.743	NN	TT	TT	TT	TT	TT	CT	TT	TT	TT	TT	TT	TT	TT	TT	CT	TT	TT	TT	TT	TT	CT	TT	CT	CT	CT	TT	CT	TT	CC	NN	CT	TT	TT	TT	CT	CT	CT	CT	TT	TT	TT	TT	CT	CT	CT
IWB35335	A/G	11	105.665	GG	GG	GG	GG	GG	GG	GG	GG	GG	GG	NN	GG	NN	GG	NN	GG	GG	NN	GG	GG	GG	GG	NN	GG	NN	GG	NN	NN	GG	AA	NN	NN	NN	GG	NN	GG	GG	GG	GG	NN	NN	GG	GG	GG	GG	GG
IWB73486	A/G	11	112.163	GG	NN	GG	GG	GG	GG	NN	GG	NN	GG	AG	AG	GG	AG	GG	GG	GG	AA	GG	GG	GG	AG	GG	GG	GG	GG	GG	GG	GG	AG	NN	GG	GG	GG	GG	AG	AG	AG	AG	NN	GG	AG	AG	GG	AG	AG
IWA2869	A/G	11	114.871	AA	AG	GG	GG	GG	GG	GG	GG	GG	GG	AG	AG	AG	GG	AG	GG	AA	AA	GG	GG	GG	GG	AG	GG	GG	GG	GG	GG	GG	GG	GG	GG	GG	GG	GG	GG	GG	GG	GG	GG	GG	GG	GG	GG	GG	GG
IWA408	T/C	11	114.871	TT	TT	CC	TT	TT	CT	TT	TT	TT	TT	TT	TT	TT	TT	TT	TT	CT	TT	TT	TT	TT	CC	CT	TT	TT	CC	TT	CC	CC	CC	CC	TT	CC	TT	TT	CC	TT	CC	CC	CC	CC	CT	TT	CC	CC	TT
IWB3256	T/C	11	117.859	CT	CT	CT	CT	CT	CT	CT	CT	CT	CT	CT	CT	CT	CT	CT	CT	CT	CT	CT	CT	CT	CT	CT	CT	CT	CC	CT	CT	CT	CT	CT	CT	CT	CT	CT	CT	CT	CT	CT	CT	CT	CT	CT	CT	CT	CT
IWB40140	A/G	11	119.446	NN	GG	AA	NN	NN	GG	GG	GG	GG	NN	NN	GG	NN	GG	NN	GG	GG	AA	NN	NN	NN	GG	NN	GG	GG	GG	NN	AA	AA	AA	NN	GG	AA	NN	GG	AA	AA	GG	NN	NN	AA	AA	NN	GG	AA	AA
IWB60251	A/C	12	56.2314	NN	CC	CC	NN	NN	AC	NN	NN	CC	AC	AC	CC	CC	CC	NN	AC	NN	AC	CC	CC	AA	AC	AA	AC	AC	AC	NN	CC	CC	CC	NN	NN	AC	NN	NN	NN	CC	NN	CC	NN	CC	AC	AA	AC	CC	NN
IWB61487	T/G	12	68.7458	GT	GT	GT	GT	GT	GT	NN	GT	GG	GT	GT	GT	GT	TT	GT	GT	GG	GG	NN	GT	GG	GT	GT	GT	GT	GT	NN	GT	TT	GG	NN	NN	GT	GG	GG	GG	GG	GG	GG	NN	GG	NN	GG	NN	GG	GG
IWB3071	A/G	12	72.9771	AG	AG	AG	AG	AG	AG	AG	AG	AG	AG	AG	AG	AG	AG	AG	AG	AG	AG	AG	AG	AG	AG	AG	AG	AG	AG	AG	AG	AG	AG	AG	AG	AG	AG	AG	AG	AG	AG	AG	AG	AG	AG	AG	AG	AG	AG
IWB2197	A/G	12	76.0349	GG	GG	AA	GG	AG	GG	GG	AA	AA	AG	GG	GG	AA	GG	GG	GG	GG	GG	GG	AA	GG	AA	GG	GG	GG	AA	GG	AA	AA	AA	NN	GG	GG	GG	AG	GG	GG	GG	GG	AA	AA	AG	GG	AA	GG	AA
IWB3255	A/C	12	80.6765	AC	AC	AC	AC	AA	AC	AC	AC	AA	AC	AC	AC	AC	AC	AC	AC	AC	NN	AC	AC	AC	AC	AC	AC	AC	AC	AC	AC	AC	AC	AC	AC	AC	AC	AC	AC	AC	AC	AC	AC	AC	AC	CC	CC	AC	AC
IWB27394	T/G	12	86.3239	TT	GT	GT	GG	GT	GT	GG	GT	GT	GT	GT	GG	GT	GT	GT	GT	GT	GT	GG	GT	GT	GT	GG	GT	GG	GT	GT	GG	GG	GG	GT	TT	GT	GT	GT	GT	GT	GT	GT	TT	GT	GT	NN	NN	GT	GG
IWA3815	T/C	12	93.058	CC	TT	CC	TT	CC	TT	TT	TT	TT	TT	TT	TT	TT	TT	CC	TT	TT	CC	TT	TT	CC	CC	TT	CC	TT	CC	TT	CC	NN	CC	CT	TT	CC	TT	TT	NN	TT	TT	CC	NN	CC	TT	TT	CC	NN	NN
IWB9171	T/C	12	94.2199	NN	TT	NN	TT	NN	NN	CC	TT	NN	NN	TT	NN	TT	NN	CC	TT	TT	CC	NN	TT	NN	NN	NN	NN	NN	NN	NN	NN	CC	CC	NN	TT	CC	TT	NN	NN	TT	NN	NN	NN	CC	TT	NN	NN	NN	CC
IWB35058	A/C	12	102.833	CC	CC	CC	CC	CC	CC	CC	CC	CC	CC	CC	CC	CC	CC	CC	CC	CC	CC	CC	CC	CC	CC	CC	CC	CC	CC	CC	CC	CC	NN	CC	CC	CC	CC	CC	CC	CC	CC	CC	NN	CC	CC	CC	CC	CC	CC
IWB7164	T/C	12	105.07	CC	CC	TT	CC	CC	CC	CC	CC	CC	CC	TT	TT	CC	TT	TT	TT	CT	TT	TT	CC	CC	TT	CC	TT	TT	CC	TT	TT	TT	TT	NN	TT	TT	TT	CT	TT	TT	TT	TT	CT	TT	TT	TT	TT	TT	TT
IWB43325	T/C	12	111.81	NN	NN	NN	CC	NN	CC	NN	TT	NN	CT	TT	CT	CT	CT	NN	CT	NN	CT	CT	CC	CT	CC	NN	CT	NN	CT	CT	CT	CT	NN	NN	CT	NN	NN	NN	CC	CT	CT	CT	CC	NN	CT	CC	CT	CT	CT
IWA6591	A/G	12	153.688	NN	NN	GG	NN	NN	GG	NN	GG	GG	AA	GG	NN	AG	AG	AG	AG	AG	NN	GG	GG	GG	GG	AG	GG	GG	NN	AG	NN	AG	GG	GG	AG	AG	NN	GG	NN	AG	GG	GG	GG	NN	NN	GG	NN	GG	GG
IWB24954	A/G	13	2.14507	AA	AA	AA	AA	AA	AA	AA	AA	AA	AA	AA	AA	AA	AA	AA	AA	AA	AA	AA	AA	AA	AA	AG	AA	AA	AA	AA	AA	AA	AA	AA	AA	AA	AA	AA	AA	AA	AA	AA	AA	AG	AG	AA	AG	AA	AA
IWB62151	T/C	13	4.15633	CC	CC	CC	CC	CC	CC	CC	CC	CC	CC	CC	CC	CC	CC	CC	CC	CC	CC	CC	CC	CC	CC	CC	CC	CC	CC	TT	CC	CC	CT	NN	CC	CC	CC	CT	CC	CC	TT	TT	CC	CC	TT	TT	CC	CC	CT
IWB955	A/G	13	6.0797	NN	AG	AG	AG	AG	GG	GG	AG	AG	AG	GG	AG	GG	AG	GG	GG	GG	GG	NN	AG	AG	GG	GG	GG	GG	GG	AG	GG	GG	AG	GG	GG	AG	GG	NN	AG	GG	GG	AG	AG	AG	AG	GG	AG	AG	AG
IWB44794	T/C	13	6.0797	CC	CT	CT	CT	CT	CT	NN	CT	CT	CC	CT	CT	CT	CC	CT	CC	CT	CC	CT	CT	CC	CC	CC	CT	CC	CT	CT	CT	CT	CC	CC	NN	CC	CC	CC	CT	CC	CC	CC	CT	CC	CC	CC	CC	CT	CC
IWB44794	T/G	13	6.0797	TT	GT	GT	GT	GT	GT	NN	GT	GT	TT	GT	GT	GT	TT	GT	TT	GT	TT	GT	GT	TT	TT	GT	GT	TT	GT	GT	GT	GT	TT	TT	NN	TT	TT	TT	GT	TT	TT	TT	GT	TT	TT	TT	TT	GT	TT
IWB70789	T/C	13	8.12291	CC	CC	CC	CC	CC	CC	CC	CC	CC	CC	CC	CC	CC	CC	CC	CC	CC	CC	CC	CC	CC	CC	CC	CC	CC	CC	CC	CC	CC	CC	NN	CC	CC	CC	CC	CC	NN	NN	CT	CC	CC	CT	CC	CC	CT	CC
IWB4290	T/G	13	8.12291	GG	GG	GG	TT	GG	TT	NN	GG	GG	GG	GG	TT	GG	GG	GG	TT	TT	GG	TT	GG	GG	GG	GG	GG	TT	GG	TT	GG	TT	TT	TT	TT	GG	GG	GG	GG	GG	GG	TT	GG	GG	TT	GG	GG	TT	GG
IWA4445	A/G	13	8.65818	NN	NN	NN	NN	NN	NN	AA	NN	NN	NN	NN	AA	NN	AA	NN	NN	NN	NN	NN	NN	NN	AG	NN	NN	AA	AA	NN	NN	GG	AA	AA	NN	AA	NN	AA	GG	GG	GG	AA	NN	GG	AA	GG	NN	AA	NN
IWB51776	T/C	13	12.8125	CC	CT	CT	CT	CT	CT	CT	CT	CT	CT	CT	CC	CT	CC	CT	CT	CT	CC	CT	CT	CT	CC	CT	CT	CT	CC	CT	CC	CT	CC	CC	CT	CC	CC	CT	CT	CC	CT	CT	CC	CC	CT	CT	CC	CT	CT
IWB3727	T/G	13	15.5328	GT	GT	GT	GT	GT	GT	GT	GT	GT	GT	GT	GT	NN	GT	GG	GT	GT	NN	GT	GT	GT	GT	GT	GT	GT	GT	GT	GG	GG	GT	GT	GT	GG	GT	GT	GT	GT	GT	GG	GT	GG	GT	GT	GT	GG	GT
IWB1784	A/G	13	16.6233	GG	AG	AG	AG	AG	AG	AG	AG	GG	AG	AG	AG	AG	AG	AG	AG	AG	AG	AG	AG	AG	AG	AG	AG	AG	AG	GG	AG	GG	AG	AG	AG	NN	AG	AG	AG	AG	AG	AG	AG	GG	AG	GG	AG	AG	AG
IWB44233	T/C	13	16.6233	CC	CT	CT	CT	CT	CT	CT	CT	CT	CT	CT	CT	CT	CT	CT	CT	CT	CT	CT	CT	CT	CT	CT	CT	CT	CT	CT	CT	CT	CT	TT	TT	CT	CT	CT	CT	CT	CT	CT	CT	CT	CT	CT	CT	CT	CT
IWA8582	T/C	13	19.8909	CC	CC	CT	CT	CT	CC	CC	CT	CC	CT	CT	CT	CC	CC	CC	CC	CC	CC	CC	CT	CT	CC	CT	CC	CC	CC	CC	CC	CC	CC	CC	CC	CC	CT	CC	CC	CC	CC	CC	NN	CC	CC	CC	CC	CC	CC
IWB8649	T/C	13	19.8928	CC	TT	CT	CT	CT	TT	TT	CC	CT	TT	CT	CC	CC	CC	CC	TT	CT	CC	CT	TT	TT	CT	CT	TT	TT	CC	TT	CC	TT	CC	CT	CT	CT	CC	CT	CT	CC	CT	CT	CC	CC	CT	CT	CC	TT	TT
IWB4311	A/G	13	23.458	GG	GG	AA	GG	GG	AG	GG	GG	GG	GG	AA	AA	GG	GG	GG	GG	AA	AA	AA	GG	GG	GG	GG	AA	AG	GG	AG	GG	GG	GG	GG	GG	GG	AA	GG	AA	GG	GG	GG	GG	GG	GG	GG	AA	GG	GG
IWB12158	A/G	13	25.2715	GG	AA	GG	NN	GG	GG	GG	GG	GG	AA	AA	AA	AA	GG	AA	AA	AA	GG	GG	GG	GG	GG	GG	AA	GG	GG	AA	GG	GG	NN	GG	AA	GG	AA	AA	GG	GG	GG	NN	NN	GG	AA	GG	NN	GG	AA
IWA2354	A/G	13	26.5058	AA	GG	AA	NN	GG	AA	AA	GG	GG	GG	GG	GG	AA	AA	AA	AA	AG	AA	GG	GG	GG	GG	GG	GG	AA	GG	AA	AA	AA	AA	AA	AA	AA	AA	GG	AA	AA	AA	AA	AA	AG	AA	AA	GG	AA	AA
IWB42207	A/G	13	26.5058	AG	AG	AG	AA	AG	AG	AG	AG	AG	AG	AG	AG	AG	AG	AG	AG	AG	AG	AG	AG	AG	AG	AG	AG	AG	AG	AG	GG	AG	AG	AG	AG	AG	AG	AG	AG	AG	AG	AG	GG	GG	AG	AG	GG	AG	AG
IWA5052	T/C	13	26.5058	CC	CC	CC	CC	CC	CC	CC	CC	CC	CC	CC	CC	CC	CC	CC	CC	CC	CT	CC	CC	CC	CC	CC	CC	CC	CC	CC	CC	CC	CC	CC	CC	CC	CC	CC	CC	CC	CC	CC	CC	CC	CC	CC	CC	CT	CC
IWA1569	A/G	13	29.5437	NN	GG	AA	AA	AA	AA	GG	GG	GG	GG	AA	AA	GG	GG	GG	GG	NN	AA	AA	GG	AA	GG	NN	AA	GG	GG	AA	AA	GG	NN	NN	GG	AA	AA	NN	AA	AA	AA	AA	NN	NN	AA	AA	AA	AA	AA
IWB23035	A/G	13	35.3757	AG	AG	AA	AG	AG	AA	AA	AA	AG	AA	AA	AA	AA	AA	AA	AA	AA	AA	AA	AA	AA	AA	AA	AA	AA	AA	AA	AA	AA	AA	AG	AA	AA	AA	AA	AA	AA	AA	AA	AA	AA	AA	AA	AA	AA	AA
IWA5615	A/C	13	35.9489	AA	CC	AA	CC	AA	AA	AA	AA	AA	AA	CC	CC	AA	AA	CC	AA	AA	CC	AA	CC	AA	AA	AA	CC	AA	CC	AA	AA	AA	AA	AA	AA	AA	AC	AA	AA	CC	AC	AC	AA	AA	AA	CC	AA	AA	CC
IWB11853	T/C	13	36.8737	TT	CT	TT	TT	TT	TT	CC	TT	TT	TT	TT	TT	TT	CC	TT	TT	CC	CC	TT	TT	TT	CC	TT	TT	NN	TT	CC	CC	NN	CC	CC	TT	NN	TT	NN	CC	CC	CC	CC	CC	NN	CC	TT	CC	CC	CC
IWB30321	T/C	13	39.9894	NN	CC	CC	CC	CC	CC	TT	CC	CC	CC	CC	TT	CC	CC	CC	TT	CC	CC	CC	CC	CC	CC	TT	CC	TT	TT	CC	CC	CC	CC	NN	TT	CC	TT	TT	CC	CC	CC	CC	NN	CC	TT	CC	CC	TT	TT
IWA6287	A/C	13	42.0306	AC	CC	CC	CC	CC	AC	AC	CC	CC	CC	AA	AA	CC	AA	CC	AA	AA	AA	CC	AA	CC	AA	AA	AA	AA	AA	AA	AA	AA	AA	AC	AA	AA	AA	AA	AA	AA	AA	AA	AA	AA	AC	AA	AA	CC	CC
IWA8154	T/C	13	42.0306	TT	CC	CC	CC	CC	TT	TT	CC	CC	CT	TT	TT	CC	TT	CC	TT	TT	TT	CT	TT	CC	TT	TT	TT	TT	TT	TT	TT	TT	TT	TT	TT	TT	TT	TT	TT	TT	TT	TT	TT	TT	CT	TT	TT	CC	CC
IWA8154	T/G	13	42.0306	GG	GG	GG	GG	GG	GG	GG	GG	GG	GG	GG	GG	GG	GG	GG	GG	GG	GT	GG	GG	GG	GT	GT	GG	GG	GG	GG	GT	GT	GT	GT	GG	GT	GG	GG	GG	GT	GG	GT	GT	GT	GG	GG	GT	GT	GT
IWA4710	A/G	13	42.8555	GG	AG	AG	AG	AG	AG	NN	GG	GG	GG	GG	GG	NN	GG	GG	AG	AG	AA	AG	GG	AG	AG	GG	GG	NN	AG	NN	NN	GG	AA	AA	GG	NN	GG	NN	NN	NN	GG	AA	GG	AA	AA	AG	AG	AA	AA
IWA1943	T/C	13	43.2669	CT	CT	CT	CT	CT	CT	CT	CT	CT	CT	CT	CT	CT	CT	CT	CT	CT	CT	CT	CT	CT	CT	CT	CT	CT	CT	CT	CT	CT	CT	CT	CT	CT	CC	CT	CT	CT	CT	CT	CT	CT	CT	CT	CT	CC	CC
IWA6415	T/C	13	43.2669	CC	CT	CT	CT	CT	CT	CC	CT	CT	CT	CT	CT	CT	CT	CT	CC	CT	CT	CT	CT	CT	CT	CT	CC	CT	CC	CT	CT	CC	CT	CT	CC	CT	CC	CT	CT	CT	CT	CT	CT	CC	CT	CT	CT	CC	CC
IWB9138	A/G	13	45.0825	NN	NN	GG	NN	GG	GG	GG	GG	NN	GG	GG	NN	AG	GG	GG	GG	AA	GG	GG	GG	GG	GG	AG	AG	NN	GG	AG	GG	GG	GG	AG	GG	GG	NN	GG	NN	AG	GG	GG	GG	NN	NN	AG	NN	GG	GG
IWB1040	T/C	13	47.9885	NN	TT	NN	TT	NN	TT	TT	NN	TT	TT	TT	TT	TT	TT	NN	TT	TT	NN	TT	TT	CC	TT	NN	TT	TT	TT	CT	TT	TT	TT	NN	NN	NN	TT	TT	CC	CC	CC	CC	NN	TT	CC	CC	TT	TT	TT
IWB9838	T/C	13	47.9885	CC	TT	CC	CT	CT	TT	CC	TT	TT	TT	TT	TT	CT	CT	TT	CT	CT	CT	CT	TT	CT	CT	CC	TT	CT	TT	CT	TT	CT	CT	CC	CT	CT	CT	CC	CT	CT	CT	CC	CT	TT	CC	CC	CC	CT	CC
IWB8074	T/C	13	49.3886	NN	CC	NN	CC	TT	CC	CC	CC	CC	CC	CC	NN	CC	CC	CC	CC	CC	TT	CC	CC	TT	CC	CC	CC	CC	CC	TT	CC	CC	CC	CC	NN	TT	CC	CC	TT	TT	CT	TT	CC	CC	TT	TT	CC	CC	CC
IWA122	T/C	13	49.7321	CC	CC	CC	CC	CC	CC	CC	CC	CC	CC	CC	CC	CT	CC	CC	CT	CC	CC	CT	CC	CC	CT	CC	CC	CC	CT	CC	CC	CC	CC	CC	CT	CC	CT	CT	CC	CC	CC	CC	CC	CT	CT	CC	CC	CT	CC
IWA2101	A/G	13	51.1242	AG	GG	GG	GG	AG	GG	GG	GG	GG	GG	AG	GG	GG	GG	GG	GG	AG	AG	GG	AG	GG	AA	AG	NN	AA	GG	AG	GG	AA	AA	GG	GG	AG	GG	AG	GG	GG	GG	AA	AA	AG	AG	GG	GG	AA	AA
IWA4668	A/G	13	56.4749	AA	AA	GG	AA	AA	AA	AA	NN	AA	AA	AA	AA	AA	AA	AA	GG	AA	GG	AA	AA	AA	GG	NN	GG	AA	GG	AA	GG	GG	GG	NN	GG	GG	AA	AA	GG	GG	AA	GG	NN	GG	AG	AA	GG	GG	GG
IWA6523	T/C	13	56.4749	CT	CT	CT	CT	TT	TT	CT	TT	TT	CT	CC	CC	TT	TT	CC	CC	TT	TT	TT	TT	TT	TT	TT	TT	TT	TT	TT	TT	TT	TT	TT	NN	TT	CT	CT	TT	TT	TT	TT	TT	TT	TT	TT	TT	TT	TT
IWB55590	A/G	13	56.4849	AA	AA	AA	NN	AA	AA	AA	AA	AA	AA	AA	AA	NN	AA	AA	AA	AA	AA	NN	AA	NN	AA	GG	GG	AA	AA	AA	AA	AA	NN	AA	NN	NN	AA	AA	AA	AA	AA	AA	AA	NN	AA	AA	AA	GG	GG
IWA1685	T/G	13	58.1546	TT	GT	GT	TT	GT	GT	TT	GG	GG	TT	GT	TT	TT	TT	GT	TT	GT	TT	GT	TT	GT	GT	GT	GG	TT	GG	GT	TT	GG	GT	GT	TT	GT	GT	GT	GT	TT	TT	GT	TT	GG	GT	GT	GT	GT	TT
IWA1249	A/C	13	61.1585	CC	CC	AC	CC	CC	CC	CC	CC	CC	CC	CC	CC	CC	CC	CC	AC	CC	CC	CC	AC	CC	AC	NN	CC	AC	CC	CC	CC	CC	CC	CC	CC	CC	AC	NN	CC	CC	CC	CC	NN	CC	CC	CC	CC	CC	CC
IWB22035	A/C	13	62.273	CC	CC	CC	CC	CC	AA	CC	CC	NN	CC	CC	CC	AA	AA	CC	CC	NN	CC	CC	CC	CC	AA	CC	AA	CC	AA	NN	NN	NN	NN	NN	CC	CC	CC	CC	CC	CC	CC	CC	CC	AA	NN	CC	CC	AA	CC
IWB27024	T/C	13	64.2104	CC	CC	CC	CC	CC	CC	CC	CC	CC	CC	CC	CC	CC	CC	CC	CC	CC	CC	CC	CC	CC	CC	CC	CC	CC	CC	CC	CC	CC	CC	CC	CC	CC	CC	CC	CC	CC	CC	CC	CC	CC	CC	CC	CC	CC	CC
IWA4051	T/C	13	64.6238	CC	CT	CT	CC	CT	CT	CT	CT	CT	CC	CT	CT	CT	NN	CT	CT	CT	NN	CT	CT	CT	NN	CC	CT	CT	CC	NN	NN	CT	NN	NN	CT	NN	CC	CT	TT	NN	NN	NN	NN	CT	CC	NN	CC	CC	TT
IWB22069	T/C	13	66.9986	TT	TT	TT	TT	CT	CC	TT	CC	CC	TT	TT	TT	TT	CC	CT	TT	TT	CT	TT	CC	TT	TT	TT	CC	CT	TT	CT	CT	TT	CC	CC	TT	CT	TT	TT	CT	CT	CT	CT	CT	CC	CT	CT	CT	CC	CT
IWB71918	T/C	13	68.8001	CC	CC	NN	NN	CC	CC	NN	CC	NN	CC	CC	CC	NN	CC	CC	CC	NN	TT	CC	CC	CC	TT	CC	CC	CC	CC	TT	NN	NN	NN	NN	CC	TT	CC	CC	TT	TT	TT	TT	NN	NN	NN	TT	TT	CC	TT
IWB47646	A/G	13	70.3001	GG	GG	GG	GG	GG	GG	AG	GG	GG	GG	GG	GG	AG	AG	GG	AG	GG	AG	GG	GG	GG	AG	GG	GG	GG	GG	NN	NN	GG	GG	GG	GG	AG	GG	GG	GG	GG	AG	GG	AG	GG	AG	NN	GG	GG	GG
IWB5418	T/G	13	73.4517	NN	GG	TT	TT	TT	GG	GG	TT	TT	TT	TT	TT	TT	TT	GG	TT	GG	TT	GG	TT	TT	TT	GG	GG	GG	TT	GG	NN	TT	TT	NN	TT	TT	TT	NN	TT	TT	TT	GG	NN	GG	GG	GG	TT	TT	TT
IWB9503	A/G	13	79.9169	AA	AG	AG	AG	AG	AG	AG	AG	AG	AG	AG	AA	AG	AA	AG	AG	AG	AA	AG	AG	AG	AA	AG	AG	AG	AA	AG	AA	AG	AA	AG	AG	AA	AA	AG	AG	AA	AG	AA	AA	AA	AG	AG	AA	AG	AG
IWB63597	A/G	13	82.7211	NN	AA	AA	NN	AA	AA	AA	AA	NN	AA	AA	NN	AA	AA	AA	AA	AA	AA	AA	AA	AA	AA	AA	AA	AA	AA	AA	AA	AA	AA	AA	AA	AA	AA	AA	AA	AG	AA	AA	AA	NN	AG	AA	AA	AA	AA
IWA4205	A/G	13	84.1272	GG	GG	AG	GG	AG	AG	NN	AG	AG	AG	GG	GG	GG	GG	GG	GG	GG	AG	AG	AG	AG	GG	AG	AG	AG	GG	GG	AG	GG	AA	AG	GG	AG	GG	AG	AG	AG	AG	AG	AG	AG	GG	AG	AG	AG	AG
IWB38719	T/C	13	88.7049	TT	TT	TT	CC	TT	TT	TT	TT	NN	TT	TT	TT	TT	CC	TT	TT	CC	TT	CC	CC	TT	TT	TT	TT	TT	TT	TT	CC	CC	CC	NN	TT	CC	TT	TT	TT	CC	TT	CC	NN	CC	CT	TT	CC	CC	CC
IWA4719	A/G	13	89.9572	NN	GG	GG	NN	GG	GG	GG	NN	GG	GG	GG	GG	GG	GG	GG	GG	GG	GG	GG	GG	GG	GG	NN	GG	GG	GG	GG	GG	GG	GG	NN	GG	GG	GG	GG	AG	GG	NN	GG	GG	GG	GG	AA	GG	GG	GG
IWA2743	A/G	13	91.3034	AA	AA	AA	AA	AA	AA	AA	AA	AA	AA	AA	AA	AA	AA	AA	AA	AA	AA	AA	AA	AA	GG	AA	AA	AA	AA	AA	AA	GG	AG	AA	AA	AA	AA	AA	AA	AA	AA	AA	AA	GG	AA	AA	AA	GG	AA
IWA4805	T/G	13	93.2288	TT	GT	GG	NN	GG	GT	GT	TT	TT	GG	GG	GG	TT	GT	GG	NN	TT	GG	TT	GG	GG	TT	GT	TT	TT	GG	GT	GG	GG	GG	GG	NN	NN	TT	GG	GG	GG	GG	GG	TT	NN	GT	GT	GG	GG	GG
IWA4814	T/C	13	93.2347	NN	CC	CC	NN	CC	CC	CC	CC	CC	CC	NN	NN	CC	CC	CC	CC	CC	CC	CC	NN	CC	CC	CC	CC	CC	CC	CC	NN	NN	NN	NN	CC	CC	CC	CC	CC	NN	CC	NN	CC	NN	CC	CC	NN	NN	NN
IWB12135	T/G	13	93.75	TT	TT	TT	TT	TT	TT	TT	TT	TT	TT	TT	TT	TT	GG	TT	TT	TT	TT	TT	TT	TT	GG	TT	TT	TT	TT	TT	TT	TT	GG	GT	TT	TT	TT	TT	TT	TT	TT	NN	TT	TT	GG	NN	NN	GG	TT
IWB38319	A/G	13	94.497	AA	GG	AA	AA	GG	AA	AA	AA	AA	AA	AA	GG	AA	AA	AA	AA	AG	AA	AA	AA	AA	AA	AA	AA	AA	GG	AA	AA	AA	AA	AA	AA	AA	GG	AA	AA	AA	NN	NN	NN	AA	AA	AA	AA	AA	AA
IWB72363	A/G	13	96.7819	NN	GG	AA	GG	NN	GG	GG	GG	GG	GG	GG	GG	AG	GG	GG	GG	GG	AA	GG	GG	GG	AG	GG	GG	GG	GG	GG	GG	AA	GG	GG	AG	AA	GG	GG	AA	GG	AA	GG	GG	NN	GG	GG	GG	GG	GG
IWB53060	A/C	13	97.467	AC	AC	AC	AC	AC	AC	AC	AC	AC	NN	AC	AC	AC	AC	AC	AC	AC	AC	AC	AC	AC	AC	AC	AC	AC	AC	AC	AC	AC	AC	AC	AC	AC	AC	AC	AC	AC	AC	AC	AC	AC	AC	AC	AC	AC	AC
IWA2352	A/G	13	104.865	AA	AA	AA	AA	AA	AG	AG	AA	AG	AG	AA	AG	AG	AG	AG	AG	AG	AA	AG	AG	AG	AG	AG	AA	AG	AA	AG	AG	AA	AG	AG	AG	AA	AA	AG	AA	AG	AG	AG	AG	AG	AG	AG	AG	AG	AG
IWB24281	A/G	13	105.358	AA	AG	AA	AA	AA	AA	AG	AG	AG	AG	AG	AG	AA	AG	AG	AA	AG	GG	AA	AA	AA	AA	AG	AA	AA	AG	AG	AA	AA	NN	AA	AA	NN	GG	AA	AG	GG	GG	GG	AA	AG	AG	AA	GG	NN	GG
IWA821	A/C	13	111.2	CC	AA	CC	AA	CC	AA	AA	AA	AA	AA	AA	AA	AA	CC	AA	CC	AC	CC	AA	AA	CC	CC	AC	AA	AA	CC	CC	CC	CC	CC	CC	CC	CC	AA	AA	CC	CC	CC	CC	CC	AA	AC	CC	CC	CC	CC
IWA1670	A/G	13	117.671	GG	GG	GG	GG	GG	GG	GG	GG	GG	GG	GG	GG	GG	GG	GG	AA	AG	GG	GG	GG	GG	AA	AA	GG	GG	GG	GG	AG	AA	GG	GG	AA	NN	GG	GG	GG	GG	GG	GG	AA	AA	GG	GG	GG	GG	GG
IWB10029	A/G	13	117.671	AG	AG	GG	NN	GG	AG	AG	GG	AG	AG	GG	NN	AA	AG	GG	GG	AG	AG	GG	GG	GG	GG	AG	GG	AA	AG	GG	GG	GG	GG	AG	GG	GG	GG	AG	GG	AG	GG	GG	GG	GG	GG	GG	AA	GG	GG
IWB21632	A/G	13	119.896	AG	GG	AG	GG	AG	GG	GG	GG	GG	GG	GG	AA	AA	AG	GG	AA	AA	GG	GG	AA	GG	GG	AG	GG	GG	GG	GG	GG	AA	GG	GG	AA	AA	GG	AA	AG	GG	AA	GG	GG	GG	AA	GG	GG	AG	AA
IWB10313	A/G	13	122.705	AA	NN	NN	NN	NN	NN	NN	NN	GG	GG	NN	NN	AA	NN	NN	NN	NN	AA	NN	GG	NN	NN	NN	NN	NN	NN	AA	AA	GG	NN	NN	NN	GG	NN	NN	AA	AA	AA	AA	NN	NN	AG	AA	GG	AA	AA
IWB10802	A/C	13	125.199	CC	CC	CC	CC	CC	CC	CC	CC	CC	CC	CC	CC	CC	CC	CC	CC	CC	CC	CC	CC	CC	CC	AC	CC	CC	CC	CC	CC	CC	AC	AC	CC	CC	CC	CC	CC	CC	CC	CC	CC	CC	CC	CC	CC	CC	AA
IWA2837	T/C	13	125.682	CT	CT	CT	CT	CC	CT	CT	CT	CT	CC	CC	TT	CC	TT	CC	TT	TT	CC	TT	CC	CC	TT	TT	TT	TT	CC	CC	TT	CT	TT	TT	TT	TT	CT	CC	CC	CC	CC	TT	TT	TT	CC	CC	TT	TT	TT
IWB47624	T/G	13	125.682	GG	TT	GG	GT	GG	GG	GG	GG	GG	GG	GG	TT	GG	GG	TT	GG	GG	GG	GG	GG	GG	GG	TT	TT	GG	GG	GG	GG	GG	GG	GT	GG	GG	TT	TT	GG	GG	GG	GT	GG	GG	GG	GG	GG	TT	GT
IWB5178	T/C	13	127.626	CT	CC	CT	CT	CC	CT	CC	CC	CT	CC	CC	CT	CC	CC	CC	CC	CT	CC	CT	CC	CC	CC	CT	CT	CC	CC	CC	CC	CC	CT	CT	CC	CT	CC	CC	CC	CC	CC	CT	CC	CC	CT	CC	CT	CT	CC
IWB25202	A/G	13	129.859	AA	AA	AA	AA	AA	AA	AA	AA	AA	AA	GG	AA	GG	AA	AA	GG	NN	NN	GG	AA	AA	AA	NN	AA	AA	AG	AA	AA	AA	AA	AA	GG	AA	GG	NN	AA	AA	NN	AA	AA	AA	AA	NN	AA	AA	AA
IWA3335	T/C	13	130.901	TT	TT	TT	TT	TT	TT	TT	CC	TT	CC	TT	TT	TT	CC	TT	TT	TT	TT	TT	TT	TT	CC	CC	TT	TT	TT	TT	TT	CC	CT	CT	TT	TT	TT	TT	CC	CC	CC	TT	TT	TT	TT	CC	TT	TT	TT
IWB38700	T/G	13	130.901	GT	GG	GG	GG	GG	GG	GG	GG	GG	GG	GG	GG	GG	GG	GG	GG	GG	GG	GG	GG	GG	GG	GG	GG	GG	GG	GG	GG	GG	NN	TT	GG	TT	GT	NN	NN	GG	GG	TT	NN	GG	TT	GG	GG	TT	GG
IWA2947	A/G	13	131.425	GG	AA	GG	GG	GG	AA	AA	GG	NN	GG	GG	GG	GG	GG	NN	GG	GG	GG	AA	GG	GG	AA	GG	GG	NN	GG	GG	AG	AA	NN	AA	NN	NN	GG	NN	AA	GG	GG	AA	NN	NN	AG	GG	AA	AA	AA
IWB60850	T/C	13	141.749	CC	CC	CC	CC	CC	CC	CC	CC	CC	CC	CC	CC	CC	CC	CC	CC	CC	CC	CC	CC	CC	CC	CC	CC	CC	CC	CT	CT	CC	CT	CT	CC	CC	CC	CC	CT	CT	CT	CT	CT	CT	CT	CT	CC	CT	CC
IWB41518	T/C	13	144.137	NN	NN	NN	NN	NN	NN	NN	NN	CC	CC	TT	TT	TT	CC	NN	TT	TT	TT	TT	NN	NN	CC	NN	NN	TT	CC	NN	TT	CC	CC	CC	NN	CC	TT	TT	NN	NN	NN	CC	TT	TT	CT	TT	TT	CC	TT
IWA6082	A/G	13	147.259	GG	GG	AG	AG	AG	AG	AG	AG	AG	GG	AG	GG	AG	AG	GG	GG	AG	AG	AG	AG	AG	GG	AG	AG	GG	GG	GG	AG	AG	GG	GG	GG	GG	AG	AG	AG	AG	GG	GG	AG	AG	GG	AG	AG	AG	AG
IWB20135	A/G	13	148.304	AA	GG	GG	AA	AG	GG	GG	GG	GG	GG	GG	GG	GG	GG	GG	AG	GG	GG	GG	GG	AG	AG	GG	GG	GG	GG	AA	AA	AG	AA	AA	GG	AA	GG	GG	AA	AG	AA	AA	GG	GG	AA	AA	AA	AA	GG
IWB75279	T/C	14	0	TT	CC	CT	CT	CC	CC	NN	CC	CC	CC	TT	CT	TT	CC	CC	CC	TT	CT	CC	CC	CC	CC	CC	CC	CC	CC	CC	CT	CC	NN	CC	NN	CC	CC	CC	CT	CC	CT	NN	CC	CT	CC	CT	NN	CC	TT
IWB28540	T/C	14	4.03976	NN	CC	CC	NN	CT	CC	CT	CC	NN	CC	CC	CC	CC	CT	TT	CT	CC	CC	CT	CT	CC	CT	NN	CT	NN	CT	CT	CC	NN	NN	NN	CT	NN	NN	NN	CC	NN	CC	CT	CC	NN	NN	CC	CT	CT	CC
IWB8869	T/C	14	5.70073	CC	CC	CC	CC	CC	CC	NN	CC	CC	CC	CC	CC	CC	CC	CC	CC	CC	CC	NN	CC	CC	CC	CC	CC	CC	CC	CC	CC	CC	NN	CC	CC	CC	CC	CC	CC	CC	CC	CC	NN	CC	CC	CC	NN	CC	CC
IWA4415	T/G	14	11.2341	NN	GG	GG	GG	GG	NN	GG	GG	GG	GG	GG	GG	GG	GG	GG	GG	GG	GG	GG	GG	GG	GG	GG	GG	NN	GG	GG	TT	GG	NN	GG	GG	GG	GG	GG	GG	GG	GG	GG	NN	TT	GG	GG	TT	GG	GG
IWA7153	A/G	14	21.3963	AA	AA	AA	AA	AA	AA	AA	AA	AA	AA	AA	AA	AA	AA	AA	AA	AA	AA	AA	AA	AA	AA	AA	AA	AA	AA	AA	AA	AA	AA	AA	AA	AA	AA	AA	AA	AA	AA	AA	AA	AA	AG	AA	AA	AA	AA
IWA3211	A/G	14	29.6238	NN	GG	AA	AA	NN	GG	GG	NN	AA	AA	GG	GG	GG	AA	GG	AA	GG	GG	GG	GG	AA	GG	AA	NN	GG	GG	AA	GG	AA	NN	NN	NN	AA	GG	AA	AA	AA	AA	AA	NN	AA	AA	GG	AA	AA	AA
IWA6947	T/C	14	29.6238	CC	CC	CC	CC	CC	CC	CC	CC	CC	CC	CC	CC	CC	CC	CC	CT	CC	CC	CC	CC	CC	CC	CT	CC	CC	CC	CC	CT	CT	CC	CC	CT	CT	CC	CC	CC	CT	CC	CC	CT	CC	CC	CC	CT	CC	CC
IWA3033	A/G	14	33.0198	AG	NN	AG	NN	AA	AG	GG	AG	AG	AG	AG	AG	AG	AG	AG	GG	AG	AG	AG	AG	AG	AG	AA	AG	AG	AG	AG	AG	AG	AG	NN	NN	AG	GG	AG	AG	NN	NN	AG	AG	GG	AG	AG	AG	AG	AG
IWB32093	A/G	14	38.4952	AA	AA	AA	AA	NN	AA	AA	AA	AA	AA	AA	AA	AA	AA	AA	AA	AA	AA	AA	AA	AA	AA	AG	AA	AA	AA	AA	GG	AA	GG	GG	AA	AA	GG	AA	GG	AG	AA	GG	AA	GG	AG	AA	GG	GG	GG
IWA2679	A/G	14	39.3998	AG	AG	AA	AG	AG	AG	AG	AG	AG	GG	GG	GG	AG	AG	GG	GG	GG	GG	GG	AG	AG	GG	GG	GG	AG	AG	AG	GG	GG	AG	AG	GG	AG	AG	AG	GG	AG	AG	AA	AG	GG	AG	AA	GG	GG	GG
IWA2679	A/G	14	39.3998	AG	AG	AG	AG	AA	AG	GG	AG	GG	GG	AG	GG	GG	GG	GG	GG	GG	AA	GG	GG	GG	AA	AG	AA	GG	AA	GG	AA	AA	AA	AA	GG	AA	AA	AG	AA	AA	AA	AA	AG	AA	AG	GG	AA	GG	GG
IWB70539	A/G	14	39.7699	GG	GG	AA	AA	AA	GG	GG	AA	AA	AA	GG	GG	GG	GG	AA	AA	GG	GG	GG	GG	AA	AA	AA	AA	GG	AA	AA	AG	GG	AA	AA	AA	AA	AA	AA	GG	AA	AA	AA	AA	AA	AA	AA	AA	AA	AA
IWA3870	A/G	14	40.565	AG	AG	AG	GG	GG	GG	GG	GG	GG	GG	AG	AG	AG	AG	AG	GG	GG	AG	AG	AG	AG	AG	AG	AG	GG	GG	GG	GG	AG	AG	AG	GG	AG	AG	AG	AG	AG	GG	AG	GG	AG	AG	AG	AG	AG	AG
IWA6067	A/G	14	40.565	NN	AA	AA	AA	AA	AG	GG	AG	AA	AG	AA	AG	AA	AG	AA	AA	AG	AG	GG	AG	AA	AA	AG	AG	AG	AA	AA	AG	AA	NN	AA	AG	AG	AG	AG	AA	AG	AG	NN	NN	AG	AG	AG	NN	AG	NN
IWA6065	A/C	14	41.3472	AA	AA	AA	AA	AA	AA	CC	AA	AA	AA	AA	AA	AA	AA	AA	AA	CC	AA	CC	CC	AA	AA	NN	CC	AA	CC	AA	AA	AA	AA	AA	AA	AA	AA	AA	AA	AA	AA	CC	NN	AA	AA	AA	AA	AA	AA
IWA1057	A/G	14	43.417	GG	NN	NN	GG	GG	GG	GG	NN	NN	GG	NN	GG	GG	GG	NN	GG	GG	NN	NN	NN	GG	NN	NN	NN	GG	GG	GG	NN	NN	GG	GG	GG	GG	AG	GG	GG	NN	NN	NN	NN	GG	GG	GG	NN	GG	GG
IWA2032	T/C	14	45.358	CC	CC	CC	CC	CC	CC	CT	CC	CC	CC	CC	TT	CC	CC	CC	CC	CC	CC	CC	CC	CC	CC	CC	CC	TT	TT	CC	CC	CC	CC	CC	CC	CC	CC	CC	CC	CT	CC	CC	CT	CC	CC	CC	CC	CC	CC
IWB22768	T/G	14	46.4653	GG	TT	GG	TT	TT	TT	GG	GG	GG	TT	TT	GG	GG	GG	GG	GG	GG	GG	GG	TT	TT	GG	GT	TT	GG	GG	TT	GG	TT	GG	GG	GG	GG	GG	GT	TT	GG	TT	GG	GG	GG	GT	TT	GG	TT	TT
IWA5280	T/C	14	49.0083	CC	CC	CC	CC	TT	TT	TT	TT	TT	CC	CC	CC	CC	CC	CC	CC	CC	CC	CT	CC	CC	TT	CT	CC	TT	TT	TT	TT	TT	TT	TT	CC	TT	CC	CC	CC	TT	TT	CC	TT	TT	TT	TT	TT	TT	TT
IWA6689	T/C	14	49.0083	CC	CC	CC	CC	CT	CC	CC	CT	CT	CC	CC	CC	CC	CC	CC	CC	CC	CC	CC	CC	CC	CC	CT	CC	CC	CT	CC	CT	CT	CC	CT	CC	CT	CC	CC	CC	CT	CC	CC	CT	CC	CT	CC	CT	CC	CC
IWB7678	T/C	14	51.0362	CC	CC	CC	CC	TT	TT	TT	TT	TT	CC	CC	CC	CC	TT	CC	TT	CC	CC	CC	CC	CC	TT	CT	CC	TT	TT	TT	TT	CC	TT	TT	TT	TT	CC	CC	CC	TT	TT	TT	TT	CC	CC	TT	TT	CC	CT
IWB12343	T/C	14	51.1585	CT	CT	CT	CT	TT	TT	TT	TT	TT	CC	CC	CC	CC	TT	CC	TT	CT	CC	CC	CC	CC	CC	CC	CC	TT	TT	TT	TT	CC	TT	CC	TT	CC	CC	CT	CC	CT	TT	TT	TT	CC	CC	TT	CT	CC	CC
IWB10467	A/C	14	52.0952	AA	AA	AA	NN	NN	CC	CC	AA	AC	AA	AA	AA	AA	CC	AA	CC	NN	AA	AA	AA	AA	AA	NN	AA	CC	CC	CC	AA	NN	AA	AA	CC	AA	AA	AC	AA	AA	CC	AA	AA	AA	AA	CC	AA	AA	AA
IWB36033	A/T	14	53.4955	NN	TT	NN	TT	TT	AA	AA	TT	TT	TT	NN	TT	TT	NN	NN	AA	NN	TT	NN	TT	TT	TT	TT	NN	AA	AA	AA	TT	NN	NN	NN	NN	TT	TT	NN	NN	TT	NN	NN	NN	TT	TT	NN	TT	TT	TT
IWA5331	A/G	14	55.5202	GG	GG	AG	GG	GG	AG	AG	GG	GG	GG	GG	AG	NN	AG	GG	AG	AG	AG	AG	GG	GG	AG	AG	AG	AG	GG	GG	AG	AG	AG	AA	AG	AG	GG	AG	GG	AG	AG	GG	AG	AG	AG	GG	AG	GG	AG
IWB5781	A/C	14	56.5953	CC	CC	CC	CC	CC	CC	AA	CC	CC	CC	CC	CC	CC	CC	CC	AA	CC	CC	AA	CC	CC	NN	AC	CC	AA	CC	AA	CC	CC	CC	CC	AA	CC	CC	AC	CC	NN	AA	NN	CC	NN	CC	AA	CC	NN	CC
IWA3645	T/C	14	56.5953	CC	CC	CC	TT	CC	CC	TT	CC	CC	TT	TT	TT	TT	TT	TT	TT	CT	CC	TT	TT	CT	CC	TT	TT	TT	CC	CC	CC	TT	CC	CT	TT	CC	TT	TT	CC	CC	CC	CC	CC	TT	CT	CC	CC	TT	CC
IWB44988	T/C	14	58.3013	NN	NN	NN	NN	CC	CC	CC	CC	NN	NN	CC	CC	NN	CC	NN	CC	NN	CC	CC	CC	CC	CC	NN	CC	NN	CC	CC	TT	NN	CC	CC	CC	NN	NN	NN	NN	TT	NN	CC	NN	NN	CC	CC	NN	CC	CC
IWB65241	T/C	14	61.8357	CT	CT	CT	CT	CT	CT	CT	CT	CT	CT	CT	CT	CT	CT	CT	CT	CT	CT	CT	CT	CT	CC	CT	CT	CT	CT	CT	CC	CT	CC	CC	CT	CC	CT	CT	CT	CC	CT	CC	CT	CT	CT	TT	CT	CT	CT
IWA945	A/G	14	63.2327	AA	GG	GG	AG	GG	AA	AA	AG	GG	GG	AG	AA	GG	AG	GG	GG	AA	AA	AG	GG	GG	GG	AG	GG	AA	GG	AG	GG	AG	GG	GG	GG	GG	AA	AA	GG	GG	GG	GG	GG	GG	AG	AA	GG	GG	AG
IWB11486	A/G	14	68.3637	AA	AA	AA	AA	AA	AA	NN	AA	AA	AA	AA	AA	AA	AA	AA	AA	AA	AA	AA	AA	AA	AA	NN	NN	AA	AA	AA	AA	AA	AA	AA	AA	AA	AA	AA	AA	AA	AA	AA	AA	AA	NN	AA	AG	AA	AA
IWB14185	T/C	14	68.3637	CC	CC	CC	CC	CC	CC	CT	CC	CC	CC	CC	CT	CC	CC	CC	CT	CT	CC	CC	CC	CC	CT	CT	CT	CT	CC	CT	CT	CT	CT	CT	CT	CC	CC	CT	CC	CT	CT	CT	CC	CT	CT	CC	CT	CT	CT
IWB1722	T/C	14	68.3637	CT	CT	CT	CT	CT	CT	CC	CT	CC	CT	CT	CC	CT	CT	CT	CC	CT	CT	CT	CT	CT	CC	CC	CC	CC	NN	CC	CC	CC	CC	CC	CC	CT	CT	CC	CT	CC	CC	CC	CT	CC	CC	CT	CC	CC	CC
IWB36688	T/C	14	68.3637	CC	CC	CC	CC	CC	CC	TT	CC	CC	CC	CC	TT	CC	CC	CC	TT	TT	CC	CC	CC	CC	TT	CT	TT	TT	CC	TT	TT	TT	TT	TT	TT	CC	CC	TT	CC	TT	TT	TT	CC	TT	TT	CC	TT	TT	TT
IWA4280	T/C	14	68.6341	CC	CC	CC	CC	CC	CC	CC	CC	CC	CC	CC	CT	CC	CC	CC	CT	CT	CC	CC	CC	CC	CC	CT	CT	CC	CC	CT	CC	CC	CC	CT	CT	CC	CC	CT	CC	CC	CT	CC	CC	CC	CT	CC	CC	CC	CC
IWA951	A/G	14	69.191	AG	AG	AG	AG	AG	AG	AG	AG	AG	AG	AG	AA	AG	AG	AG	AG	AG	AG	AG	AG	AG	AG	AG	AG	AG	AA	GG	AG	AG	AG	AG	AG	AG	AG	AG	AG	AG	AG	AG	AG	AA	GG	GG	AG	AG	AG
IWB1131	A/G	14	69.191	AA	AG	AG	AG	AG	AG	AG	AG	AG	AG	AA	AG	AA	AA	AG	AA	AA	AA	AA	AG	AG	GG	AG	AG	AG	GG	AA	AG	AA	AA	AA	AA	AA	AA	AG	AA	AA	AA	AA	AG	AG	AA	AA	AG	AA	AA
IWB2878	A/G	14	69.191	AG	GG	NN	AA	NN	GG	AA	NN	NN	AA	NN	AA	AA	AA	NN	GG	NN	NN	AA	GG	AA	GG	GG	GG	AG	GG	AA	AG	GG	GG	GG	GG	AA	AG	GG	GG	AA	AA	GG	AG	AA	AG	GG	GG	GG	GG
IWA951	T/C	14	69.191	CT	CT	CT	CT	CT	CT	CC	CT	CT	CT	CT	CC	CT	CT	CT	CC	CC	CT	CT	CT	CT	CC	CT	CC	CC	CT	CC	CC	CC	CC	CC	CC	CT	CT	CT	CT	CC	CC	CC	CT	CC	CC	CT	CC	CC	CC
IWA952	A/G	14	71.3734	AG	AG	AG	AG	AG	AG	AG	AG	AG	AG	GG	AG	AG	AG	AG	AG	AG	AG	AG	AG	AG	GG	AG	AG	AG	AG	AG	AG	AG	AG	AG	AG	AG	AG	AG	AG	AG	AG	AG	AG	AG	AG	AG	AG	AG	AG
IWB12028	A/G	14	71.3734	GG	GG	GG	GG	NN	NN	GG	GG	GG	GG	GG	AA	AA	AG	GG	GG	GG	GG	GG	GG	GG	GG	AG	NN	GG	GG	GG	GG	GG	GG	GG	GG	GG	GG	AG	GG	GG	GG	GG	NN	GG	GG	GG	GG	GG	GG
IWA952	T/C	14	71.3734	CT	CT	CT	CT	CT	CT	CC	CT	CT	CT	CT	CC	CT	CT	CT	CC	CC	CT	CT	CT	CT	CC	CT	CC	CC	CT	CC	CC	CC	CC	CC	CC	CT	CT	CT	CT	CC	CC	CC	CT	CC	CC	CT	CC	CC	CC
IWB2463	T/C	14	71.3734	CT	CT	CT	CT	CT	CT	CT	CT	CT	CT	CT	TT	NN	CT	CT	TT	TT	CT	CT	CT	CT	TT	CT	TT	TT	CT	TT	TT	TT	TT	TT	TT	CT	CT	TT	CT	TT	TT	TT	CT	TT	TT	CT	TT	TT	TT
IWB3498	T/C	14	71.3734	CT	CT	CT	CT	CT	CT	CC	CT	CT	CT	CT	CC	CT	CT	CT	CC	CC	CT	CT	CT	CT	CC	CT	CC	CC	CT	CC	CC	CC	CC	CC	CC	CC	CT	CC	CT	CC	CC	CC	CT	CC	CC	CT	CC	CC	CC
IWA6266	A/G	14	71.6438	GG	GG	GG	GG	GG	GG	GG	GG	GG	GG	GG	GG	GG	GG	GG	GG	GG	GG	GG	GG	GG	GG	GG	GG	GG	GG	GG	GG	GG	GG	GG	GG	GG	GG	GG	GG	GG	GG	GG	GG	GG	GG	GG	NN	GG	GG
IWB48396	A/G	14	89.5475	NN	AA	AA	AA	AA	AA	AA	AA	AA	AA	AA	AA	AA	AA	AA	AA	AA	AA	AA	AA	AA	AA	AA	AA	AA	AA	AA	AA	AA	AA	AA	AA	AA	AA	NN	AA	AA	AA	AA	AA	AA	AA	AA	AA	AA	AA
IWA6627	A/G	14	90.349	GG	GG	AG	GG	GG	GG	GG	GG	GG	GG	GG	GG	GG	GG	AG	GG	GG	AG	GG	GG	GG	GG	GG	GG	AG	GG	GG	AG	AG	GG	GG	GG	AG	GG	GG	AG	GG	GG	AG	AG	AG	AG	GG	AG	AG	AG
IWA7735	A/G	14	95.4317	AG	AG	AG	AG	GG	NN	GG	AG	GG	GG	AG	AG	AG	AG	AG	GG	AG	AG	AG	AG	GG	GG	GG	AG	GG	GG	AG	GG	GG	GG	GG	GG	GG	AG	GG	AG	GG	GG	GG	GG	GG	AG	GG	GG	GG	GG
IWB36002	T/G	14	107.197	GT	GG	GG	GG	GG	GT	GG	GG	GG	GG	GG	GG	GG	GG	GG	GG	GG	GG	GG	GG	GG	GG	GT	GG	GG	GG	GG	GG	GG	GT	GT	GG	GG	GG	GT	GG	GG	GG	GG	GG	GG	GG	GG	GG	GG	GG
IWB9459	T/C	14	110.561	NN	CC	TT	TT	NN	CT	CT	TT	TT	TT	TT	TT	CC	CC	TT	CC	CT	CC	TT	TT	TT	NN	CC	CC	CC	CC	TT	CC	CC	TT	TT	CC	CT	CC	CC	CC	CC	CT	CC	TT	CC	TT	TT	CC	CC	CC
IWB230	A/G	14	112.367	NN	AA	AA	AA	AA	AA	AA	AA	AA	AA	AA	AA	AA	AA	AA	AA	AA	AA	AA	AA	AA	AA	AA	AA	AA	AA	AA	NN	AA	AA	AA	AA	NN	AA	AA	AA	AA	AA	AA	AA	AA	AA	NN	NN	AA	AA
IWB46807	T/C	14	114.494	CC	CT	CT	CC	CT	CT	CT	CT	CT	CT	CT	CT	CT	CT	CT	CT	CT	CT	CT	CT	CT	CT	CT	CT	CT	NN	CT	CT	NN	CT	NN	CC	CT	CT	CT	CT	CT	NN	CT	CC	CT	CT	CT	CC	CT	CT
IWB46615	T/C	14	115.688	CC	CC	CC	CC	NN	CT	CC	CC	CC	CC	CC	CC	CC	CC	NN	TT	CC	CC	CC	CC	CC	CC	CC	CC	CC	CC	CC	CC	CC	CC	CC	CT	CC	CC	CC	CC	CC	NN	CC	CC	CT	CC	CC	CC	CT	CT
IWB6746	T/C	14	115.688	TT	CT	NN	CT	CC	CT	CT	CC	CC	CC	CT	CT	CT	CT	CT	CT	CT	CT	CC	NN	CC	CT	CT	CC	CT	CC	CT	CC	CC	CC	CC	CC	NN	CT	CT	NN	CT	TT	CC	TT	NN	CT	CT	CT	NN	CC
IWB22693	A/G	14	117.343	AG	AG	AG	AG	AG	AG	AG	AG	AG	AG	AA	AG	AG	AA	AG	AG	AA	AA	AA	AG	AG	GG	AG	AG	AG	GG	AG	AG	AA	AG	AG	AG	GG	AG	AG	AG	AG	AG	AG	AG	AG	AG	AG	AG	AG	AA
IWA1441	T/G	14	123.71	GT	TT	TT	TT	TT	GG	GG	TT	TT	TT	TT	TT	GG	GG	TT	TT	GG	TT	TT	TT	TT	TT	NN	GG	GG	TT	GG	TT	TT	GG	GT	NN	TT	TT	GT	TT	GG	GG	TT	TT	GG	GG	GT	GG	GT	GT
IWB28146	T/C	14	125.735	CC	NN	TT	NN	CC	CC	CC	CC	NN	CC	TT	CT	TT	CC	CC	NN	CC	NN	CT	TT	CT	CT	NN	CT	NN	CT	TT	TT	NN	TT	NN	TT	NN	NN	NN	TT	CT	CT	NN	NN	NN	CC	CT	CT	NN	TT
IWB1546	T/C	14	129.041	NN	TT	TT	NN	TT	TT	TT	TT	TT	TT	NN	TT	NN	NN	TT	NN	TT	NN	TT	TT	TT	TT	CC	TT	TT	NN	NN	NN	NN	TT	NN	NN	CC	NN	CC	TT	NN	NN	NN	NN	CC	CC	NN	CC	CC	TT
IWB34592	A/G	14	129.826	NN	GG	AA	AA	NN	GG	GG	NN	AA	AA	GG	GG	GG	AA	GG	AA	GG	GG	GG	GG	AA	GG	AA	NN	GG	GG	AA	GG	AA	NN	NN	NN	AA	GG	AA	AA	AA	AA	AA	NN	AA	AG	GG	AA	AA	AA
IWA4954	A/G	14	132.932	AA	AA	AA	AA	AA	AA	AA	AA	AA	AA	AA	AA	AA	GG	AA	AG	AA	AA	AA	AA	AA	GG	AA	AA	AA	AA	AA	AA	GG	AA	AA	NN	GG	AA	AA	AA	AA	AA	AA	AA	GG	AG	NN	GG	GG	GG
IWB47912	T/C	14	132.932	TT	TT	TT	NN	TT	TT	TT	NN	TT	TT	TT	TT	TT	TT	TT	NN	TT	TT	TT	TT	TT	TT	NN	TT	TT	CT	TT	CC	CC	TT	NN	TT	NN	TT	CT	TT	TT	NN	NN	TT	TT	TT	TT	NN	TT	TT
IWB822	A/G	14	134.053	NN	NN	GG	NN	NN	GG	NN	GG	NN	NN	GG	NN	GG	NN	GG	AG	GG	NN	GG	GG	GG	AG	AG	GG	NN	NN	GG	GG	AG	GG	AG	GG	NN	NN	GG	GG	NN	GG	GG	GG	NN	NN	GG	NN	GG	NN
IWA2827	A/G	14	139.396	AG	GG	NN	NN	NN	AA	AA	AA	AA	GG	NN	NN	GG	AA	NN	NN	NN	AA	NN	AA	GG	NN	NN	NN	AA	AA	NN	NN	NN	NN	NN	AA	AA	AA	GG	AA	AA	AA	GG	NN	GG	GG	NN	GG	GG	AA
IWB11032	T/C	14	144.257	CC	CC	CC	NN	CC	CC	CC	CC	CC	CC	CC	CC	CC	CC	CT	TT	CC	TT	CC	CC	CC	CC	CT	CC	CC	CC	CC	CC	CC	TT	CT	TT	CC	CC	CC	CC	CC	CC	TT	CC	NN	CC	TT	CC	TT	TT
IWB46778	A/G	14	146.481	AA	AA	AA	AA	AA	GG	GG	AA	AA	GG	GG	GG	GG	GG	AA	GG	GG	GG	GG	AA	AA	GG	AA	NN	GG	AA	GG	AA	NN	NN	GG	GG	AA	GG	AA	GG	GG	GG	GG	AA	AA	AG	GG	AA	AA	GG
IWB29005	A/G	14	147.199	GG	AG	GG	AG	GG	GG	GG	GG	GG	GG	AA	AA	GG	AA	AA	GG	AG	AA	AA	AA	GG	GG	AG	AA	GG	AA	GG	GG	GG	GG	AG	GG	GG	AG	AG	GG	AG	GG	AA	GG	GG	GG	AA	GG	GG	AA
IWA936	T/C	14	147.45	CT	CC	TT	CC	CC	CC	CC	CC	TT	CC	TT	TT	CC	CC	CC	CC	CT	CT	CC	TT	CC	CC	TT	TT	CC	TT	CT	TT	CC	CT	CT	CC	CC	TT	TT	TT	CT	TT	TT	CC	TT	TT	TT	TT	CC	CC
IWB4834	A/G	14	149.233	GG	GG	GG	GG	GG	GG	GG	GG	GG	GG	GG	GG	GG	GG	GG	GG	GG	GG	GG	GG	GG	AA	AA	GG	GG	GG	GG	AA	AA	AA	AA	GG	AG	AA	GG	GG	AA	GG	AA	GG	GG	AG	GG	AA	GG	AA
IWB53341	A/G	14	150.228	AG	AA	AA	AA	AA	GG	AA	GG	GG	GG	AA	AA	GG	AA	GG	AA	AA	AA	AA	GG	AA	AA	AG	AA	AA	GG	AA	AA	AA	AA	AG	AA	AA	GG	AA	AA	AA	AA	GG	AA	AA	AA	AA	AG	GG	AA
IWB26719	T/C	14	161.323	CC	TT	CC	TT	TT	TT	TT	TT	CC	TT	CC	CC	CC	TT	TT	TT	CC	CC	NN	NN	TT	CC	CT	CC	TT	TT	CC	CC	CC	CC	CC	TT	NN	CC	NN	CC	TT	CC	TT	TT	TT	CT	NN	CC	TT	TT
IWB56115	A/G	14	162.128	GG	NN	NN	NN	NN	NN	NN	NN	NN	NN	GG	GG	GG	GG	GG	GG	GG	GG	GG	NN	NN	NN	NN	GG	GG	NN	GG	GG	AA	AA	AA	GG	NN	GG	NN	AA	GG	NN	AA	NN	GG	NN	GG	AG	NN	GG
IWB10402	A/G	14	167.317	GG	AA	AA	GG	GG	GG	GG	GG	GG	GG	AA	GG	GG	GG	AA	GG	AG	GG	GG	GG	GG	GG	AG	GG	GG	GG	GG	GG	GG	GG	AG	GG	GG	AA	AG	AA	GG	GG	GG	GG	GG	GG	GG	GG	GG	GG
IWB45691	T/G	14	167.71	GG	GG	NN	NN	NN	GG	GG	NN	GG	NN	GG	GG	GG	GG	GG	NN	GG	TT	GG	NN	NN	TT	NN	GG	GG	GG	GG	TT	TT	TT	NN	GG	TT	GG	GG	GG	TT	NN	TT	NN	TT	GG	GG	GG	TT	TT
IWB24501	T/C	14	177.746	CT	CC	CC	CC	CT	CC	CC	CC	CC	CC	CC	CC	CT	CC	CC	CT	CT	CC	CC	CC	CC	CT	CC	CT	CC	CC	CC	CC	CC	CT	CC	CT	CC	CC	CC	CC	CC	CC	CC	CC	CT	CT	CC	CC	CC	CC
IWB74020	A/G	14	180.843	AA	AA	AA	AA	AA	AA	AA	AA	AA	AA	AG	AA	AA	AA	AA	AA	AA	AA	AA	AA	AA	AA	AG	AA	AA	AA	AA	AA	AA	AA	AA	AA	AA	AA	AA	AA	AA	AA	AG	AA	AA	AA	AA	AA	AA	AA
IWA4726	A/G	14	182.15	AG	AG	AA	AG	AG	AG	AG	AG	AG	AG	AG	AG	AG	AA	AG	AG	AA	AA	AG	AG	AG	AG	AA	AG	AG	AG	AA	AG	AG	AA	AA	AG	AG	AA	AG	AA	AG	AA	AA	AG	AG	AG	AA	AA	AA	AG
IWB27386	T/C	14	185.398	CC	CC	CT	CT	CT	CT	CT	CT	CT	CT	CT	CT	CT	CT	CC	CT	CT	CT	CT	CT	CT	CT	CC	CT	CT	CT	CT	CT	CT	TT	CT	CT	CT	CT	CC	TT	CT	CT	CC	CT	CT	CT	CC	CT	CT	CT
IWB39017	A/C	14	188.578	CC	CC	AA	CC	NN	CC	CC	CC	CC	CC	CC	CC	CC	CC	CC	CC	CC	CC	CC	CC	CC	CC	CC	CC	CC	CC	CC	NN	CC	AA	AA	CC	CC	CC	AC	AA	CC	CC	AA	CC	NN	CC	AA	CC	AA	NN
IWA4903	A/G	14	189.515	GG	GG	GG	GG	GG	GG	GG	GG	GG	GG	GG	AA	GG	NN	GG	GG	GG	GG	GG	AG	GG	GG	AG	AA	GG	GG	GG	GG	GG	GG	GG	GG	GG	GG	GG	GG	GG	GG	GG	GG	GG	GG	GG	GG	AG	GG
IWB54992	T/G	14	202.213	GT	GT	GG	GT	GT	GT	NN	GT	GG	GT	GG	GT	GG	GG	GT	NN	GG	GG	GG	GG	GG	GG	GT	GT	GT	GG	GG	GG	GG	NN	GG	GG	GG	GT	GG	GG	GT	GG	GG	NN	GG	GG	GG	GT	GG	GG
IWB51852	A/G	14	206.137	GG	GG	GG	GG	GG	GG	GG	GG	NN	GG	GG	GG	GG	GG	GG	GG	GG	GG	GG	GG	GG	GG	GG	GG	GG	GG	GG	AG	GG	GG	GG	GG	NN	GG	GG	GG	GG	GG	GG	GG	NN	GG	GG	GG	GG	GG
IWA6578	A/C	14	217.645	CC	CC	CC	CC	CC	CC	CC	CC	CC	CC	CC	CC	CC	CC	CC	AC	CC	CC	CC	CC	CC	CC	AC	CC	CC	CC	CC	CC	CC	CC	CC	AA	CC	CC	AA	CC	CC	CC	CC	CC	AC	CC	CC	CC	CC	CC
IWA7957	A/G	14	217.645	AA	GG	GG	AA	GG	GG	GG	GG	GG	GG	AA	AA	AA	GG	AA	AA	AA	AA	AA	GG	GG	GG	GG	AA	AA	GG	AG	AA	GG	GG	GG	AA	GG	GG	GG	GG	AA	GG	GG	GG	AA	AG	AA	AA	GG	AA
IWB47085	A/G	14	217.645	AG	AA	GG	GG	GG	AA	AA	GG	GG	AG	GG	AA	AA	GG	AA	NN	GG	GG	GG	NN	GG	NN	NN	AA	NN	NN	NN	NN	AG	GG	GG	NN	GG	GG	GG	GG	GG	AA	AA	AA	AA	NN	AA	AA	AA	NN
IWB29548	T/C	14	219.773	CC	CC	CC	CC	CC	CC	CC	CC	CC	CC	CC	CC	CC	CC	CC	CT	CC	CC	CC	CC	CC	CC	CC	CC	CC	CC	CC	CC	CC	CC	CC	CT	CC	CC	CT	CC	CC	CC	CC	CC	CT	CC	CC	CC	CC	CC
IWB7425	T/C	15	32.8017	NN	CC	TT	TT	TT	TT	TT	CC	TT	TT	TT	TT	TT	TT	CC	TT	TT	TT	TT	TT	TT	TT	TT	TT	TT	TT	TT	TT	TT	TT	TT	TT	TT	TT	TT	TT	TT	TT	TT	TT	TT	TT	TT	TT	TT	TT
IWB59364	T/C	15	51.9344	CT	CC	NN	CC	CC	CC	CC	CC	CC	CC	CC	CC	CC	CC	CC	CC	CC	CC	CC	CC	CC	CC	CC	CC	CT	CC	CC	CC	NN	CC	CC	CC	CT	NN	CC	NN	CT	NN	CC	CC	CC	CC	CC	CC	CC	CC
IWB4317	A/G	15	52.5263	GG	GG	GG	GG	GG	GG	GG	GG	GG	GG	GG	GG	GG	GG	GG	GG	GG	GG	GG	GG	GG	AG	GG	AA	GG	GG	GG	GG	AG	GG	GG	GG	GG	GG	GG	GG	GG	GG	AA	GG	GG	GG	GG	AG	AA	GG
IWA8499	A/C	15	56.3155	AC	AC	AC	AC	AC	AC	AC	AC	AC	AC	AC	AC	AC	AC	AC	AC	AC	AC	AC	AC	AC	AC	AC	AC	AC	AC	AC	AC	AC	AC	CC	AC	AC	AC	AC	AC	AC	AC	AC	AC	AC	AC	AC	AC	AC	AC
IWB9353	A/G	15	56.3155	NN	GG	NN	NN	NN	GG	GG	NN	GG	GG	GG	GG	GG	GG	GG	GG	NN	GG	NN	AA	NN	GG	GG	GG	GG	GG	GG	GG	GG	NN	NN	GG	GG	GG	NN	GG	GG	GG	GG	GG	NN	GG	GG	GG	GG	GG
IWA1872	A/G	15	64.4779	GG	GG	GG	GG	GG	NN	GG	GG	GG	GG	GG	GG	GG	GG	GG	GG	NN	GG	GG	GG	GG	NN	NN	NN	GG	GG	GG	NN	AA	GG	NN	NN	AA	GG	GG	GG	GG	NN	AA	NN	AA	GG	GG	AA	AA	GG
IWA5012	T/C	15	66.8846	CT	TT	TT	CC	TT	CT	CC	TT	TT	TT	CC	CC	CC	CT	TT	CC	CC	CC	CC	TT	TT	CC	CC	CC	CC	CC	CC	CC	CC	TT	CT	CC	CC	CC	CC	CC	CC	CC	CC	TT	CC	CC	CC	CC	CC	CC
IWA5366	T/G	15	67.4921	TT	TT	TT	TT	TT	GT	TT	TT	TT	TT	TT	GT	TT	TT	TT	TT	GT	TT	TT	TT	TT	GT	GT	TT	TT	TT	TT	GT	GT	TT	TT	TT	GT	TT	GT	TT	TT	TT	GT	TT	TT	TT	TT	GT	GT	TT
IWB67782	A/G	15	70.1052	AG	AG	AG	AG	AG	AG	AG	AG	AG	AG	AG	AG	AG	AG	AG	AG	AG	AG	AG	AG	AG	AG	AG	AG	AG	AG	AA	AG	AG	AG	AG	AG	AG	AG	AG	AG	AG	AA	AG	AG	AG	AA	AA	AG	AG	AG
IWB22695	A/G	15	80.6782	GG	GG	GG	GG	GG	GG	GG	GG	GG	GG	GG	GG	GG	GG	GG	GG	GG	GG	GG	GG	GG	GG	GG	GG	GG	GG	GG	NN	AA	AA	GG	AG	AA	GG	GG	GG	GG	GG	AA	NN	GG	GG	GG	GG	AA	AA
IWB67899	A/C	15	83.5133	AC	AC	AC	AA	AC	AC	AA	AC	AC	AC	AC	AC	AC	AC	AA	AC	AC	AC	NN	AC	AC	AC	AC	AC	AC	AC	AC	CC	AC	AC	AA	AC	AC	AC	NN	AC	AC	AC	AC	AC	AC	AC	AC	AC	AC	AA
IWB57514	T/C	15	103.156	CT	CT	CC	CT	CT	CT	CC	CT	CC	CC	CT	CT	CT	CT	CT	CT	CT	CT	CT	CC	CT	CT	CT	CT	CT	CT	CT	CT	CC	CT	CC	CT	CC	CC	CT	CC	CC	CC	CC	CT	CT	CT	CT	CC	CT	CT
IWA8256	T/C	15	105.232	TT	TT	TT	TT	TT	CT	CC	TT	TT	TT	TT	CT	TT	TT	TT	CT	CT	TT	TT	TT	TT	CT	CT	CT	CT	TT	CT	CT	CT	NN	CT	CC	TT	TT	CT	TT	CT	CT	TT	NN	CT	CT	TT	CC	CC	CT
IWB58388	T/C	15	125.685	CC	CC	CC	CC	CC	CC	TT	CC	CC	CC	CC	CC	NN	CC	CC	CC	TT	CC	CC	CC	CC	CC	CC	CC	CC	CC	CC	CC	TT	CC	NN	CC	CC	CC	CT	CC	CC	CC	CC	CC	CC	CC	CC	CC	CC	CC
IWA4087	T/G	15	125.685	GG	TT	GG	GG	GG	NN	TT	GG	GG	NN	NN	NN	GG	GG	NN	NN	NN	NN	GG	GG	GG	GG	NN	GG	GT	GG	GG	GG	NN	GG	GG	NN	GT	NN	TT	GG	GG	GG	GG	GG	GG	GG	GG	TT	GG	GG
IWB75071	A/G	15	139.358	GG	GG	GG	GG	GG	GG	GG	GG	GG	GG	GG	GG	GG	GG	GG	GG	GG	GG	GG	GG	GG	GG	GG	GG	GG	GG	GG	AA	AA	GG	AG	GG	GG	GG	GG	AA	AA	AA	GG	AA	GG	GG	AA	GG	GG	GG
IWB2089	A/G	15	157.365	AA	AA	AA	AA	AA	AA	AA	AA	AA	AA	AA	AA	AA	GG	AA	AA	AG	AA	AA	AA	AA	AA	NN	AA	AA	NN	AA	NN	GG	AA	AG	AA	AA	AA	AA	AA	GG	AA	GG	AA	AA	AG	AA	NN	GG	GG
IWB26630	A/G	15	159.729	NN	AA	AA	AA	AA	NN	AA	AA	AA	AA	AA	AA	AA	AA	AA	NN	AA	AG	AA	AA	AA	AA	NN	AA	AA	AA	AA	NN	NN	AA	AA	NN	AA	AA	NN	AA	AA	AA	AA	AA	AG	AA	AA	NN	GG	AG
IWB14252	T/C	15	187.464	TT	CT	CT	CT	CT	CT	CT	CT	CT	CC	CC	CT	CT	CT	CC	CT	CC	CT	CC	CT	CT	CT	CT	CC	CC	NN	NN	CT	CC	NN	CC	NN	CC	CT	CC	CC	CT	CT	CT	CT	CC	CT	CC	CC	CC	CC
IWB14252	T/C	15	187.464	CC	CC	CT	CC	CC	CC	CC	CC	CC	CC	CC	CC	CC	CC	CC	CT	CC	CC	CC	CC	CC	CT	CT	CC	CC	CC	NN	CC	CT	NN	CT	NN	CC	CC	CC	TT	CT	CC	CT	CC	CC	CT	CT	TT	CC	CC
IWA2821	T/C	15	190.801	CC	TT	NN	NN	TT	CC	CC	CC	CC	CC	TT	TT	CC	CC	TT	TT	CC	TT	TT	TT	TT	CC	TT	CC	CC	TT	TT	NN	TT	CC	NN	NN	TT	CC	CT	TT	CC	CC	CC	CC	TT	TT	NN	CC	TT	TT
IWB638	T/C	15	196.082	CT	CT	CT	CT	CT	CT	CT	CT	CT	CT	CT	CT	CT	CT	CT	CC	CT	CT	CT	CT	CT	CT	CT	CT	CT	CT	CT	CT	CT	CT	CT	CT	CT	CT	CT	CT	CT	CT	CT	CT	CT	CT	CT	CT	CT	CC
IWB6934	A/G	15	198.711	AA	AA	AA	AA	AA	AA	AA	AA	AA	AA	AA	AG	AA	AA	AA	AA	AA	AA	AA	AA	AA	AA	AA	AA	AA	AA	AA	AA	AA	AA	AA	AA	AA	AA	AA	AA	AA	AA	AA	AA	AA	AA	AA	AA	AA	AA
IWB16947	A/C	15	200.303	AA	AA	AA	AA	AA	AA	AA	AA	AA	AA	AA	AA	AA	AA	AA	AA	AA	AA	AA	AA	AA	AA	AA	AA	AA	AA	AA	AA	AA	AA	AA	AA	AA	AA	AA	AA	AA	AA	AA	AA	AA	AA	AA	AA	AA	AA
IWB12037	T/C	15	200.541	TT	NN	CC	TT	TT	TT	TT	CC	TT	CT	TT	TT	TT	NN	TT	TT	TT	TT	TT	TT	TT	TT	TT	TT	TT	TT	TT	TT	TT	CC	CC	TT	TT	TT	TT	CC	CT	TT	CC	CT	TT	CT	CC	TT	CC	CC
IWB1439	A/G	15	204.583	GG	GG	GG	AG	GG	GG	GG	GG	GG	GG	GG	GG	GG	GG	GG	GG	GG	GG	GG	GG	GG	GG	GG	GG	GG	GG	GG	GG	AA	GG	GG	GG	GG	GG	GG	GG	AA	GG	GG	GG	GG	AG	GG	GG	GG	GG
IWB37509	T/G	15	204.583	GG	GG	GT	GG	GG	GG	GT	GG	GG	GT	GT	GG	GT	GG	GG	NN	GT	GT	GT	GT	GT	GT	GG	GG	GT	GG	GG	GT	GG	GT	GG	GG	NN	GT	GG	GT	GG	GG	GG	GG	NN	GG	GG	GT	GG	GG
IWB74264	A/G	15	207.329	AA	AA	AG	AG	AG	AG	AG	AA	AG	AG	AA	AA	AG	AA	AG	AA	AA	AG	AG	AA	AG	AG	AA	AG	AG	AG	AG	AA	AG	AA	AA	AA	AA	AA	AA	AG	AA	AA	AA	AA	AA	AG	AA	AA	AA	AA
IWA4561	T/C	15	207.329	CC	CC	CT	CC	CC	CC	CC	CC	CC	CC	CC	CC	CC	CC	CC	CT	CT	CC	CC	CC	CC	CT	CT	CT	CC	CC	CC	CT	CC	CT	CT	CT	CT	CT	CT	CT	CC	CC	CT	CC	CT	CT	CC	CT	CT	CT
IWB74263	T/C	15	207.329	CT	CT	CC	CT	CT	CT	CT	CT	CT	CT	CT	CT	CT	CT	CT	CC	CT	CT	TT	TT	TT	CC	CC	CC	CT	CT	CT	CC	CT	CC	CC	CC	CC	CT	CC	CC	TT	CT	CC	CT	CC	CC	CT	CC	CC	CC
IWB35508	T/C	16	3.43281	CC	CC	CC	CC	CC	CT	CT	CC	CC	CC	CC	CT	CC	CT	CC	CT	CC	CC	CT	CC	CC	CC	CC	CC	CT	CC	CT	CC	CC	CC	CC	CT	CC	CC	CC	CC	CC	CT	CC	NN	CC	CC	CT	CC	CC	CC
IWA6937	T/C	16	5.10766	NN	NN	TT	CC	CC	TT	TT	NN	NN	CC	CC	TT	CC	TT	CC	TT	NN	TT	TT	CC	CC	NN	CC	NN	TT	CC	TT	TT	NN	TT	TT	TT	NN	CC	TT	TT	CT	CT	CC	CC	TT	TT	NN	CC	TT	TT
IWB67309	T/G	16	16.9563	GT	GT	GT	GT	GT	GT	GT	GT	GT	GT	GT	GT	GT	GT	GT	GT	GT	GT	GT	GT	GT	GT	GT	GT	GT	GT	GT	GT	GT	TT	GT	GT	GT	GT	GT	TT	GT	TT	TT	TT	GT	GT	GT	GT	TT	GT
IWB2886	T/C	16	21.1205	NN	TT	NN	CC	CC	CC	CC	TT	TT	CC	CC	CC	CC	TT	NN	TT	NN	CC	NN	CC	CC	CC	CC	CC	CC	CC	CC	NN	NN	NN	CC	NN	CC	CC	NN	NN	CC	CC	CC	NN	NN	TT	CT	CC	TT	TT
IWB41817	A/C	16	22.9076	AA	AA	AA	AA	AA	AA	AA	AA	AA	AA	AA	AA	AA	AA	AA	NN	AA	AA	AA	AA	AC	CC	AA	AA	AA	AA	AA	AA	AA	AA	AA	AA	AA	AA	AA	AA	AA	AA	AA	AA	AA	AA	AA	AA	AA	AA
IWA7288	T/C	16	24.2998	CC	CT	CC	CC	CC	NN	NN	CT	CT	CC	CC	NN	CC	CT	CT	CC	NN	CC	CC	CC	CC	CC	CC	CT	CC	CT	CC	CC	CC	NN	CC	NN	CC	CC	NN	CC	CC	NN	CC	NN	CC	CC	CC	NN	CC	CC
IWB43173	A/G	16	25.8583	AG	AG	AG	AA	NN	GG	AG	AG	AG	AG	NN	AG	AG	AG	AG	AG	AG	GG	AG	AG	AG	AG	NN	AG	AG	AG	AG	GG	AG	AA	AA	AG	GG	AA	AG	AG	GG	AG	AA	GG	AG	AG	GG	GG	AG	AG
IWB9439	A/G	16	27.1508	AA	GG	AA	AA	AA	AA	AG	AA	AA	AA	GG	GG	AA	AA	GG	AA	GG	GG	AA	GG	GG	GG	AG	AA	AA	AA	GG	GG	GG	AG	AA	NN	NN	GG	GG	AG	GG	AA	AA	GG	GG	AG	GG	GG	GG	AA
IWB42506	A/G	16	30.1472	AG	AG	AA	AA	AA	AA	AA	AA	AA	AA	AG	GG	GG	AA	AA	AA	GG	GG	AA	AA	AA	AA	AG	AA	AA	AA	AA	AA	AA	AA	AG	AA	AA	AA	AA	AA	AG	AA	AA	AA	AA	AA	AA	AA	AA	AA
IWB63502	A/C	16	32.2709	AA	AC	AC	AC	AC	CC	CC	AC	AA	AC	AC	AC	AC	AC	AC	AC	CC	AC	CC	AC	AC	NN	AC	AC	CC	AC	AC	CC	CC	AC	AA	AC	CC	AC	NN	AC	AC	AC	AC	AC	NN	AC	AC	CC	CC	CC
IWB55353	A/G	16	37.125	AG	AA	AG	AG	AG	AG	AG	AG	AG	AG	GG	GG	AG	AG	AG	GG	AG	AA	AA	AG	AG	GG	AG	AG	GG	AG	AA	AA	AA	GG	AG	GG	AA	AA	AG	AA	AG	AA	GG	AG	AA	AG	AA	AG	GG	AG
IWB51731	A/G	16	40.6036	AA	AA	AA	NN	AA	AA	AA	AA	AA	AA	AA	AA	AA	AA	AA	AA	AA	AA	AA	AA	AA	AA	AA	AA	AA	AA	AA	AA	AA	AA	AA	AA	AA	AA	AA	AA	AA	AA	GG	AA	AA	AA	AA	AA	GG	AA
IWB29623	T/C	16	40.6036	CT	TT	CC	TT	TT	CT	CC	TT	TT	TT	TT	CT	CT	CT	TT	TT	CC	CT	CC	CC	TT	CT	TT	CT	CT	TT	CT	CT	NN	CT	CT	TT	CT	CT	CT	CT	CC	CT	CT	TT	TT	CT	CT	TT	TT	CC
IWA6013	A/G	16	45.1128	GG	AA	AG	GG	GG	AA	NN	GG	AA	GG	GG	GG	GG	GG	AA	AA	AG	AA	NN	AA	AG	AA	AA	AA	AA	AA	AA	GG	AA	AA	AA	AA	AA	GG	AA	AA	AA	AA	AA	NN	GG	AA	AA	GG	AA	AA
IWB73827	A/G	16	45.1128	GG	GG	GG	AA	GG	GG	GG	GG	GG	GG	GG	GG	GG	AA	GG	GG	AA	GG	AA	AA	GG	GG	GG	AA	GG	GG	GG	GG	GG	GG	GG	GG	GG	GG	GG	GG	GG	GG	GG	GG	GG	GG	GG	GG	GG	GG
IWB40630	A/G	16	47.1242	AG	NN	AG	AG	AG	NN	GG	GG	NN	GG	AG	GG	NN	GG	NN	GG	GG	AG	AG	NN	GG	GG	GG	NN	GG	NN	GG	AG	GG	GG	GG	GG	GG	GG	GG	AG	AG	NN	GG	AG	GG	GG	GG	GG	GG	GG
IWB74901	T/C	16	50.5113	TT	TT	TT	TT	TT	TT	TT	TT	TT	TT	TT	TT	TT	CT	TT	TT	TT	TT	CT	TT	TT	CT	TT	TT	TT	TT	TT	CT	CT	TT	TT	TT	CT	TT	TT	TT	TT	TT	TT	TT	CT	CT	TT	CT	CT	CT
IWB4117	A/G	16	58.5032	AA	AA	AA	AA	AA	AA	AA	AA	AA	AA	AA	AA	AA	AA	AA	AA	AG	AA	AA	AA	AA	AA	AA	AA	AA	AA	AA	AG	GG	AG	NN	AA	AG	AA	AA	AA	GG	AA	GG	AA	GG	GG	AA	AA	GG	GG
IWA5930	T/C	16	62.9501	CC	CC	CC	CC	CC	TT	TT	CC	CC	CC	CC	CC	CT	CT	CC	CT	CC	CC	CT	CC	CC	CT	CC	CT	CT	CT	CC	CC	CT	TT	CT	CT	CT	CC	CC	CT	CC	CT	CT	NN	CC	CC	CT	TT	TT	CT
IWB13025	T/C	16	67.1102	CC	CC	CC	CC	CC	CC	CC	CC	CC	CC	CC	CC	CC	CC	CC	CC	CC	CC	CC	CC	CC	CC	CC	CC	CC	CC	CC	CC	CT	CC	CC	CC	CC	CC	CC	CC	CC	CC	CC	CC	CC	CC	CC	CC	CC	CC
IWA6311	A/G	16	70.5887	AA	GG	AA	GG	AA	AA	AA	AA	AA	AA	GG	AA	GG	AA	GG	AG	GG	GG	GG	AA	AA	AA	GG	AA	AA	GG	AG	AA	GG	AA	NN	AA	AA	AA	AG	AA	GG	NN	NN	NN	GG	AA	GG	AA	AA	AA
IWB38469	A/C	16	72.8953	NN	CC	NN	NN	CC	CC	CC	NN	CC	CC	CC	CC	CC	CC	CC	CC	CC	CC	NN	CC	CC	CC	NN	CC	CC	CC	CC	CC	CC	NN	NN	CC	CC	CC	NN	AC	CC	CC	NN	CC	NN	CC	CC	CC	CC	CC
IWA508	A/G	16	74.2376	AG	AG	AG	AG	AG	AG	AG	AG	AG	AA	AG	AG	AA	AA	AG	AA	AA	AA	AG	AA	AA	AG	AG	AA	AG	AG	AG	AA	AA	AA	AA	AA	AA	AG	AA	AG	AA	AG	AA	AA	AA	AA	AA	AA	AA	AA
IWB7989	A/G	16	76.9265	AA	AA	AA	AA	AA	AA	GG	AA	AA	AA	AA	GG	AA	AA	AA	AA	AA	AA	AA	AA	AA	GG	AA	AA	GG	AA	NN	GG	GG	GG	GG	NN	GG	AA	AA	AA	GG	AG	GG	AA	GG	NN	AA	GG	GG	GG
IWA8028	A/G	16	77.1385	GG	GG	GG	GG	GG	GG	GG	GG	GG	GG	GG	GG	GG	GG	GG	NN	GG	GG	GG	GG	GG	GG	AG	GG	GG	GG	GG	AG	GG	AG	AG	NN	NN	GG	GG	GG	GG	GG	AG	GG	GG	GG	GG	GG	AG	GG
IWB22698	A/C	16	79.0751	NN	CC	NN	NN	NN	CC	AA	AC	AC	AA	CC	CC	AC	AC	CC	CC	CC	CC	CC	CC	CC	CC	CC	CC	AC	NN	AC	NN	CC	CC	CC	CC	CC	NN	CC	NN	CC	AC	CC	AC	NN	NN	NN	CC	CC	NN
IWB73396	A/C	16	80.0975	CC	CC	CC	CC	CC	CC	CC	CC	CC	CC	CC	CC	AA	CC	CC	CC	CC	CC	CC	AA	CC	AA	AC	AA	CC	AA	CC	AA	AA	AA	AC	CC	CC	CC	CC	CC	AA	CC	CC	CC	CC	AC	CC	AA	CC	AA
IWA3463	A/G	16	83.0358	AA	AA	AG	AA	AA	AA	AG	AA	AA	AA	AG	AA	AA	AA	AA	AA	AA	AA	AA	AA	AG	AA	AA	AA	AG	AG	AG	GG	GG	AG	GG	AA	GG	AA	AG	GG	GG	AG	GG	AA	AG	GG	AG	GG	GG	AA
IWB36100	T/C	16	84.6607	CT	CT	CT	NN	CT	CC	CT	CC	CC	CC	CC	CC	CC	CC	CC	CC	CT	CC	TT	CC	CC	CC	CC	CC	CC	CC	CC	CC	CC	NN	CT	CC	CC	CT	CC	CC	CC	CC	CC	CC	CC	CC	CC	TT	CC	CC
IWB15078	A/G	16	85.0057	AG	AG	AG	AG	AG	AG	AG	AG	AG	AG	AG	AG	AG	AG	AG	GG	AG	AG	AG	AG	AG	AG	AG	AG	AG	AG	AG	AG	AG	AG	NN	AG	AG	GG	AG	AG	AG	AG	AG	AG	AG	AG	AG	AG	AG	GG
IWA741	T/G	16	85.0057	GT	NN	NN	GG	NN	NN	GG	GG	GG	NN	TT	TT	GG	GG	NN	GG	TT	TT	TT	GG	GG	NN	GG	TT	GG	GG	GG	GG	GG	NN	NN	NN	GG	TT	TT	GG	GG	NN	NN	NN	GG	GG	NN	NN	GG	GG
IWA1474	A/C	16	85.0722	CC	AA	CC	CC	CC	AA	CC	CC	AA	CC	CC	CC	CC	CC	CC	CC	CC	CC	CC	CC	CC	CC	AC	CC	CC	CC	CC	AA	CC	CC	CC	CC	CC	CC	CC	CC	CC	CC	CC	AA	AA	AC	CC	AA	CC	CC
IWA8431	T/C	16	90.5331	CC	CC	CC	CC	CC	CC	CC	CC	CC	CC	CC	CC	CC	CC	CC	CC	CC	CC	CC	CC	CC	CC	CC	CC	CC	CC	CC	CC	CC	CC	CC	CC	CC	CT	CC	CC	CC	CC	CC	CC	CC	CC	CC	CC	CC	CC
IWB2540	T/C	16	91.8838	CT	TT	TT	TT	TT	TT	TT	TT	TT	TT	TT	TT	TT	TT	TT	TT	TT	CT	TT	TT	TT	TT	TT	TT	TT	TT	TT	TT	CC	TT	TT	TT	CC	TT	TT	CC	TT	TT	TT	TT	CC	TT	TT	TT	TT	CC
IWB25252	A/G	16	95.8693	AG	AG	GG	AG	GG	GG	GG	AG	AG	AG	AG	AG	AG	AG	AG	AG	AG	AG	AG	GG	GG	AG	AG	GG	AG	AG	GG	GG	GG	GG	GG	AG	GG	AG	AG	GG	GG	GG	GG	GG	GG	AG	AG	AG	GG	GG
IWB1033	T/C	16	99.0403	CT	CT	CT	CT	CT	CC	NN	CT	CT	CT	CT	CT	CT	CT	NN	CC	CT	CT	CC	CC	CT	CC	CT	CT	CT	CT	CT	CC	CC	NN	CT	CC	CC	CT	CT	CC	CT	CT	CT	NN	CC	CT	CT	CC	CT	CC
IWB35971	T/G	16	103.504	GG	GT	GG	GG	GT	TT	GT	GG	GG	GG	GG	GG	GT	GT	GG	GG	GG	GT	GG	TT	GT	GT	GT	GG	TT	GG	GG	GT	GG	GG	GG	GG	GG	GT	GT	GG	GG	GG	GG	GG	GG	GT	GG	GG	GT	GG
IWB42224	T/C	16	105.037	NN	CT	CT	CT	NN	NN	CT	CT	CT	CT	CT	CT	CT	CT	CT	CT	TT	TT	CT	CT	CT	CT	CT	CT	CT	CT	CT	CT	CT	CC	CC	CT	CT	CC	TT	CT	CT	CT	CT	CT	NN	CT	CT	CT	CT	CT
IWB3096	A/G	16	112.639	NN	NN	NN	NN	NN	AA	AA	NN	NN	AA	NN	AA	AA	AA	AA	NN	AA	AA	AA	AA	AA	AA	NN	AA	AA	AA	GG	AA	AA	AA	NN	AA	AA	NN	AA	GG	GG	AA	NN	NN	AA	AA	GG	AA	NN	AA
IWB65466	T/C	16	112.639	NN	TT	CC	CC	CC	TT	TT	NN	CC	CC	CC	CC	CC	CC	NN	TT	CC	CC	TT	CC	CC	TT	CC	NN	TT	TT	TT	NN	TT	TT	TT	TT	CC	TT	CC	TT	TT	TT	TT	TT	TT	TT	TT	TT	TT	TT
IWB68587	A/C	16	116.279	CC	AC	AC	AC	AC	AC	AC	AC	AC	AC	AC	AC	AC	AC	CC	AC	NN	AC	AC	AC	CC	AC	AC	AC	AC	AC	AC	AC	AC	AC	CC	AC	AC	AC	AC	AC	AC	AC	NN	AC	CC	AC	AC	AC	AC	AC
IWB61092	A/G	16	117.871	AG	GG	GG	AA	AA	AA	AA	AA	AA	AG	GG	GG	GG	AA	GG	AA	AG	GG	AA	AA	AA	GG	GG	GG	AG	GG	AA	GG	GG	AG	AA	AA	AA	GG	AA	GG	AA	AG	GG	GG	GG	AG	AA	AA	GG	GG
IWB12055	T/G	16	119.641	GG	TT	GG	GG	GG	TT	TT	GG	NN	GG	GG	GG	GG	GG	GG	GG	NN	GG	TT	GG	GG	GG	TT	GG	GG	GG	GG	GG	NN	GG	TT	GG	GG	TT	TT	GG	GG	GG	GT	GG	GG	GG	GG	TT	GG	GG
IWA7994	T/C	16	121.607	CT	TT	CC	CT	CT	TT	TT	CC	CT	CT	CT	CT	CT	CT	TT	CT	CT	CT	CT	CT	CT	CT	CC	CT	CT	CT	CT	CT	CT	CT	CC	CC	TT	CT	CT	CT	CT	CT	CT	CC	CT	CT	CT	CT	CT	CT
IWA3488	T/C	16	126.174	TT	TT	TT	TT	TT	TT	TT	NN	NN	TT	TT	TT	TT	TT	CC	TT	TT	TT	TT	TT	TT	TT	TT	TT	NN	TT	TT	TT	NN	NN	NN	TT	CC	TT	NN	TT	TT	NN	TT	TT	TT	TT	TT	TT	TT	TT
IWB2065	T/C	16	127.683	CC	CC	CC	CC	CC	CC	CC	CT	CC	CC	CC	CC	CC	CC	CC	CC	CC	CC	CC	CC	CC	CC	CC	CC	CC	CC	CC	CC	CC	CC	CC	NN	CC	CT	CC	CC	CC	CC	CT	NN	TT	CC	CC	CC	CC	CC
IWB5984	A/G	16	128.136	GG	GG	AG	NN	AG	AG	GG	AG	AG	AG	GG	GG	GG	GG	NN	GG	GG	AG	AG	AG	AG	GG	AG	AG	GG	NN	GG	AG	GG	GG	AG	NN	GG	NN	GG	AG	NN	AG	AG	AG	AG	GG	AG	AG	AG	AG
IWA6484	A/G	16	130.393	AA	AG	AG	GG	AA	AG	AG	AG	AA	AG	AG	AA	AG	AG	AG	AG	AG	AG	AG	AG	AG	AG	AG	AG	AG	AG	AG	AG	AA	AG	AG	AG	AA	AA	AG	AA	AA	AG	AG	AG	NN	AG	AG	NN	AG	AG
IWB55084	A/G	16	131.702	NN	NN	GG	NN	NN	AG	NN	NN	AA	NN	GG	NN	NN	NN	GG	NN	NN	GG	NN	NN	AA	GG	GG	GG	NN	GG	GG	GG	AG	GG	GG	NN	GG	NN	GG	GG	GG	GG	GG	GG	GG	GG	GG	GG	GG	GG
IWB2746	A/G	16	135.758	AG	GG	NN	NN	GG	GG	GG	GG	GG	GG	GG	AG	GG	AG	GG	GG	GG	GG	GG	GG	GG	AA	AG	GG	GG	GG	GG	AA	AA	AA	AA	NN	GG	AG	GG	GG	GG	GG	NN	GG	AA	AG	NN	AA	AA	AA
IWB8526	T/G	16	135.812	NN	NN	NN	NN	NN	GT	TT	TT	NN	GG	GT	GT	GT	NN	GG	GT	NN	GG	NN	TT	TT	TT	NN	GT	NN	GT	TT	TT	GG	GG	TT	GT	NN	GG	TT	GG	GT	TT	TT	NN	TT	TT	GT	GT	GT	GT
IWA2580	A/G	16	136.851	NN	NN	GG	NN	NN	NN	GG	GG	NN	NN	GG	NN	GG	GG	AG	NN	GG	GG	GG	AA	AG	AA	AG	NN	NN	NN	NN	NN	AA	NN	NN	GG	GG	NN	GG	GG	NN	GG	NN	NN	NN	NN	AA	NN	GG	AA
IWB69846	T/C	16	136.851	CT	CC	CC	CC	CT	CT	CC	TT	CT	TT	CC	CC	CC	CC	CC	TT	CC	CC	CC	CC	CT	TT	TT	CC	TT	NN	CC	CC	CC	CC	CT	TT	CC	CC	CT	CC	CC	CC	CC	CC	CC	CC	CC	CC	CC	CC
IWA5704	T/G	16	136.851	GG	TT	GG	TT	GT	GG	GT	GT	TT	GT	TT	GG	GG	GG	TT	TT	GG	GG	GG	GG	TT	TT	TT	GG	TT	TT	GT	NN	GG	GG	GG	TT	NN	GG	GG	GG	GG	TT	GG	TT	NN	GG	GG	GG	GG	GG
IWB62650	T/C	16	138.044	CC	CC	CC	CC	CC	CC	CC	CC	CC	CC	CC	CC	CC	CC	CC	CC	CC	CC	CC	CC	CC	CC	CC	CC	CC	CC	CC	CC	CC	CC	CC	CC	CC	CC	CC	CC	CC	CC	CC	CC	CC	CC	CC	CC	CC	CC
IWB11446	A/G	16	155.441	AA	AA	AA	AA	AA	AA	AA	AA	AA	AA	AA	AA	AA	AA	AA	AA	AA	AA	AA	AA	AA	AA	AA	AA	AA	AA	AA	AA	AA	AA	AA	AA	AA	AA	AA	AA	AA	AA	GG	AA	AA	AA	AA	AA	AA	AA
IWB8763	T/C	16	159.634	CC	TT	NN	CC	CC	CC	TT	CC	CC	CC	TT	TT	CC	TT	CC	TT	CC	TT	TT	TT	CC	TT	NN	CC	TT	TT	TT	CC	CC	CC	CC	TT	CC	TT	CC	CC	CC	CC	CC	NN	CC	CT	TT	NN	CC	CC
IWB53616	T/C	16	160.291	CC	CC	CC	CC	CC	CC	CC	CC	CC	CC	CC	CC	CC	CC	CC	CC	CC	CC	CC	CC	CC	CT	CC	CC	CC	CC	CC	CC	CC	CT	CT	CC	CC	CC	CC	CT	CT	CC	CT	CC	CC	CC	CC	CC	CC	CC
IWB5718	A/C	16	164.089	NN	AC	AC	NN	AC	AC	CC	AC	AC	AC	AC	AC	AA	AC	CC	NN	AC	AC	AA	AC	NN	CC	CC	AC	AC	CC	CC	CC	AC	CC	CC	CC	CC	AC	CC	AC	CC	CC	NN	NN	CC	CC	CC	CC	CC	NN
IWB47393	A/G	16	174.334	AG	GG	GG	GG	GG	GG	GG	GG	GG	GG	GG	AG	GG	GG	GG	GG	GG	GG	GG	GG	GG	GG	GG	GG	GG	GG	GG	AG	AG	AG	AG	GG	AA	GG	GG	GG	GG	GG	AG	GG	NN	GG	GG	GG	GG	GG
IWB38521	T/C	16	175.323	NN	CC	CC	TT	NN	NN	CC	NN	NN	NN	CC	CC	TT	CT	TT	CC	CC	CC	CC	CC	CT	CC	NN	NN	CC	CC	CC	TT	TT	CT	TT	CC	TT	CC	NN	TT	TT	TT	TT	TT	NN	CT	CC	CC	TT	TT
IWB45242	A/G	17	0.374793	AG	AG	AG	AG	AG	AG	AG	AG	AG	AG	GG	AG	AG	AG	AG	GG	AG	AG	AG	AG	AG	AG	AG	AG	AG	AG	AG	AG	AG	AG	AG	AG	GG	AG	AG	GG	AG	GG	AG	AG	AG	AG	AG	AG	AG	GG
IWA2098	T/C	17	0.374793	CT	CT	TT	TT	CT	CT	CC	CT	CC	CC	TT	CT	NN	CT	CC	CT	CT	CC	CT	TT	CC	CT	CC	CC	CT	CC	CT	CT	CC	CC	CC	CT	CT	CC	CT	CC	CC	CT	CT	CC	TT	CT	CT	TT	CC	CC
IWB9205	T/G	17	1.6895	GG	GG	GG	GT	GT	GG	GG	GT	GT	GT	GG	GG	GG	GG	GG	GG	GG	GG	GG	GG	GG	GG	GG	GT	GG	GT	GG	GG	GG	GG	GG	GG	GG	GG	GG	GT	GG	GG	GT	GG	GG	GG	GG	GT	GG	GG
IWB25711	T/C	17	7.79453	TT	TT	TT	TT	TT	TT	TT	CT	TT	TT	TT	TT	TT	TT	NN	TT	TT	TT	TT	TT	TT	TT	CT	TT	TT	TT	TT	TT	TT	TT	TT	TT	TT	TT	TT	TT	TT	TT	TT	TT	CT	NN	TT	CC	CT	CT
IWB59378	A/G	17	9.47817	NN	GG	GG	GG	GG	GG	GG	GG	GG	GG	GG	GG	GG	GG	GG	GG	GG	GG	GG	GG	GG	GG	GG	GG	GG	GG	GG	GG	AG	GG	NN	GG	GG	GG	GG	GG	GG	GG	AA	NN	GG	GG	GG	GG	AA	GG
IWA1254	A/G	17	14.5467	AG	NN	NN	AA	AA	GG	GG	AA	AG	AA	AA	AA	AA	AA	AA	AA	AA	AA	AA	AA	AA	AA	AA	AA	GG	AA	AA	GG	AA	AA	NN	AA	AA	AA	AA	AA	NN	AA	GG	GG	GG	AG	AA	AA	GG	AA
IWB13056	A/G	17	17.7441	GG	GG	GG	GG	GG	GG	GG	GG	GG	GG	GG	GG	GG	GG	GG	GG	GG	GG	GG	GG	GG	GG	GG	GG	GG	GG	GG	GG	GG	GG	GG	GG	GG	GG	GG	GG	GG	GG	AG	GG	GG	GG	GG	GG	GG	GG
IWA4633	T/C	17	21.1055	NN	NN	TT	TT	TT	TT	TT	TT	TT	TT	TT	TT	TT	TT	NN	NN	CT	TT	CC	TT	TT	TT	CT	TT	NN	NN	NN	TT	TT	TT	TT	NN	TT	TT	NN	NN	TT	NN	TT	NN	CC	NN	NN	TT	TT	TT
IWB27533	A/G	17	21.8727	NN	NN	NN	NN	NN	GG	GG	NN	NN	NN	GG	GG	GG	NN	NN	NN	GG	NN	GG	NN	GG	GG	NN	AA	GG	GG	GG	GG	NN	NN	NN	NN	NN	GG	GG	GG	NN	NN	NN	NN	NN	GG	GG	GG	GG	NN
IWB57422	T/C	17	23.3162	CC	CC	NN	NN	CC	CC	CC	CC	CC	CC	CC	NN	CC	CC	NN	CC	TT	CC	CC	NN	CC	CT	NN	CC	CT	CC	CC	CC	CC	NN	NN	CT	NN	CC	NN	CC	CC	CT	CC	NN	TT	NN	CC	CT	CC	CC
IWB48831	T/C	17	23.694	CT	CT	CT	CT	CT	CT	CT	CT	CT	CT	CT	CT	CT	CT	TT	CT	CT	CT	CT	CT	CT	CT	TT	CT	CT	CT	CT	CT	CT	CT	TT	CT	CT	CT	CT	CT	TT	CT	CT	TT	CT	CT	CT	CC	CT	CT
IWA3991	T/C	17	25.8168	CC	NN	NN	CC	NN	CC	CC	NN	CC	CT	CC	CC	CC	TT	CC	CC	CT	TT	TT	CC	CC	CC	NN	TT	CC	CC	CC	TT	TT	CT	CC	NN	TT	NN	CC	CC	TT	NN	TT	NN	TT	CC	CC	TT	CC	CC
IWB10163	T/C	17	28.4228	CT	CC	CC	CC	CC	CC	CC	CC	NN	CC	CC	CC	CT	CT	CC	CC	NN	CC	CC	CC	CC	TT	TT	CC	CC	CT	CC	TT	CC	CC	CC	CC	CC	TT	TT	CC	CC	CC	TT	CC	CC	CT	CC	CT	CC	CT
IWB9241	T/C	17	32.8559	TT	TT	TT	CT	CT	CC	CT	CT	CT	CT	TT	TT	TT	TT	CT	CT	CT	TT	CC	CT	CT	TT	TT	TT	TT	TT	TT	TT	TT	TT	TT	TT	TT	TT	TT	TT	TT	TT	TT	TT	NN	TT	NN	TT	TT	TT
IWA52	A/G	17	34.5542	AA	AA	AA	AA	AA	AA	AA	AG	AA	AA	AA	AA	AA	AA	AA	AA	AA	GG	AA	AA	AA	GG	AG	GG	AA	AA	AA	AA	GG	GG	AG	AA	GG	AA	AA	AA	GG	AA	GG	AG	AA	AA	GG	AA	AA	AA
IWB30316	T/C	17	36.6887	CT	TT	CC	CC	CC	CC	CC	TT	TT	TT	CC	CC	CC	TT	TT	TT	CT	CC	CC	TT	CC	TT	TT	TT	TT	CC	CC	TT	CC	CC	CC	TT	CC	CC	CC	CC	CC	TT	NN	CC	CC	CC	TT	TT	TT	TT
IWB45630	A/G	17	38.3665	GG	GG	AG	GG	AA	AA	GG	AA	AA	AA	GG	GG	GG	GG	GG	GG	GG	AA	AA	AA	AA	GG	GG	AA	GG	GG	GG	AA	GG	AG	AA	GG	GG	GG	GG	AA	GG	AA	AA	AA	AA	AG	AA	AA	AA	AA
IWB1753	A/G	17	41.6752	GG	NN	GG	GG	GG	GG	GG	GG	NN	GG	GG	GG	GG	AA	NN	GG	NN	GG	GG	GG	GG	AA	NN	GG	NN	GG	AA	GG	GG	AA	NN	GG	AA	GG	GG	AA	GG	AA	AA	GG	NN	AA	GG	GG	AA	GG
IWA1764	A/C	17	43.64	CC	CC	CC	CC	CC	CC	AC	CC	CC	CC	CC	CC	CC	CC	CC	AC	CC	CC	AC	CC	CC	CC	AC	CC	AC	CC	AC	CC	CC	CC	CC	AC	CC	CC	CC	CC	CC	AC	CC	CC	CC	CC	AC	CC	CC	CC
IWB42579	T/C	17	44.1495	NN	TT	TT	TT	TT	TT	TT	TT	TT	TT	TT	TT	TT	TT	TT	TT	TT	TT	TT	TT	TT	TT	TT	TT	NN	TT	TT	TT	TT	TT	TT	TT	TT	TT	TT	TT	TT	TT	CT	TT	CT	TT	TT	TT	CT	TT
IWB55473	A/G	17	50.0729	GG	AG	AG	AG	AG	AG	AG	AG	AG	AG	AG	AG	AG	GG	AG	AG	AG	AG	AG	GG	AG	GG	AG	AG	AG	AG	AG	AG	GG	AG	AG	AG	AG	AG	AG	AG	AG	AG	AG	AG	GG	AG	AG	AG	GG	AG
IWA4408	T/C	17	54.591	CT	TT	CC	CC	CC	CC	CC	CT	CC	CC	TT	TT	TT	CT	TT	CC	CT	CC	CC	CC	CC	CC	TT	CC	CC	TT	CT	CT	CC	TT	CT	CC	CT	TT	CT	CC	CC	CC	TT	CC	CT	CC	CC	CC	TT	CC
IWB61369	T/C	17	56.9803	CC	CC	TT	NN	NN	CT	NN	NN	NN	CC	NN	TT	CC	NN	CC	CC	CC	TT	CC	NN	NN	TT	NN	CC	CC	CC	TT	TT	TT	TT	NN	CT	TT	TT	CT	TT	TT	TT	TT	TT	TT	NN	TT	TT	TT	TT
IWA2419	T/C	17	58.2569	CC	CC	TT	TT	TT	TT	TT	CT	TT	TT	CC	TT	CC	TT	CT	TT	CC	TT	TT	TT	TT	TT	CT	TT	TT	CC	TT	TT	NN	CT	CC	TT	TT	CC	CC	TT	TT	TT	CC	TT	TT	CT	TT	CT	CC	TT
IWA2653	A/G	17	64.0838	NN	GG	AG	GG	GG	AG	GG	NN	GG	AG	AG	AG	AG	AG	GG	AA	GG	AG	AG	AG	GG	AG	AA	GG	AG	AA	AG	AG	NN	AA	NN	GG	AA	NN	AG	AG	NN	NN	GG	NN	GG	GG	AG	AG	AG	AG
IWA5748	A/G	17	64.5698	AA	AA	AG	AA	AA	AA	AA	AA	AA	AA	AA	AA	GG	GG	AA	AA	GG	GG	AA	AA	AA	GG	AG	AA	AA	NN	AA	GG	GG	GG	GG	AA	GG	GG	AG	AA	GG	AA	GG	AA	NN	AG	GG	AG	GG	GG
IWA3131	T/C	17	64.7074	CC	CC	CC	CC	CC	CC	CC	CC	CC	CC	CC	CC	CC	CC	CC	CC	CC	CC	CT	CC	CC	CT	CT	CC	CC	CC	CC	CC	CT	CT	CC	CC	CC	CC	CC	CC	CC	CC	CC	CC	CT	CT	CC	CT	CC	CC
IWB2875	T/C	17	64.8216	CC	CC	CC	CC	CC	CT	CC	CC	CC	CC	CC	CC	CC	CC	CC	CC	CT	CC	CT	CC	CC	CT	CT	CC	CC	CC	CC	CT	CT	CT	CT	CC	CC	CC	CC	CC	CC	CC	CT	CC	CT	CC	CC	CT	CC	CT
IWA6770	A/G	17	67.2402	NN	NN	AA	AA	AA	AA	AA	AA	AA	AA	AA	AA	AA	AA	NN	AA	AA	AG	AG	AA	AG	AA	NN	NN	AA	AA	AA	AA	AA	AA	NN	AA	AA	AG	AA	AA	AA	AA	AA	NN	AA	AA	AA	AA	AA	AA
IWA3353	A/G	17	69.5622	AG	AG	AG	AG	AG	AG	AG	AG	AG	AG	AG	AG	AG	AG	AG	AG	AG	AG	AG	AG	AG	AG	AG	AG	AG	AG	AG	AG	AG	AG	AG	AG	AG	AG	AG	AG	AG	AG	AG	AG	AG	AG	AG	AG	AG	GG
IWA1017	T/C	17	69.7789	CT	CT	CT	CT	CT	CT	CT	CT	CT	CT	CT	CT	CT	CT	CT	CT	CT	CT	CT	CT	CT	CT	CT	CT	TT	CT	CT	CT	CT	TT	CT	CT	CT	CT	TT	CT	CT	CT	TT	TT	CT	CT	CT	CT	TT	TT
IWA6660	T/C	17	70.6602	NN	NN	TT	NN	TT	TT	TT	TT	TT	TT	TT	TT	TT	TT	TT	CC	TT	TT	CT	TT	TT	TT	CT	TT	NN	NN	TT	NN	TT	TT	TT	CC	NN	TT	CC	TT	TT	TT	TT	TT	NN	NN	TT	NN	TT	CT
IWA6570	A/G	17	71.7641	GG	AG	AG	GG	AG	GG	GG	AG	AG	AG	GG	AG	GG	AG	GG	AG	GG	GG	GG	AG	NN	GG	AG	GG	GG	AG	AG	GG	AG	GG	GG	AG	NN	GG	AG	AG	AG	GG	AG	GG	GG	AG	GG	AG	AG	GG
IWB12395	T/C	17	78.9906	TT	TT	NN	TT	TT	TT	TT	TT	TT	TT	TT	TT	TT	TT	TT	TT	TT	TT	TT	TT	TT	NN	CT	TT	TT	TT	TT	NN	TT	TT	NN	TT	TT	TT	CT	TT	TT	TT	NN	CC	TT	TT	TT	TT	TT	TT
IWB288	T/C	17	79.7138	CC	CC	CT	CT	CT	CT	CT	CT	CT	CC	CC	CC	CC	CT	CC	CT	CC	CC	CT	TT	TT	CT	CT	CT	CT	TT	TT	CT	TT	CT	CT	TT	CT	CT	TT	TT	TT	TT	TT	CT	CT	TT	CT	TT	TT	CT
IWB289	T/C	17	80.1852	TT	TT	NN	CC	CC	NN	CC	CC	NN	TT	TT	NN	NN	CC	NN	CC	TT	TT	CC	CC	CC	CC	NN	NN	NN	CC	NN	NN	NN	CC	NN	NN	NN	TT	NN	NN	NN	CC	NN	NN	NN	CC	CC	NN	NN	CC
IWB74080	A/C	17	85.9623	NN	CC	NN	AA	CC	CC	CC	CC	CC	CC	CC	CC	AA	CC	CC	AA	CC	CC	AA	CC	CC	CC	AA	AA	AA	AA	AA	AA	AA	NN	AA	AA	AA	AA	AA	AA	AA	AA	AA	AA	AA	AC	AA	AA	AA	AA
IWB69684	A/G	17	86.504	NN	AA	NN	AA	AA	AA	AA	AA	AA	AA	AA	AA	NN	AA	AA	AA	AA	AA	AA	AA	AA	NN	AA	AA	AA	AA	AA	GG	AA	AA	AA	AA	AA	AA	NN	GG	AA	AA	NN	NN	AA	AG	AA	AA	GG	AA
IWB70366	A/G	17	87.7074	AG	AA	AA	AG	AG	AG	AG	AG	AG	AG	AA	AA	AA	AA	AA	AG	AG	AA	AG	AA	AA	AA	AG	AG	AG	AA	AG	AG	AA	AG	AG	AG	AA	AG	AA	AA	AA	AG	AG	AG	AA	AA	AG	AG	AA	AA
IWA1816	T/C	17	91.0542	NN	CC	NN	CC	TT	CC	CC	CC	CC	CC	CC	CC	TT	TT	CC	CC	NN	CC	CC	CC	CC	CC	CC	CC	CC	CC	CC	CC	CC	NN	TT	NN	CC	TT	CC	CC	CC	CC	TT	CC	CC	CC	CC	CC	CC	CC
IWB2759	A/G	17	92.5593	AG	AA	AA	AA	AA	AG	AG	AA	AA	AA	AG	AG	AG	AG	AA	AG	AG	AA	AG	AA	AA	AA	AA	AG	AG	AA	AG	AA	AA	AA	AA	AG	AA	AG	AG	AG	AA	AG	AA	AA	AA	AG	AG	AG	AA	AA
IWA349	A/G	17	93.5021	AG	AA	GG	GG	GG	AA	AA	AA	GG	AA	AA	AA	GG	AA	AA	AA	AA	GG	AA	AA	GG	AA	AA	AG	AA	AA	GG	AG	AA	GG	AG	AA	GG	AG	AG	GG	AA	GG	GG	AA	GG	GG	GG	AA	GG	GG
IWB24596	A/C	17	99.1357	CC	CC	AA	CC	CC	CC	CC	CC	CC	CC	CC	CC	CC	CC	CC	CC	CC	AA	CC	CC	CC	CC	CC	CC	CC	CC	CC	CC	AA	AA	AA	CC	AA	CC	CC	AC	AA	AA	AA	CC	CC	AA	CC	CC	AA	AA
IWB38887	T/C	17	104.968	NN	TT	TT	NN	NN	TT	TT	NN	TT	NN	NN	NN	NN	TT	NN	TT	TT	TT	CC	TT	TT	TT	CT	NN	TT	TT	TT	TT	TT	CT	CC	NN	TT	TT	TT	TT	TT	TT	CC	NN	TT	TT	TT	CC	CC	TT
IWA6179	A/G	17	108.86	AA	AA	AA	AA	AA	AA	AA	AA	AA	AA	AA	AA	AA	AA	AA	AA	AA	AA	AA	AA	AA	GG	AA	AA	AA	AA	AA	AA	GG	AA	AA	AA	AA	AA	AA	AA	AA	AA	AA	AA	GG	AA	AA	AA	AA	AA
IWB2751	T/C	17	110.447	CT	CT	TT	CT	CT	CT	CT	CT	CT	CT	CT	CT	CT	CT	CT	CT	CT	TT	CT	CT	CT	CT	CT	CT	CT	CT	CT	TT	TT	TT	CT	CT	TT	CT	CT	TT	TT	TT	TT	TT	TT	TT	CT	CT	TT	TT
IWB44252	A/G	17	112.76	AG	GG	NN	AG	GG	GG	GG	NN	NN	GG	GG	GG	GG	NN	NN	GG	GG	AG	AG	AG	AG	NN	GG	GG	GG	GG	GG	GG	AG	AG	AG	GG	GG	AG	GG	GG	GG	GG	AA	GG	AG	GG	GG	AG	GG	GG
IWB72471	A/C	17	113.671	AA	NN	NN	NN	NN	AA	AA	AA	AA	AA	AA	AA	AA	NN	AA	AA	NN	AA	AA	NN	AA	AA	AA	AA	NN	AA	AA	NN	AA	NN	NN	AA	NN	AA	NN	NN	NN	NN	AA	NN	NN	AA	NN	CC	AA	AA
IWB26626	A/G	17	113.671	AG	AA	AG	GG	NN	AG	AG	NN	AG	AG	AG	AG	AG	AG	GG	AG	AG	AG	AG	AG	GG	AG	AG	AG	AG	GG	AG	AG	AG	GG	NN	GG	AG	NN	AG	AG	AG	GG	GG	NN	AG	AG	AG	AG	AG	AG
IWA3224	T/C	17	113.671	CC	CC	CC	CC	CC	CC	CC	CC	CC	CC	CC	CC	CC	CC	CC	CC	CC	CC	CC	CC	CC	CC	CC	CC	CC	CC	CC	TT	CC	CC	CC	CC	CC	CC	CC	CC	CC	CC	CC	TT	TT	CC	CC	CT	CC	CC
IWB14375	T/G	17	113.671	TT	TT	TT	TT	TT	TT	TT	TT	TT	TT	TT	TT	TT	TT	TT	TT	TT	TT	TT	TT	TT	TT	TT	TT	TT	TT	TT	TT	TT	TT	TT	TT	TT	TT	TT	TT	TT	TT	TT	TT	TT	TT	TT	TT	TT	TT
IWB2096	A/C	17	116.546	CC	CC	CC	AC	CC	AC	AC	CC	CC	CC	CC	CC	CC	CC	CC	CC	CC	CC	AC	CC	CC	CC	CC	CC	CC	CC	CC	CC	CC	CC	CC	CC	CC	CC	CC	CC	CC	CC	NN	AA	AC	CC	NN	CC	CC	CC
IWA4567	T/C	17	118.991	CT	CC	CT	CC	CC	CT	CC	CC	CC	CC	CC	CT	CC	CT	CT	CC	CT	CT	CC	CT	CT	CC	CC	CC	CC	CC	CT	CT	CT	CT	CT	CC	TT	CC	CC	TT	TT	TT	TT	CT	CC	CC	CT	CC	CC	TT
IWB42129	T/C	17	121.849	NN	CC	TT	CC	CC	CC	NN	CC	CC	CC	NN	CC	CC	CC	CC	CC	CC	TT	CC	CC	CC	CC	NN	CC	CC	CC	CC	NN	NN	NN	NN	CC	TT	CC	NN	TT	TT	TT	TT	NN	CC	CC	CC	CC	CC	TT
IWA6673	A/G	18	9.4708	GG	GG	GG	GG	GG	GG	GG	GG	GG	GG	GG	GG	GG	GG	GG	AG	GG	GG	GG	GG	GG	AG	GG	GG	GG	GG	GG	GG	GG	GG	GG	AG	GG	GG	GG	GG	GG	GG	GG	GG	GG	GG	GG	GG	GG	GG
IWB26904	A/G	18	9.4708	NN	AA	NN	AG	NN	AG	AG	AG	AG	AG	AA	AA	AA	AG	NN	AG	AA	AG	AA	AA	AA	AG	AA	AA	AG	AA	NN	AA	AA	AA	AG	AG	AA	AA	AA	NN	NN	NN	AA	AA	AA	AA	NN	AA	NN	AA
IWB41696	T/C	18	9.4708	TT	TT	TT	TT	TT	TT	TT	TT	TT	TT	TT	TT	TT	TT	TT	CT	CT	TT	TT	TT	TT	CT	CT	TT	CT	CT	CT	CT	TT	TT	TT	CT	CT	CT	CT	TT	TT	CT	TT	TT	TT	CT	TT	TT	TT	CT
IWB23072	A/G	18	10.7014	AG	GG	AG	GG	AG	AG	AG	AG	AG	GG	GG	GG	AG	AG	GG	AG	GG	GG	GG	AG	AG	GG	GG	AG	AG	AG	AG	AG	AG	AG	AG	AG	AG	AG	AG	AG	AG	AG	AG	AG	AG	AG	AG	GG	AG	AG
IWB13767	T/C	18	15.136	NN	NN	TT	TT	TT	CT	CC	TT	TT	TT	TT	TT	TT	TT	TT	TT	TT	TT	TT	TT	TT	TT	NN	TT	CC	TT	CT	CT	CC	TT	TT	TT	TT	CC	TT	TT	TT	TT	TT	NN	CT	TT	TT	CC	TT	TT
IWB28838	A/G	18	18.9963	AA	AA	AA	AA	NN	AA	AA	AA	AA	AA	AA	AA	AA	AA	AA	AA	AA	AA	AA	AA	AA	AA	AG	AA	AA	AA	AA	AA	AA	AA	AA	AA	AA	AA	AA	AA	AA	AA	AA	AA	AA	AG	AA	AA	AA	AA
IWB4284	A/C	18	20.7464	CC	CC	CC	CC	CC	CC	CC	CC	CC	CC	CC	CC	CC	CC	CC	CC	CC	CC	CC	CC	CC	CC	CC	CC	CC	CC	CC	AC	CC	AA	AA	CC	CC	CC	CC	AA	CC	AA	AA	AA	CC	AC	CC	CC	AC	CC
IWA5275	A/G	18	22.925	AG	AG	AG	AG	AG	GG	AG	GG	GG	GG	AG	AG	AG	GG	AG	AG	GG	AG	GG	AG	AG	GG	GG	AG	AG	AG	AG	AG	AG	GG	GG	AG	GG	AG	AG	AG	AG	AG	GG	GG	AG	AG	AG	GG	GG	GG
IWA5275	A/G	18	22.925	AA	AA	AA	AA	AA	AA	AA	AA	AA	AA	AA	AA	AA	AA	AA	AA	AA	AA	AA	AA	AA	AA	AA	AA	AA	AA	AA	AA	AA	AA	AA	AA	AA	AA	AA	AA	GG	AA	AA	AA	AA	AA	AA	AA	AA	AA
IWB41851	A/G	18	24.7663	AA	AA	GG	GG	AG	AA	GG	GG	GG	GG	AA	AA	AA	GG	AA	AA	AA	AA	AA	GG	GG	AA	AG	AA	GG	GG	AA	AA	AG	AA	AG	AA	GG	NN	GG	AA	GG	AA	GG	AA	GG	GG	GG	GG	GG	AA
IWB43408	A/G	18	29.3376	AA	AA	AA	AA	AA	AA	AA	AA	AA	AA	AA	AA	AA	AA	AA	NN	AA	AA	AA	AA	AA	AA	AA	AA	AA	AA	AG	AA	AA	AA	AA	AA	AA	AA	AA	AA	AA	AA	AA	AA	AA	AA	AA	GG	AA	AA
IWB21629	T/G	18	43.088	NN	NN	GG	GG	NN	NN	NN	NN	NN	TT	GT	GT	GT	NN	NN	GG	NN	GG	GG	GG	GT	NN	GG	GT	GG	GG	GG	GT	GG	NN	NN	GT	NN	NN	GG	TT	GT	GT	GG	GG	NN	TT	NN	GT	NN	GT
IWB8456	A/G	18	74.4675	GG	NN	GG	GG	AA	NN	NN	AA	NN	AA	GG	GG	GG	AA	NN	AA	GG	GG	NN	GG	AA	GG	GG	GG	AA	GG	AA	GG	GG	NN	GG	NN	GG	GG	GG	AA	GG	NN	GG	NN	GG	AA	GG	NN	GG	GG
IWA2808	A/G	18	82.1426	AG	AG	GG	GG	GG	GG	GG	GG	GG	GG	AA	AA	AA	GG	AA	GG	AG	AA	AA	GG	GG	GG	GG	GG	AA	AA	GG	GG	GG	GG	GG	GG	GG	AA	GG	GG	GG	GG	GG	GG	GG	GG	GG	GG	GG	GG
IWA3624	T/G	18	82.1426	TT	TT	TT	TT	TT	GG	GG	TT	TT	TT	TT	TT	TT	TT	TT	TT	TT	TT	TT	TT	TT	TT	TT	TT	GG	TT	TT	TT	TT	TT	TT	TT	TT	TT	TT	TT	TT	TT	GG	TT	TT	TT	TT	TT	TT	TT
IWA7816	T/C	18	87.1742	CC	CC	CT	CT	CT	CT	CT	CT	CT	CT	CC	CC	CC	CC	CC	CC	CT	CC	CC	CT	CT	CT	CC	CT	CT	CT	CT	CC	CT	CT	TT	CC	CT	CC	CC	CT	CT	CT	CC	CC	CC	CT	CC	CC	CT	CC
IWB28009	T/C	18	94.4528	CT	CC	CT	CT	NN	CC	TT	NN	CT	CT	CT	CT	NN	CT	CC	CC	CT	CT	CT	CT	CT	CT	NN	CT	CT	CT	CT	CT	CT	CC	NN	TT	CT	CT	CT	CT	CT	NN	CC	NN	CT	CC	CT	CT	CT	CC
IWB63310	A/G	18	106.854	AG	AG	AG	AG	AG	AA	AA	AG	AG	AG	AG	AA	AG	AG	AG	AG	AG	AG	AA	AG	AG	AG	AG	AG	AG	AG	AG	AA	AA	AG	AG	AG	AA	AG	AG	AG	AG	AG	AG	AG	AA	AG	AG	AA	AA	AA
IWB54703	A/C	18	109.019	AC	CC	CC	CC	CC	AC	AC	AC	AC	CC	CC	CC	CC	AC	CC	AC	CC	CC	CC	AC	AC	AC	AC	CC	CC	AC	AC	AC	AC	AC	AC	AC	CC	AC	CC	AC	CC	AC	AC	AC	AC	AC	AC	AC	AC	CC
IWB1574	T/G	18	118.531	TT	TT	TT	GT	TT	GG	GG	GG	TT	TT	TT	GG	GG	TT	TT	TT	GT	TT	TT	TT	TT	GG	TT	GG	GG	GG	GG	GT	GG	GT	GT	TT	GG	TT	GG	GG	GG	GG	GG	GG	GG	GG	GG	GG	GG	GG
IWA2965	T/C	18	121.753	TT	TT	TT	TT	TT	TT	TT	TT	TT	TT	TT	TT	TT	TT	TT	TT	TT	TT	TT	TT	TT	TT	TT	TT	TT	TT	TT	TT	CC	CT	TT	TT	TT	TT	TT	CC	CT	TT	CC	CT	TT	TT	TT	TT	TT	CC
IWB5832	T/C	18	150.557	CC	CC	CC	CC	CC	CC	CC	CC	NN	CC	CC	CC	CC	CC	CC	CC	CC	CC	CC	CC	CC	NN	CC	CC	CC	CC	CC	CC	CC	CC	CC	CC	CC	CC	CC	CC	NN	CC	NN	CC	CC	CC	CC	CC	CC	CC
IWB24903	T/C	18	152.736	CC	NN	CC	CC	NN	CC	NN	NN	CC	CC	CC	CC	CC	CC	NN	NN	CC	CC	CC	CC	CC	CC	CC	CC	CC	CC	CC	CC	CC	CC	NN	CC	CC	NN	CC	CC	NN	NN	NN	NN	CC	CC	CC	CC	TT	CC
IWB58435	A/G	18	153.078	AG	GG	GG	GG	GG	AG	AG	GG	GG	GG	AG	AG	GG	GG	GG	AG	GG	GG	GG	GG	GG	AA	AG	AA	AG	AG	GG	AG	AA	GG	GG	AG	AG	GG	AG	GG	AG	GG	AG	AG	AG	AG	GG	AA	AG	AG
IWB12259	A/G	18	155.097	AA	AA	AA	AA	AA	AA	AA	AA	AA	AA	AA	AA	AA	AA	AA	AA	AA	AA	AA	AA	AA	AA	AA	AA	AA	AA	AA	AA	AA	AA	AA	AA	AA	AA	AA	AA	AA	AA	AA	AA	AA	AA	AA	AA	AA	AA
IWA3913	T/C	18	160.498	CT	CT	CT	TT	CT	TT	TT	CT	CT	TT	TT	TT	TT	TT	TT	NN	CT	NN	CT	CT	TT	TT	TT	TT	TT	TT	TT	TT	TT	NN	CC	TT	TT	CC	NN	CT	CC	TT	CT	CC	TT	TT	TT	TT	NN	NN
IWA3910	T/G	18	160.498	GG	GT	GG	GT	GG	TT	TT	GG	GG	GG	GG	TT	TT	TT	GG	TT	GG	GG	GG	GG	GG	TT	GG	TT	TT	TT	TT	TT	GG	GG	GG	TT	TT	GG	TT	GG	GT	GT	GG	GG	TT	GG	TT	GT	GG	TT
IWB40675	T/C	19	13.3154	CT	CC	CC	CC	CC	CC	CC	CC	CC	CC	CT	CC	CC	CT	CT	CC	CT	CC	CC	CC	CC	CC	CC	CC	CT	CC	CC	CC	CC	CC	CC	CC	CC	CT	CC	CC	CC	CC	CC	CC	CC	CC	CC	CT	CC	CC
IWB11228	T/C	19	33.2442	CC	TT	CC	NN	CC	TT	NN	CC	CC	NN	NN	TT	TT	CC	NN	TT	CC	TT	CC	CC	CC	CC	NN	TT	TT	TT	TT	NN	CC	NN	NN	TT	TT	CC	CC	TT	NN	TT	TT	CC	CC	TT	NN	NN	TT	TT
IWB58764	T/C	19	33.4451	NN	CC	NN	NN	NN	CC	NN	TT	NN	TT	TT	CC	CC	TT	NN	CC	NN	CC	TT	TT	NN	TT	TT	CT	NN	CC	CC	TT	NN	NN	TT	CC	CC	NN	NN	CC	CC	CC	CC	NN	NN	CC	CC	TT	CC	CC
IWB45268	T/C	19	35.3147	CT	NN	CC	CC	CC	CC	CC	NN	CC	CC	CT	CC	CT	CT	CT	CC	CT	CC	CC	CC	CT	CC	CC	CC	CC	CC	CC	CC	CC	NN	CC	CC	CC	CT	CT	NN	NN	NN	CC	NN	CC	CC	NN	CC	CC	CC
IWA7306	A/G	19	42.0848	NN	AA	AA	AA	AA	AA	AA	AA	NN	AA	AA	NN	AA	AA	AA	AA	NN	AA	AA	AA	AA	AA	GG	AA	AA	AA	AA	AA	GG	GG	GG	AA	NN	AA	GG	AA	GG	AA	NN	NN	GG	AG	AA	NN	GG	AA
IWA1880	T/C	19	45.3847	TT	TT	TT	CC	TT	CC	TT	TT	TT	TT	TT	TT	TT	CC	TT	TT	CC	TT	CC	TT	TT	TT	CC	CC	TT	TT	TT	TT	TT	TT	TT	TT	TT	CC	TT	TT	CC	TT	TT	TT	CT	TT	CT	CC	TT	TT
IWB55483	T/C	19	47.0057	TT	TT	TT	TT	TT	TT	TT	TT	TT	TT	TT	TT	TT	TT	TT	TT	TT	TT	TT	TT	TT	TT	TT	TT	TT	TT	TT	TT	TT	TT	TT	TT	TT	TT	TT	TT	TT	TT	TT	TT	TT	TT	TT	TT	TT	CT
IWB7063	A/G	19	49.1069	GG	GG	GG	GG	GG	AG	GG	GG	GG	GG	GG	GG	GG	GG	GG	GG	GG	GG	GG	GG	GG	GG	GG	GG	GG	GG	GG	GG	GG	GG	GG	AA	GG	GG	GG	GG	GG	GG	GG	GG	GG	GG	GG	GG	GG	GG
IWB11165	A/C	19	50.4895	AA	CC	CC	CC	CC	CC	CC	CC	CC	CC	CC	CC	CC	CC	CC	CC	CC	AA	CC	CC	CC	CC	CC	CC	CC	CC	CC	AA	AC	CC	CC	CC	AC	CC	CC	AA	CC	CC	CC	CC	AC	AC	AC	AA	AA	AC
IWB10874	A/G	19	52.3591	GG	GG	GG	NN	GG	GG	AG	GG	GG	GG	GG	GG	GG	GG	GG	GG	GG	GG	GG	GG	GG	GG	GG	GG	GG	GG	GG	GG	GG	GG	GG	GG	GG	GG	GG	GG	GG	GG	AG	GG	NN	GG	GG	GG	GG	GG
IWB11150	A/G	19	56.1698	AG	AA	AA	AA	AA	AA	GG	AA	AA	AA	GG	GG	AA	GG	AA	GG	GG	AA	AA	AA	AA	AA	GG	AA	GG	AA	GG	AA	AA	AA	AA	GG	AA	GG	GG	GG	AA	GG	AA	AA	AA	GG	GG	AA	GG	GG
IWA834	T/C	19	62.7492	TT	TT	TT	TT	TT	TT	TT	TT	TT	TT	TT	TT	CC	TT	TT	TT	CT	TT	CC	TT	TT	CT	TT	TT	TT	TT	CT	TT	TT	CT	CT	TT	TT	TT	TT	TT	CC	TT	CC	NN	TT	TT	TT	TT	TT	TT
IWB61176	A/C	19	68.1945	NN	AA	AA	AA	AA	AA	NN	AA	AA	AC	AA	AC	AA	AC	AA	AA	AA	AA	AA	AA	AA	AA	AA	AA	AA	AA	AC	AA	NN	AC	NN	AA	AA	AA	AA	AC	AC	AC	AA	NN	AC	AA	AC	AA	AA	AA
IWB34347	T/C	19	82.7121	CC	CC	CC	CC	CC	CC	CC	CC	CC	TT	TT	TT	CC	TT	TT	CC	CC	TT	CC	TT	CC	TT	CC	CT	CC	CC	CC	CC	CC	CT	CC	CC	CC	TT	CT	CC	CC	NN	CC	CC	CC	CC	CC	CC	CC	CC
IWB6011	T/C	19	89.2097	CC	CC	CC	CC	CC	CC	NN	CC	CC	CC	CC	CT	CT	CT	CC	CC	CC	CC	CT	CT	CC	CC	CT	CT	CC	CT	CC	CT	CC	CT	CT	CC	CC	CT	CC	CT	CT	CT	CT	CT	CT	CT	CT	CT	CT	CT
IWB39758	A/G	19	90.7524	GG	GG	GG	NN	GG	GG	AA	GG	GG	GG	AA	GG	AA	GG	NN	GG	AA	AA	GG	AA	GG	GG	AA	GG	AA	GG	AA	GG	NN	GG	NN	NN	GG	AA	AA	GG	AA	AA	GG	NN	GG	AG	NN	GG	GG	AA
IWB58488	T/C	19	91.0895	NN	NN	CC	NN	CC	CC	CC	CC	CC	NN	CC	NN	CC	TT	CC	CC	CC	CC	CC	CC	NN	CC	NN	TT	CC	CC	CC	NN	NN	NN	NN	NN	CC	NN	CC	NN	CT	CC	NN	NN	CC	CC	NN	NN	CT	NN
IWB21914	T/C	19	95.0875	CT	CT	CT	CT	CT	CT	CT	CT	CT	CT	CT	CT	CC	CC	CT	CT	CT	CT	CT	CT	CT	CT	CT	CC	CT	CC	CT	CC	CC	CC	CT	CT	CT	CT	CT	CT	CC	CT	CC	CT	CT	CT	CT	CC	CC	CC
IWB6718	T/G	19	97.4067	GG	GG	NN	GG	GG	GG	GG	GG	GG	TT	TT	TT	TT	TT	TT	GG	TT	GG	GG	GG	GG	GG	GG	TT	GG	TT	GG	TT	TT	TT	NN	GG	GG	GG	TT	GG	TT	GG	NN	GG	GG	GT	GG	TT	TT	TT
IWA473	A/G	19	99.7428	NN	NN	AA	AA	AA	AA	AA	AA	AA	AA	NN	AA	AA	AA	AA	AA	AA	AA	AA	AA	AA	AA	AA	AA	AA	AA	AA	AA	AA	AA	NN	NN	NN	AA	AG	AA	NN	AA	AA	NN	AA	AA	AA	AA	NN	AA
IWB7484	A/C	19	101.49	AC	AC	AC	AC	CC	CC	CC	AC	CC	AC	AA	CC	AA	CC	CC	AC	AA	CC	AC	AC	AC	CC	AC	AC	AC	AA	CC	CC	AA	CC	AC	CC	CC	AA	AA	AC	CC	AC	CC	AC	CC	CC	CC	CC	AC	CC
IWB52818	T/C	19	106.809	CT	CC	CC	CC	CC	CC	CC	CC	CC	TT	TT	TT	TT	TT	TT	CC	CT	CC	CC	CC	CC	TT	CC	CC	CC	TT	CT	TT	TT	TT	TT	CC	CC	CT	CT	CC	TT	CC	CC	CC	CC	CC	CC	TT	CC	CC
IWB11739	A/G	19	107.01	AA	AA	AA	AA	AA	AA	AA	AA	AA	AG	GG	AA	AA	GG	AA	AA	AA	GG	AA	AA	AA	AA	GG	GG	AA	GG	AA	GG	GG	AG	GG	NN	GG	AA	GG	NN	AA	AA	GG	AA	GG	AA	NN	GG	GG	NN
IWB10719	A/C	19	113.297	CC	CC	CC	CC	CC	CC	CC	CC	AA	CC	CC	CC	NN	CC	CC	CC	CC	CC	CC	CC	CC	AA	CC	NN	CC	CC	CC	CC	CC	CC	CC	CC	CC	AA	CC	CC	CC	CC	CC	CC	CC	AC	CC	CC	CC	AA
IWA3831	A/G	19	115.272	AA	AG	AA	NN	AA	AA	AA	AA	AA	AA	AA	AA	AA	AA	AA	AA	AA	AA	AA	AA	AA	AG	AG	AG	AA	AA	AA	NN	AA	AA	AA	AG	AA	AA	AA	AA	AA	AG	AG	AA	NN	AA	AA	NN	AG	AA
IWB74061	A/G	19	116.675	NN	AA	AA	AA	AA	AA	AA	AG	AA	AA	AA	AA	AA	AA	AA	AA	AA	AA	AA	AA	AA	NN	AA	AA	AA	AA	GG	GG	NN	GG	AG	AA	AA	AA	NN	GG	GG	GG	GG	GG	GG	GG	GG	GG	GG	AG
IWB1817	A/G	19	120.676	NN	AA	AA	AA	AA	GG	AA	AA	AA	AG	AA	AA	AA	AA	AA	AA	AA	AA	AA	AA	AA	AA	AG	AA	AA	AA	AA	AG	AA	AA	AA	AA	GG	AA	AA	AA	AG	AA	AA	GG	AA	AA	AA	GG	AA	AA
IWA7942	A/G	19	126.404	AG	AG	AG	GG	AG	GG	AG	AG	AG	AG	AG	AG	AG	AG	AG	AG	GG	GG	GG	AG	AG	GG	AG	AG	AG	GG	AG	GG	GG	GG	AG	AG	GG	AG	AG	AG	GG	AG	GG	AG	GG	AG	AA	GG	AG	AG
IWA2820	T/C	19	126.404	TT	CC	TT	TT	TT	CC	CC	TT	TT	TT	TT	TT	TT	CC	TT	CC	TT	TT	TT	TT	TT	TT	CC	TT	CC	CC	TT	TT	TT	CC	CC	CC	TT	TT	TT	TT	TT	TT	CC	TT	TT	TT	TT	TT	CC	TT
IWB8181	T/C	19	126.799	TT	TT	TT	TT	TT	CC	TT	CT	CC	CC	TT	TT	TT	TT	TT	TT	CT	CC	CC	TT	TT	CC	TT	CC	CT	CC	NN	CC	CC	NN	CC	NN	CC	CC	TT	CC	TT	CC	CC	CC	CC	CC	CC	CC	CC	CC
IWA334	T/G	19	126.799	NN	GG	NN	GG	NN	NN	GG	NN	NN	GG	GG	GG	GG	NN	NN	GG	GG	GG	NN	GG	GG	NN	GG	NN	NN	GG	NN	GG	GG	GG	TT	NN	NN	GG	GG	GG	TT	GG	NN	GG	GG	TT	NN	NN	GG	GG
IWA796	T/C	19	128.373	TT	TT	TT	TT	CT	TT	TT	TT	TT	TT	TT	TT	TT	CT	TT	TT	TT	TT	TT	TT	TT	CC	TT	NN	TT	TT	TT	TT	TT	TT	TT	TT	NN	TT	TT	TT	TT	TT	TT	TT	TT	TT	TT	TT	CT	CC
IWA1277	T/C	19	130.273	NN	CT	CC	TT	TT	CT	TT	CT	CT	CT	TT	TT	TT	TT	TT	CT	TT	TT	TT	CT	TT	TT	CC	CT	TT	CT	CT	TT	TT	TT	TT	CT	NN	TT	CT	TT	TT	CT	TT	CC	TT	CT	CT	TT	TT	TT
IWB53344	A/G	19	131.564	GG	GG	AG	AG	GG	AA	AA	AG	AA	GG	GG	AA	AA	AA	GG	AA	AG	AG	AG	AG	AG	AA	AG	AA	AA	AA	AA	AA	AG	AA	AA	AA	AA	AG	AA	AA	AA	AA	AA	AG	AA	GG	AA	AA	GG	AA
IWA707	A/C	19	135.807	NN	AA	AC	AC	AA	CC	CC	AA	NN	AA	CC	CC	CC	CC	CC	CC	AC	AC	AC	AC	AA	AC	CC	AC	CC	CC	CC	AC	AC	AC	CC	CC	AC	CC	NN	AC	AC	AC	AC	AA	NN	AC	AC	CC	AC	AC
IWA5622	T/C	19	135.807	CC	TT	NN	TT	NN	TT	TT	NN	NN	NN	NN	NN	NN	NN	NN	NN	NN	TT	NN	NN	NN	TT	TT	NN	NN	TT	NN	CT	CT	NN	TT	NN	TT	NN	NN	NN	CT	NN	TT	CC	CT	CT	NN	TT	TT	TT
IWA5860	T/C	19	135.807	TT	CC	TT	TT	TT	TT	CC	TT	TT	TT	TT	TT	TT	CC	CC	CC	TT	TT	TT	CC	TT	TT	TT	TT	CC	TT	TT	CC	TT	TT	TT	CC	CC	CT	TT	TT	TT	TT	TT	TT	CC	CT	TT	CC	TT	CC
IWB13779	T/C	19	135.807	CC	CC	CC	CC	CC	CC	CC	CC	CC	CC	CC	CC	CC	CT	CC	TT	CC	CT	CC	CC	CC	CC	CT	CC	CC	CC	TT	CC	CC	TT	TT	TT	CC	TT	CC	TT	CC	TT	TT	CC	CC	CT	CT	TT	TT	CC
IWA1110	T/C	19	136.427	CT	CC	TT	NN	TT	TT	CC	NN	TT	TT	CC	CC	CC	NN	NN	TT	NN	TT	CC	TT	TT	CC	TT	CC	CC	TT	TT	NN	TT	TT	TT	NN	TT	CC	CT	TT	NN	NN	TT	NN	TT	TT	TT	NN	TT	TT
IWA6562	T/C	19	138.848	TT	CC	CC	CC	CC	CC	CC	CC	CC	CC	TT	TT	TT	CC	CC	TT	TT	TT	TT	CC	CC	CC	TT	CC	CC	TT	TT	CC	CC	TT	TT	TT	CT	TT	TT	TT	CC	TT	CC	CC	CC	CT	TT	TT	CC	CC
IWB73653	A/C	19	140.932	CC	CC	AC	AC	AC	AC	CC	AC	AC	AC	CC	CC	CC	CC	AC	CC	CC	CC	CC	AC	AA	CC	CC	CC	CC	CC	CC	CC	CC	CC	CC	CC	CC	CC	CC	CC	CC	CC	CC	CC	AC	AC	CC	CC	CC	AA
IWB48845	A/G	19	141.344	AA	AG	AA	AA	AA	AG	GG	NN	AG	AA	AG	AG	AG	NN	NN	GG	AG	AG	AA	AG	AG	AG	GG	AG	AG	AG	AG	GG	AA	AA	NN	NN	AG	AA	AG	AG	NN	NN	AG	GG	AG	AA	AG	AG	AG	AG
IWA1424	T/C	19	150.539	TT	CT	CT	TT	TT	TT	TT	TT	CT	TT	TT	CT	TT	CC	CT	CC	NN	CT	CC	TT	TT	TT	TT	TT	TT	TT	CC	TT	NN	CC	CC	NN	CC	TT	TT	CC	CC	CC	CC	CT	TT	CT	CT	CT	CC	TT
IWA1725	A/G	19	152.303	AG	AG	GG	NN	NN	AG	AA	NN	NN	NN	AG	AG	AA	GG	AG	AG	AG	GG	AG	NN	AG	AA	AG	NN	AG	GG	AG	GG	GG	AG	NN	AA	GG	GG	AG	AG	GG	AG	GG	NN	GG	AG	GG	GG	GG	GG
IWB712	T/C	19	152.303	TT	CT	TT	CC	CT	CT	CC	CC	CC	CT	TT	CT	TT	TT	CC	TT	TT	TT	TT	CT	CT	CT	CC	CT	CT	CC	TT	CT	TT	TT	TT	TT	TT	TT	CC	TT	TT	TT	TT	CC	CT	TT	TT	CC	TT	TT
IWB38282	A/G	19	154.397	NN	GG	AA	GG	AA	AA	GG	AA	AA	AA	NN	GG	AG	GG	GG	AA	AA	GG	AA	GG	AA	AA	GG	AA	GG	NN	AA	AA	AA	AA	NN	NN	AA	GG	AA	AA	AA	AA	GG	NN	AA	AA	GG	AA	AA	AA
IWA1724	A/G	19	156.229	GG	GG	GG	GG	GG	AG	GG	GG	GG	GG	AG	AG	AG	GG	GG	AG	AG	AG	GG	GG	GG	GG	GG	AG	GG	AG	AG	GG	GG	GG	GG	AG	GG	AG	GG	GG	GG	GG	GG	GG	GG	AG	AG	GG	AG	GG
IWA6680	T/C	19	156.229	TT	TT	TT	TT	TT	TT	TT	TT	TT	TT	TT	TT	TT	TT	TT	TT	TT	TT	TT	TT	TT	TT	TT	TT	TT	CC	TT	TT	TT	TT	TT	TT	TT	TT	TT	TT	TT	TT	NN	TT	CC	TT	TT	CT	TT	TT
IWB55654	A/C	19	158.848	NN	CC	NN	NN	NN	CC	AC	CC	CC	NN	CC	AA	CC	CC	NN	CC	NN	CC	CC	CC	CC	CC	AA	AC	NN	CC	NN	AC	NN	NN	NN	CC	NN	CC	AA	AC	AC	AC	AC	AC	NN	CC	CC	AC	AA	CC
IWB27037	A/G	19	171.673	NN	NN	AG	AA	AA	AA	NN	AA	AA	NN	GG	AA	AG	AA	NN	NN	AA	NN	AA	AA	AA	AG	AA	NN	NN	NN	NN	GG	NN	NN	NN	NN	NN	AA	GG	GG	GG	NN	GG	AA	GG	AA	GG	AA	AA	GG
IWB41336	T/C	19	175.668	TT	TT	CT	TT	TT	TT	TT	TT	TT	TT	TT	TT	TT	TT	TT	TT	TT	TT	TT	TT	TT	TT	TT	TT	TT	TT	TT	CT	TT	CT	CT	TT	TT	CT	TT	TT	CT	TT	CT	CT	TT	CT	TT	TT	CT	CT
IWB21840	T/C	19	177.609	CC	TT	TT	TT	TT	TT	TT	TT	TT	TT	CC	TT	CC	CC	TT	CC	TT	TT	CC	CC	TT	TT	TT	TT	TT	CC	CC	CT	CC	TT	TT	CC	CC	CT	TT	CC	TT	CC	TT	TT	CC	CT	CC	CT	CC	CC
IWB23038	T/C	19	178.423	NN	NN	CC	NN	NN	NN	NN	NN	NN	NN	NN	CC	NN	NN	NN	TT	NN	NN	NN	NN	NN	CC	TT	TT	NN	CC	CC	CC	CC	CC	TT	TT	CC	CC	NN	NN	CC	CC	CC	NN	CC	CC	TT	TT	CC	CC
IWB34095	A/G	19	179.24	GG	GG	GG	GG	GG	GG	AA	GG	GG	GG	GG	GG	GG	GG	GG	GG	AA	AG	GG	GG	GG	GG	GG	GG	GG	GG	GG	GG	GG	NN	GG	GG	GG	GG	AA	GG	GG	GG	GG	NN	GG	GG	GG	GG	GG	GG
IWA7884	A/G	19	180.204	AA	AA	AA	AA	AA	AA	AA	AA	AA	AA	AA	AA	AA	AA	AA	GG	AA	AA	AA	AA	AA	GG	AG	AA	AA	GG	AA	AG	AA	AG	AG	GG	AA	AA	AA	AA	AG	GG	GG	AG	GG	AG	AA	AA	GG	GG
IWA5116	A/G	19	180.967	AG	AG	AG	AA	AG	AG	AG	AG	AG	AG	AG	AG	AG	AG	AA	AG	AG	AG	AG	AG	AG	AG	NN	AG	AG	AG	AG	AG	AG	AG	NN	AG	AG	AG	AG	AG	AG	NN	AA	AG	AG	AG	AG	AG	AG	AG
IWA2724	T/C	19	185.86	CT	CC	CC	TT	TT	CC	CC	CT	CC	TT	CC	CC	CC	CC	TT	CC	CC	CC	CC	CC	TT	CC	TT	TT	CC	TT	CC	CT	TT	TT	TT	CT	CC	CC	CT	CC	CC	CC	CC	CT	TT	CT	CC	CC	CC	TT
IWB12038	T/C	19	189.303	CC	CC	CC	CC	CC	CC	CC	CC	CC	CC	CC	CC	CC	CC	CC	CC	CC	CC	CC	CC	CC	NN	CC	CC	CC	CC	CC	CT	TT	CC	CC	CC	CC	CC	CC	CC	CC	CC	CC	CC	NN	CC	CC	CC	CC	NN
IWB44935	T/C	19	191.197	TT	CT	CC	CC	CT	CT	CC	CT	CC	CT	CT	CT	CT	CC	NN	CT	CC	CT	CT	CT	CT	CT	CT	CT	CC	CC	CT	CT	CT	CT	NN	CT	CC	CT	CT	CT	CT	CT	CC	CC	CC	CC	CT	CT	CT	CT
IWB11533	A/G	19	193.768	GG	GG	GG	GG	GG	GG	GG	GG	GG	GG	GG	GG	GG	GG	GG	GG	GG	GG	GG	GG	GG	GG	GG	GG	GG	GG	GG	GG	GG	GG	GG	GG	GG	GG	GG	GG	GG	GG	GG	GG	GG	GG	GG	GG	GG	GG
IWB70125	T/G	19	194.48	GT	GT	TT	TT	TT	GT	GT	GT	TT	TT	GT	GT	TT	GT	GT	GT	GT	TT	GT	TT	TT	TT	GT	TT	GT	TT	TT	TT	TT	TT	GT	GT	GT	TT	GT	TT	TT	GT	TT	GT	GT	GT	GT	TT	TT	TT
IWB72832	A/G	19	199.639	GG	AA	AG	AA	AA	AG	GG	AA	AA	AA	GG	AG	AA	GG	AA	GG	AG	AA	AG	AA	AA	AA	GG	AA	GG	GG	AA	AA	AG	AA	AA	GG	AG	GG	AA	AA	AA	AA	AG	AA	AA	AA	AA	AA	AA	AA
IWB72397	T/C	19	201.781	CC	CC	TT	CC	CC	TT	TT	CC	CC	CC	TT	CC	CC	CC	CC	TT	TT	TT	CC	CC	CC	TT	TT	TT	TT	TT	TT	CT	TT	TT	TT	TT	TT	TT	TT	TT	TT	TT	TT	TT	TT	TT	TT	CC	TT	TT
IWA8393	T/C	19	202.833	CT	TT	CC	TT	TT	CC	CC	TT	TT	TT	CC	TT	TT	TT	TT	CC	CC	CC	TT	TT	TT	CC	CC	CC	CC	CC	CT	CC	CC	CC	CC	CC	CC	CC	CC	CC	CC	CC	CC	CT	CC	CT	CT	CC	CC	CC
IWB74465	T/C	19	203.276	NN	TT	CC	NN	NN	CC	NN	NN	NN	TT	CC	TT	TT	TT	TT	CC	CC	CC	TT	TT	TT	CC	CC	CC	CC	CC	CC	CC	CC	CC	NN	CC	NN	NN	CC	CC	CC	CC	CC	NN	NN	CC	CC	CC	CC	CC
IWA7184	A/C	19	208.714	CC	CC	CC	CC	CC	CC	AC	CC	CC	CC	CC	CC	CC	CC	CC	AC	CC	CC	AC	CC	CC	CC	AC	AC	AC	AC	AC	CC	CC	AC	AC	AC	CC	CC	CC	CC	CC	AC	AC	CC	CC	CC	AC	CC	AC	CC
IWA2905	T/C	19	208.714	CT	CT	TT	CT	CT	CT	CT	CT	CT	CT	TT	CT	CT	CT	CT	CT	TT	TT	CT	CT	CT	CT	CT	CT	CT	CT	CT	CT	CT	CT	CT	CT	CT	TT	TT	TT	CT	CT	CT	CT	TT	CT	CT	CT	CT	TT
IWB14178	T/C	19	209.593	CC	NN	NN	CT	CT	CT	CC	CT	CT	NN	CC	CC	CT	NN	NN	CT	CC	NN	CT	CT	CT	CC	CC	CT	CT	CT	CC	NN	NN	CT	CT	CT	CC	CC	CC	CC	CT	CC	CC	CC	CC	NN	NN	CT	NN	CC
IWA4177	T/C	19	212.661	TT	TT	CC	TT	NN	TT	CC	TT	TT	TT	CC	TT	TT	TT	TT	CC	CC	CC	CC	TT	CT	TT	CC	NN	CT	CC	CC	TT	TT	CC	CC	NN	TT	CC	CC	CC	TT	CC	NN	TT	TT	TT	NN	TT	CC	TT
IWB43308	T/C	19	215.273	NN	NN	TT	CC	NN	TT	NN	NN	NN	TT	TT	TT	CT	NN	NN	TT	CT	TT	TT	CT	TT	CT	NN	NN	TT	NN	TT	TT	NN	NN	NN	NN	TT	NN	TT	TT	NN	NN	NN	NN	TT	TT	TT	TT	CT	TT
IWA3371	C/G	19	216.281	CC	CC	CC	NN	CC	CC	CC	NN	CC	CC	CC	CC	CC	CC	CC	CC	CC	CC	CC	CC	CC	CC	NN	CC	CC	GG	CC	CC	CC	CC	NN	CC	CC	GG	CC	CC	CC	NN	NN	NN	NN	CC	CC	CC	CC	NN
IWA3371	T/C	19	216.281	TT	TT	TT	NN	TT	TT	TT	NN	TT	TT	TT	TT	TT	TT	TT	TT	TT	TT	TT	TT	TT	TT	NN	TT	TT	CC	TT	TT	TT	TT	NN	TT	TT	CC	TT	TT	TT	NN	NN	NN	NN	TT	TT	TT	TT	NN
IWB44736	T/C	19	216.363	TT	NN	TT	TT	TT	TT	TT	TT	TT	TT	TT	TT	TT	TT	TT	TT	TT	TT	TT	TT	TT	TT	NN	TT	TT	TT	NN	TT	TT	TT	TT	TT	TT	TT	TT	TT	TT	TT	TT	TT	CT	TT	NN	TT	TT	CT
IWA4173	A/G	19	218.696	NN	NN	NN	AA	NN	NN	NN	NN	AA	AA	NN	AA	AA	AA	NN	GG	AG	AG	AA	AA	AA	AA	GG	AG	AG	AA	NN	GG	AG	NN	GG	GG	GG	NN	NN	NN	GG	AA	AG	NN	AG	AA	NN	GG	GG	AG
IWB25307	A/C	19	224.833	AC	CC	CC	CC	CC	CC	AC	CC	CC	CC	CC	AC	AC	AC	CC	AC	AC	CC	AC	CC	CC	AC	AC	CC	AC	AC	AC	AC	AC	CC	AC	AC	AC	CC	AC	CC	AC	AC	CC	AC	CC	CC	AC	CC	CC	CC
IWB9146	A/G	19	226.072	GG	GG	AA	GG	GG	GG	GG	GG	GG	GG	GG	GG	GG	GG	GG	GG	GG	AA	GG	GG	GG	GG	GG	GG	GG	GG	AA	AA	GG	AA	AA	GG	AA	GG	GG	AA	AA	AA	GG	GG	GG	GG	AA	AA	GG	GG
IWA5799	T/C	19	230.397	CC	CC	CC	CC	CC	CC	CC	CC	CC	CC	CC	CC	CC	NN	CC	CC	NN	CC	CC	CC	CC	CC	CC	CC	CC	CC	NN	TT	CC	TT	TT	CC	TT	CC	CC	CC	CC	CC	TT	CC	CC	CT	CC	CC	TT	CC
IWB9244	A/C	19	233.956	CC	AC	CC	NN	NN	NN	AC	AC	NN	AC	AC	AA	NN	AC	AA	AC	AA	AA	NN	AC	NN	NN	NN	NN	NN	AC	AA	AA	NN	NN	NN	NN	NN	NN	AA	AA	AC	NN	AA	AA	NN	AC	AA	NN	AC	CC
IWA5800	A/G	19	244.155	NN	NN	NN	NN	GG	NN	NN	GG	NN	GG	GG	NN	AA	AA	NN	NN	GG	AA	AA	GG	GG	AA	GG	NN	AA	AA	AA	GG	AA	NN	NN	NN	AA	GG	AA	AA	NN	GG	NN	NN	AA	AA	NN	NN	GG	AA
IWB54695	T/C	19	244.155	TT	TT	TT	TT	TT	TT	TT	TT	TT	TT	TT	TT	TT	TT	TT	TT	TT	TT	TT	TT	TT	TT	TT	TT	TT	TT	NN	CC	TT	NN	CC	TT	NN	TT	TT	TT	TT	TT	CC	TT	TT	CT	TT	TT	CC	TT
IWB65211	A/G	20	0	NN	AA	GG	AA	GG	AA	AA	AA	AA	AA	AA	AA	AA	AA	AA	AA	AA	GG	AA	AA	GG	AA	AA	AA	AA	AA	GG	AA	AA	GG	GG	AA	GG	AA	AA	GG	GG	GG	GG	AA	AA	AA	GG	NN	AA	GG
IWB36522	C/G	20	7.31205	CG	GG	GG	GG	GG	GG	GG	GG	GG	GG	GG	GG	GG	GG	GG	GG	GG	GG	GG	GG	GG	CG	GG	GG	CG	GG	GG	CC	CG	GG	GG	GG	GG	GG	GG	CG	GG	GG	CC	GG	GG	CG	GG	CG	CC	GG
IWB53101	T/G	20	8.78321	GG	GG	GG	GG	GG	GG	GG	GG	GG	GG	GG	GG	GG	GG	GG	GG	GG	GG	GG	GG	GG	GG	GT	GG	GT	GG	GG	GT	GG	GG	GG	GG	GG	GG	GG	GG	GG	GG	GG	GG	GG	GG	GG	GG	GG	GG
IWB54221	A/G	20	19.1844	GG	GG	GG	GG	GG	GG	GG	GG	GG	GG	GG	AA	GG	GG	AA	GG	GG	GG	GG	GG	GG	GG	AG	GG	GG	GG	GG	GG	GG	GG	GG	GG	GG	AA	GG	GG	GG	GG	AA	GG	GG	GG	GG	GG	AA	GG
IWB25433	A/G	20	24.0507	AG	GG	GG	GG	GG	AG	AG	GG	GG	GG	GG	AG	AG	AG	GG	AG	GG	GG	GG	GG	GG	AG	AG	GG	AG	GG	AG	AG	GG	AG	AG	AG	GG	AG	GG	GG	GG	AG	GG	AG	GG	AG	AG	AG	AG	GG
IWB35820	A/C	20	35.8887	AC	AA	AA	AC	AC	AA	AA	AA	AA	AA	AC	AC	AC	AC	AA	AA	AA	AC	AA	AA	AC	AA	AA	AA	AA	AA	AA	AA	AA	AC	AC	AA	AA	AC	AA	AA	AA	AA	AC	AA	AA	AC	AA	AA	AA	AA
IWB11170	A/G	20	40.3303	GG	GG	GG	GG	GG	GG	GG	GG	GG	GG	GG	GG	AG	GG	GG	GG	GG	GG	GG	GG	GG	GG	GG	GG	GG	GG	AA	GG	GG	GG	AG	GG	AA	GG	AG	GG	GG	AA	AA	GG	GG	AA	AA	AA	GG	GG
IWA2568	A/G	20	50.4035	AA	GG	GG	GG	GG	GG	GG	GG	GG	NN	GG	GG	AA	GG	GG	GG	GG	GG	GG	GG	GG	AA	AG	GG	GG	GG	GG	GG	AA	GG	NN	NN	GG	GG	GG	GG	GG	GG	NN	GG	AA	GG	GG	AA	AA	GG
IWB12645	T/C	20	51.9996	CC	CC	CC	NN	CC	NN	NN	CC	NN	CC	CC	CC	NN	CC	CC	CT	CC	CC	TT	CC	CC	NN	CC	NN	CC	NN	CC	NN	TT	NN	NN	CC	NN	TT	CT	CT	TT	CC	TT	CC	TT	TT	CT	TT	TT	NN
IWB33883	A/G	20	56.8785	AA	AA	AA	AA	AA	GG	GG	AA	AA	AA	AA	AA	GG	AA	AA	AA	AA	AA	AA	AA	AA	AA	AA	AA	AA	AA	AA	AA	AG	AA	AA	AA	AA	AA	AA	AA	AA	GG	AA	AA	AA	AG	GG	AA	AA	AG
IWB40691	A/G	20	57.0534	AA	AA	AA	AA	AA	AA	AA	AA	AA	AA	AA	AA	AA	AA	AA	AA	AA	AA	AA	AA	AA	AA	AA	AA	AA	AA	AA	AA	AG	AA	AA	AA	AA	AA	AA	AA	AG	AA	AA	AA	AA	AA	AA	AA	AA	AA
IWB60	A/C	20	58.1716	AA	AA	AA	AA	AA	AA	AA	AA	AA	AA	AA	AA	AA	AA	AA	AA	AA	AA	AA	CC	AA	CC	CC	AA	AA	AA	AA	CC	CC	CC	CC	AA	AC	AA	AA	AA	CC	AA	CC	CC	CC	CC	AA	CC	CC	CC
IWA4549	A/G	20	58.1716	NN	AA	AG	AG	NN	AG	AA	NN	NN	AG	AG	AG	AG	AA	NN	AG	NN	GG	AA	GG	GG	AG	GG	AG	AA	AA	GG	AG	NN	AA	NN	AG	NN	GG	NN	AG	AG	AG	AG	GG	AA	AG	AG	NN	AG	AG
IWB10705	A/G	20	58.1716	GG	GG	GG	GG	GG	GG	GG	GG	NN	GG	GG	AA	AA	GG	GG	GG	GG	GG	GG	GG	GG	GG	GG	GG	GG	AA	GG	GG	NN	GG	NN	GG	GG	GG	AG	GG	GG	NN	GG	GG	AA	AA	GG	GG	GG	GG
IWB12657	A/C	20	64.4435	AA	AC	AA	AA	AA	AA	AA	AA	AA	AA	AA	AA	AC	AA	AA	AA	AA	AA	AA	AA	AA	AC	AC	AC	AA	AA	AA	AC	AA	AC	AA	AA	AA	AA	AC	AC	AC	AA	AA	AA	AA	AC	AA	AC	AC	AA
IWA5210	A/G	20	66.6175	AA	AA	AA	GG	AA	GG	GG	AA	AA	AA	AA	AA	AA	AA	AA	AA	AA	AA	GG	AA	AA	AA	NN	GG	GG	AA	AA	NN	AA	AA	NN	AA	AA	GG	AA	AA	AA	GG	GG	NN	AA	AA	AA	GG	GG	AA
IWA7830	A/G	20	66.6175	AG	AG	GG	AG	GG	AG	AG	GG	GG	GG	AG	AG	AG	AG	AG	AG	AG	GG	AG	GG	GG	GG	AG	AG	AG	GG	AG	GG	GG	GG	GG	AG	GG	AG	AG	AG	GG	AG	GG	GG	AG	AG	AG	GG	AG	AG
IWB62994	T/C	20	68.3291	TT	TT	TT	TT	TT	CC	CC	TT	TT	TT	TT	TT	TT	TT	TT	TT	TT	TT	TT	TT	TT	TT	TT	CC	TT	TT	TT	TT	TT	TT	CC	TT	TT	TT	CT	TT	TT	NN	CC	TT	TT	CC	TT	TT	CC	TT
IWA2997	A/G	20	69.3911	GG	GG	NN	NN	NN	NN	NN	GG	GG	GG	GG	GG	NN	GG	NN	GG	NN	NN	GG	GG	GG	NN	NN	AA	NN	GG	GG	GG	AA	AA	GG	GG	NN	GG	NN	GG	AA	GG	NN	GG	GG	NN	AA	GG	GG	GG
IWB73956	T/G	20	70.1439	GG	GG	GG	GG	GG	GG	GG	GG	GG	GG	GG	GG	GG	GG	GG	GG	GG	GG	GG	GG	GG	GG	GG	GG	GG	GG	GG	GG	GG	GT	GT	GG	GG	GG	GG	GG	GG	GG	GG	GG	GG	GG	GG	GG	GG	GG
IWA3906	T/C	20	71.3277	CT	CT	CT	CT	CC	CC	CC	CC	CC	CC	CT	CT	CT	CT	CT	CC	CT	CT	CT	NN	CC	CC	CC	CC	CC	CC	CC	CC	CC	CC	CT	CC	CC	CT	CC	CT	CT	CC	CT	CC	CC	CC	CC	CC	CT	CT
IWB3003	T/C	20	72.7426	NN	TT	TT	CT	TT	NN	NN	TT	TT	TT	TT	TT	TT	CT	TT	TT	TT	TT	CT	TT	TT	TT	NN	CT	TT	TT	TT	TT	TT	TT	TT	TT	CT	NN	TT	TT	TT	NN	TT	TT	TT	TT	TT	CT	CT	TT
IWB22838	T/C	20	73.7921	TT	TT	TT	TT	TT	TT	TT	CC	CC	CC	TT	TT	TT	TT	TT	TT	TT	TT	TT	TT	CC	TT	TT	TT	TT	TT	TT	TT	TT	TT	TT	TT	TT	TT	TT	TT	TT	TT	TT	TT	TT	TT	TT	TT	TT	TT
IWA6857	A/C	20	76.3096	AA	AC	CC	CC	NN	AA	AA	AA	AA	AC	NN	AA	NN	AA	NN	AC	NN	AC	NN	AC	AA	AA	AA	NN	NN	AC	NN	CC	CC	NN	NN	NN	NN	NN	NN	AC	AC	CC	NN	CC	NN	AA	CC	NN	AA	AC
IWA7450	A/C	20	77.5933	AA	AA	AA	AA	AA	CC	NN	AA	NN	AA	AA	AA	NN	AA	AA	CC	AA	AA	AA	AA	AC	NN	AA	AA	CC	CC	NN	CC	CC	CC	CC	CC	CC	AA	AA	AA	CC	CC	CC	NN	CC	CC	AA	NN	CC	CC
IWA6401	A/G	20	77.7308	GG	GG	GG	GG	GG	GG	GG	GG	GG	GG	GG	GG	AA	GG	GG	GG	GG	GG	GG	GG	GG	AA	GG	GG	GG	GG	GG	AA	AG	GG	GG	GG	GG	GG	GG	GG	AA	GG	GG	GG	GG	GG	GG	GG	GG	GG
IWB49416	T/C	20	78.4367	CT	CT	CT	NN	NN	CT	CT	NN	CT	CT	CT	CT	CT	CT	CC	CC	CT	CT	CT	CT	CT	CT	CC	CT	CT	CT	CT	CT	CT	CC	NN	CT	CT	CT	CC	CT	CC	NN	CC	NN	CT	CT	CT	CT	CT	CT
IWB54467	T/G	20	82.8876	GG	GG	GG	GG	GG	GG	GT	GG	GG	GG	GG	GG	GG	GG	GG	GG	GG	GG	GG	GG	GG	GG	GT	TT	GT	GG	GG	GG	GG	GG	GT	GG	GG	GG	GT	GG	GG	GG	GG	GG	GG	GG	GG	GG	GG	GG
IWB74072	T/C	20	85.2833	NN	CC	CC	CC	CC	CC	CC	CC	NN	CC	CC	NN	CC	CC	CC	CC	CC	CC	CC	CC	CC	CC	CT	TT	CC	CT	CC	CC	CC	NN	TT	CC	NN	CC	TT	CC	CC	CC	TT	CC	CC	CC	CC	TT	CC	CC
IWB27694	T/C	20	86.3859	CC	CC	CC	CC	CC	NN	CC	CC	CC	CC	CC	CC	CC	CC	NN	TT	NN	CC	CC	CC	CC	CC	NN	TT	CC	CC	CT	CC	CC	NN	NN	NN	CT	CC	TT	CC	CC	TT	TT	NN	CC	TT	CC	TT	CC	CC
IWB46260	T/C	20	86.3859	NN	CC	TT	NN	CT	CT	CT	CT	NN	CT	CT	CT	TT	CT	CC	TT	CC	CT	CC	CT	CT	CC	NN	TT	CT	CT	TT	CT	CT	TT	NN	TT	TT	CC	NN	CT	CT	TT	TT	NN	CC	TT	CT	TT	CT	CT
IWA8570	A/G	20	90.3621	GG	AA	AA	GG	GG	GG	GG	GG	GG	GG	GG	GG	GG	GG	GG	GG	GG	AG	GG	GG	AA	GG	GG	NN	GG	GG	GG	GG	AA	AA	AA	GG	AA	GG	NN	GG	AA	GG	NN	NN	AA	AG	GG	GG	AA	NN
IWB41262	A/C	20	92.3518	AA	AA	AA	AA	AA	AA	AA	AA	AA	AA	AA	AA	AA	AA	AA	AC	AA	AA	AA	AA	AA	AA	AC	AA	AA	AA	AA	AA	AA	AA	AA	AC	AA	AA	AC	AA	AA	AA	AA	AA	AC	AA	AA	AA	AA	AA
IWB9820	A/G	20	92.5204	NN	NN	GG	NN	NN	GG	GG	NN	NN	NN	GG	NN	GG	GG	GG	GG	GG	GG	GG	GG	GG	AG	AG	AG	AA	NN	GG	GG	AG	AG	AG	GG	NN	NN	GG	NN	AA	GG	AA	GG	NN	NN	GG	NN	AG	AG
IWB28757	A/G	20	96.0406	AG	AA	AG	AG	GG	AG	AG	AA	AG	AG	AG	AG	AG	AG	AG	AG	AG	AG	AG	AG	AG	AG	AG	AG	AG	AG	AG	AG	AG	AA	AA	AG	AG	AG	AG	AG	AG	NN	AG	AA	AG	AG	AA	AG	AG	AA
IWB72124	A/G	20	98.6299	GG	AG	AG	AG	AG	AG	AG	AG	AG	GG	GG	GG	GG	GG	GG	GG	GG	GG	GG	AG	AG	GG	GG	AG	GG	GG	GG	AG	GG	AG	GG	GG	GG	GG	GG	GG	GG	GG	GG	GG	GG	GG	GG	AG	AG	GG
IWA3423	T/C	20	98.6299	TT	TT	TT	TT	TT	TT	TT	TT	TT	TT	CT	TT	TT	TT	TT	TT	TT	TT	TT	CT	TT	CC	TT	TT	TT	TT	TT	TT	CC	CC	CC	TT	CC	CT	TT	TT	CT	TT	CC	TT	TT	TT	TT	CC	CC	TT
IWA1340	A/C	20	98.9673	CC	CC	CC	CC	CC	CC	AA	CC	CC	CC	CC	AA	AA	AA	CC	AA	AA	AA	AA	CC	CC	CC	AA	AA	AA	AA	CC	AA	CC	AC	AC	AA	CC	CC	AC	CC	AA	AA	CC	CC	AA	AA	CC	CC	CC	AA
IWB27012	A/G	20	99.1984	GG	NN	GG	AA	NN	AA	NN	NN	AA	AA	GG	GG	GG	NN	AA	NN	AG	GG	GG	AA	AA	GG	NN	GG	AA	AA	AA	AA	AA	GG	NN	AA	GG	AA	GG	AA	NN	AA	GG	NN	AG	AA	GG	AA	GG	AA
IWB69542	A/G	20	100.304	GG	GG	GG	GG	AG	GG	GG	AG	AG	AG	GG	GG	GG	AG	GG	AG	GG	AG	GG	AG	AG	GG	AG	GG	GG	AG	AG	AG	AG	GG	GG	AG	AG	GG	AG	GG	AG	AG	AG	AG	AG	AG	AG	GG	AG	GG
IWB56848	T/C	20	100.304	NN	CC	CC	NN	CC	CC	CT	CC	NN	CC	NN	TT	CT	CC	NN	CT	NN	CT	NN	CC	CC	CC	NN	CT	NN	CT	NN	TT	TT	CC	CC	NN	NN	CC	TT	CC	CT	CT	CC	NN	NN	CT	CC	CC	CC	TT
IWA320	A/G	20	102.584	AA	AA	AA	AA	AA	AA	AA	AA	AG	AA	AA	AG	AA	AA	AA	AG	AA	AA	AA	AA	AA	AG	AG	AA	NN	AG	AA	NN	AG	AG	AG	AG	NN	AA	AA	AA	AA	AA	AA	NN	NN	AA	AA	AG	AA	AA
IWA394	T/C	20	102.794	CC	CC	CC	CC	CC	CC	CC	CC	CC	CC	CC	TT	TT	TT	CC	TT	TT	CC	CC	TT	CC	CC	CT	CC	CC	CC	CC	CC	TT	CC	NN	TT	TT	CC	TT	CC	CC	TT	CC	CC	CC	TT	CC	CC	CC	TT
IWB71474	A/G	20	105.292	NN	GG	NN	NN	NN	NN	NN	NN	GG	GG	GG	NN	GG	GG	GG	NN	GG	NN	GG	NN	GG	GG	NN	NN	GG	GG	GG	NN	GG	GG	NN	NN	GG	GG	AA	GG	NN	GG	NN	NN	GG	NN	NN	NN	NN	GG
IWB17919	T/C	20	106.767	NN	TT	TT	TT	TT	CT	TT	TT	TT	TT	TT	TT	CT	TT	TT	TT	TT	TT	TT	TT	TT	CT	TT	TT	CT	TT	TT	TT	TT	TT	CT	TT	TT	TT	TT	TT	TT	TT	TT	TT	TT	TT	TT	CT	CT	TT
IWB22688	T/C	20	130.677	TT	TT	TT	TT	TT	TT	TT	TT	TT	TT	TT	TT	TT	TT	TT	TT	TT	TT	TT	TT	TT	TT	TT	TT	TT	TT	TT	TT	TT	TT	TT	TT	TT	TT	TT	TT	TT	TT	TT	TT	TT	TT	TT	CC	TT	TT
IWA4750	T/C	20	133.591	TT	CT	CT	TT	TT	TT	TT	TT	TT	CT	TT	TT	CT	TT	CT	TT	TT	CT	CC	CC	TT	CT	TT	TT	TT	TT	TT	CT	CT	CT	CT	TT	CT	TT	TT	TT	TT	TT	CT	CT	CC	CT	TT	CT	CT	CC
IWB28664	T/C	20	133.591	NN	NN	NN	NN	TT	NN	NN	NN	TT	CC	TT	CC	TT	CC	CC	NN	TT	CC	CC	CC	TT	CC	NN	TT	TT	TT	TT	CC	NN	NN	NN	NN	CC	TT	CC	NN	NN	NN	NN	CC	CC	NN	TT	CC	NN	NN
IWA2191	T/C	20	134.381	CC	CC	CC	CC	CC	CC	CC	CC	CC	NN	CC	CC	CC	CC	NN	CT	NN	CC	CC	CC	CC	CT	CC	CC	NN	CC	CC	NN	NN	CC	CC	NN	CC	CC	NN	CC	CC	CC	CC	NN	CT	CC	NN	NN	NN	CT
IWB7388	T/C	20	139.969	NN	NN	CC	NN	CC	NN	NN	NN	NN	NN	TT	NN	NN	TT	NN	TT	NN	CC	NN	TT	NN	NN	TT	CC	TT	TT	NN	CC	CC	NN	NN	TT	NN	NN	NN	TT	CC	NN	CC	NN	TT	TT	NN	NN	TT	TT
IWB10476	A/C	20	143.23	CC	NN	NN	NN	CC	CC	NN	NN	NN	NN	CC	AA	NN	CC	NN	CC	CC	NN	CC	NN	CC	AA	AC	NN	CC	CC	CC	NN	NN	CC	AC	CC	NN	CC	AA	CC	CC	CC	CC	NN	CC	NN	CC	CC	NN	CC
IWA3513	T/C	20	143.23	CC	TT	TT	TT	TT	TT	NN	TT	TT	TT	TT	CC	TT	NN	TT	TT	TT	TT	CC	CC	TT	TT	CC	TT	TT	TT	TT	TT	TT	TT	TT	TT	TT	CT	CC	TT	CC	TT	TT	TT	TT	TT	CC	TT	TT	TT
IWB34117	T/C	20	144.804	TT	TT	TT	TT	TT	TT	TT	TT	TT	CT	TT	TT	TT	TT	TT	TT	TT	TT	TT	CC	TT	TT	TT	TT	TT	TT	TT	TT	TT	TT	TT	TT	TT	TT	TT	TT	TT	TT	TT	TT	CT	TT	TT	CC	TT	TT
IWB12377	T/C	20	145.285	CC	CC	CC	NN	NN	NN	CT	NN	NN	CC	TT	NN	NN	NN	CC	NN	TT	TT	CC	NN	NN	TT	CC	NN	NN	CC	NN	CC	CC	CC	CC	NN	CC	TT	TT	TT	TT	NN	CC	CC	CC	CT	CC	CC	CC	CC
IWB58601	A/G	20	155.415	NN	AG	NN	AA	AA	NN	AG	GG	GG	GG	AA	AA	AA	AA	GG	AG	NN	AG	NN	AG	AG	AA	NN	AA	AG	AG	GG	GG	GG	AG	AA	NN	AA	AG	NN	AA	AG	AG	NN	AG	GG	AG	GG	NN	NN	GG
IWB45006	T/C	20	158.338	TT	CC	TT	TT	TT	TT	NN	TT	TT	CC	TT	CC	TT	CC	CC	CC	TT	TT	CC	CC	TT	CC	CT	TT	CT	TT	CC	CC	CC	CC	CC	CC	CC	TT	CC	CC	CT	CC	CC	CC	CC	CT	CC	CC	CC	CC
IWA3415	T/C	20	160.4	CT	TT	CT	CT	CT	TT	TT	CT	CT	TT	TT	CT	CT	CT	TT	CT	CT	TT	CC	TT	CT	TT	CT	CT	CT	TT	CT	TT	TT	TT	TT	CT	TT	CT	TT	TT	TT	CT	TT	TT	TT	CT	TT	TT	TT	TT
IWB25962	T/C	20	162.224	TT	NN	TT	TT	TT	TT	TT	TT	TT	NN	NN	CC	TT	CC	NN	CC	CT	NN	CC	TT	TT	NN	TT	TT	CC	NN	CC	NN	NN	NN	NN	NN	TT	TT	CC	NN	TT	CC	NN	NN	NN	CC	NN	TT	NN	NN
IWB64303	T/C	20	165.297	CT	CT	CT	NN	CT	NN	NN	CT	CT	CT	CT	NN	CT	TT	CT	TT	CT	CT	CC	CT	CT	CT	CT	CT	NN	CT	NN	CT	CT	CT	CT	TT	CT	CT	CT	CT	CT	NN	CT	CT	TT	TT	TT	CT	CT	TT
IWB42388	T/C	20	169.561	TT	CT	NN	CC	NN	CT	CT	NN	NN	NN	CT	NN	NN	NN	CT	NN	CC	CT	CC	CT	NN	CT	CT	NN	NN	NN	CC	CC	CC	CC	TT	NN	NN	CT	CC	CT	CC	NN	NN	CT	CT	CT	CT	NN	CT	CT
IWB27876	T/C	20	171.11	CT	TT	CT	CT	CT	CT	CT	CT	CT	TT	CT	TT	CT	CT	TT	TT	CT	CT	CT	CT	CT	TT	CT	CT	TT	TT	TT	CT	CT	TT	TT	TT	CT	CT	CT	CT	CT	TT	TT	CT	CT	CT	CT	CT	CT	CT
IWB56616	A/G	21	2.48786	NN	NN	NN	NN	NN	NN	AA	NN	NN	NN	NN	NN	AG	AA	NN	NN	NN	NN	NN	NN	NN	AG	AG	AG	NN	NN	AG	GG	AG	NN	NN	NN	AG	NN	AG	AG	NN	AG	NN	NN	AG	AG	NN	AG	AG	GG
IWB10503	A/G	21	3.46314	NN	AA	AA	NN	AA	AA	AA	AA	NN	AA	AA	AA	AA	AA	AA	AA	AA	AA	AA	AA	AA	AA	AA	AA	AA	GG	AA	AA	AA	AA	AG	AA	AA	AA	AA	AA	AA	AA	AA	AA	AA	AA	AA	AA	AA	GG
IWB41537	A/G	21	3.46314	GG	GG	GG	GG	AA	NN	NN	AA	AA	GG	GG	GG	GG	NN	AA	AA	AG	GG	GG	AA	AA	GG	NN	GG	NN	NN	GG	AA	NN	GG	GG	AA	NN	GG	GG	GG	GG	GG	GG	NN	NN	NN	NN	AA	GG	AA
IWB22037	T/C	21	3.46314	CT	CC	CT	CT	CT	CT	CT	CT	CT	CT	CT	CT	CT	CT	CT	CT	CT	CT	CT	CT	CC	CT	CT	CT	CT	CT	CT	CT	CC	CC	CC	CT	CC	CT	CT	CT	CC	CT	CC	CT	CC	CT	CT	CT	CC	CC
IWB52796	T/C	21	5.25567	CC	CC	CC	CC	CC	CC	CC	CC	CC	CC	CC	CC	CC	TT	CC	CC	CC	CC	CC	CT	CC	CC	CC	CC	CC	CC	CC	CC	CC	CC	CC	CC	CC	CT	CT	CC	CC	CC	CC	CC	CC	CC	CC	TT	CC	CC
IWB26571	T/C	21	8.14086	TT	NN	NN	NN	NN	CC	NN	TT	CT	CT	CT	CT	CC	NN	NN	TT	TT	NN	CT	CT	TT	CT	CT	CC	CC	CC	TT	CT	CT	CC	NN	CC	CT	CT	CT	CC	NN	NN	NN	TT	CT	NN	CC	CT	CC	NN
IWB26573	T/C	21	10.8771	NN	CC	TT	NN	CC	CC	CC	CC	CC	CC	NN	CC	CC	CC	NN	NN	CC	TT	NN	NN	TT	CC	NN	NN	CC	CC	CC	CC	NN	TT	NN	CC	CC	NN	NN	CC	CC	CC	NN	CC	NN	CC	CC	CC	TT	NN
IWB22849	T/C	21	21.4606	NN	NN	CC	NN	CC	CC	CC	CC	NN	CC	CC	CC	CC	CC	CC	CC	CC	CC	CC	CC	CC	CC	CT	CC	NN	NN	CC	NN	CC	CC	CC	CC	NN	CC	CC	NN	CC	CC	CC	CC	NN	CC	CC	NN	CC	CC
IWB17211	A/C	21	22.8468	CC	CC	CC	CC	CC	CC	CC	NN	AA	CC	AA	AA	CC	AA	NN	CC	AA	NN	NN	AA	CC	CC	AA	CC	CC	AA	CC	CC	NN	NN	AA	CC	NN	NN	NN	NN	CC	CC	CC	CC	CC	NN	CC	AA	CC	CC
IWB10326	A/G	21	26.2016	AG	AA	AG	AG	AG	AG	AG	AG	AG	AG	AG	AG	AA	AA	AA	AG	AG	AG	AA	AA	AG	AG	AA	AG	AG	AG	AG	AA	AG	AG	AG	AG	AG	AA	AA	AG	AA	AG	AG	AA	AG	AG	AG	AA	AG	AG
IWB18120	A/G	21	29.6467	GG	AA	AA	AA	AA	AA	AA	AA	NN	AA	AA	AA	AA	AA	AA	AA	AA	AA	AA	AA	AA	GG	AA	AA	AA	AA	AA	GG	AA	AA	AA	NN	NN	AA	AA	GG	AA	AA	GG	NN	AA	AG	AA	AA	GG	AA
IWB43043	T/C	21	41.4313	NN	CT	CT	CT	CT	CT	TT	CT	CT	CT	CT	CT	CT	CT	CT	CT	CT	CT	CT	CT	CT	CT	TT	TT	CT	CT	CT	CT	TT	CT	CT	TT	CT	CT	CT	CT	CT	CT	CT	TT	CT	CT	CT	CT	CT	CT
IWB44033	T/C	21	47.3823	CT	CC	CT	CC	CC	CT	CT	CT	CT	CT	CT	CT	NN	NN	CT	CT	CT	CT	CT	CT	CT	CT	CT	CT	CT	NN	CT	CT	CT	CT	CC	CT	CT	CT	CT	CT	CT	CC	CT	CT	NN	CT	CT	NN	CT	CT
IWB2163	A/C	21	54.6246	AA	AC	AA	AA	AA	AA	AA	AA	AA	AA	AA	AA	AA	AA	AA	AA	AA	AA	AA	AA	AA	AA	AA	AA	AC	AA	AA	AA	AA	AA	AA	AA	AA	AA	AA	AA	AA	AA	AA	AA	AA	AA	AA	AA	AA	AA
IWB44199	T/C	21	78.7447	CT	CC	CT	CT	CT	CT	CT	CT	CT	CT	CT	CT	CT	CT	CT	CT	TT	CT	CT	CT	CT	CT	CT	CT	CT	CT	CT	CT	CT	CT	TT	CT	CT	CT	CT	CT	CT	CT	CT	CT	NN	CT	CT	CT	CT	CT
IWB24650	T/C	21	85.8471	CC	CC	CC	CC	CC	CC	CC	CC	CC	CC	CC	CC	CC	CC	CC	CC	CC	CC	CC	CC	CC	CC	CC	CC	CC	CC	TT	TT	TT	CT	NN	CC	TT	CC	CC	TT	TT	TT	TT	CC	TT	CC	TT	CC	TT	CT
IWB17988	T/C	21	93.6493	NN	TT	TT	TT	NN	TT	TT	TT	TT	TT	TT	TT	CT	CT	NN	TT	TT	TT	TT	TT	CT	TT	NN	TT	TT	CT	TT	CT	CT	CC	TT	NN	TT	TT	TT	TT	CT	TT	CT	NN	TT	TT	TT	CT	TT	CT
IWB44581	T/C	21	100.079	CT	CT	CT	CT	CT	CT	CT	CT	CT	CT	CT	CT	CT	NN	CT	CT	CT	CT	CT	CT	CT	CT	CT	CT	CT	CT	CT	CT	CT	CT	TT	CT	CT	CT	CT	CT	CT	CT	CT	CT	CT	CT	CT	CT	CT	CT
IWB29977	T/G	21	102.12	NN	GG	TT	NN	GG	GG	GT	NN	GG	GT	TT	TT	GG	TT	NN	GT	GT	GT	TT	GT	GT	GT	NN	GT	GT	GG	GG	GT	NN	NN	NN	NN	GT	TT	GT	TT	NN	GG	NN	NN	GT	TT	TT	GT	GT	TT
IWA2522	A/G	21	112.401	NN	GG	AA	GG	GG	GG	GG	GG	GG	GG	GG	GG	GG	GG	NN	GG	GG	AA	GG	GG	GG	GG	NN	NN	GG	NN	NN	AA	AA	AA	AA	NN	AA	GG	NN	NN	AA	AA	NN	NN	NN	NN	NN	NN	NN	NN
IWA3970	T/C	21	114.049	TT	TT	TT	TT	TT	TT	TT	TT	TT	TT	TT	TT	TT	NN	TT	TT	TT	TT	TT	TT	TT	TT	NN	TT	TT	TT	TT	TT	CT	TT	TT	TT	TT	TT	TT	TT	TT	TT	NN	TT	TT	TT	NN	NN	TT	TT
IWB17059	T/G	21	122.637	TT	TT	TT	TT	TT	GT	TT	TT	TT	TT	TT	TT	TT	TT	TT	TT	TT	TT	TT	TT	TT	TT	TT	TT	TT	TT	TT	TT	NN	GT	TT	TT	TT	TT	TT	TT	TT	TT	GT	TT	TT	TT	TT	TT	TT	TT
IWB35113	A/G	21	134.399	GG	GG	GG	GG	GG	GG	GG	GG	GG	GG	GG	GG	GG	GG	GG	GG	GG	GG	GG	GG	GG	GG	AG	GG	GG	GG	GG	AG	AG	AG	AG	GG	GG	GG	GG	GG	AG	GG	AG	AG	AG	AG	GG	GG	AG	AG
IWB34836	T/G	21	135.356	TT	GT	GT	TT	TT	TT	TT	TT	TT	TT	TT	TT	TT	TT	TT	TT	TT	GG	TT	TT	TT	TT	GT	GG	TT	TT	GG	GG	GG	GG	GG	TT	GG	TT	GT	GG	GG	GG	TT	TT	GG	GG	GG	GG	GG	GT
IWA2273	T/C	21	139.28	CT	CC	CT	CT	CT	CC	CC	CT	CT	TT	CT	CT	CT	CC	CT	CC	CT	CC	CT	CT	CT	CT	CC	CT	CC	CT	CC	CC	CC	CC	CC	CC	CC	CC	CT	CC	CC	CC	CC	CT	CT	CT	CC	CC	TT	CT
IWB8024	A/G	21	143.578	NN	AG	AG	NN	AG	AG	AG	AG	AA	AG	AG	GG	AG	AG	AG	AG	AG	AG	AG	AG	AG	GG	AG	AG	AG	GG	AG	GG	GG	AG	AG	AG	AA	AG	AG	GG	GG	AG	AG	AG	NN	AG	AG	GG	AG	AG
IWB9724	T/G	21	145.863	TT	TT	TT	TT	TT	TT	TT	TT	TT	TT	TT	TT	TT	GT	TT	TT	TT	GT	TT	TT	TT	GT	TT	TT	TT	TT	TT	GT	GT	GT	GT	TT	GT	TT	TT	TT	TT	TT	GT	TT	TT	TT	GT	GT	TT	TT
IWB43427	A/C	21	154.098	AC	AC	AC	AC	AA	AC	AC	AC	AC	AC	AC	AC	AC	AC	AC	AC	AC	AC	AC	AC	AC	AC	AC	AC	AC	AC	AC	AC	AC	AC	CC	CC	AC	AC	AC	AC	AC	AA	AC	AC	AC	AC	AC	AC	AC	AC
IWB50771	T/C	21	159.264	CC	CC	CC	CC	CC	CC	CC	CC	CC	CC	CC	CC	CC	CC	CC	CC	CC	CC	CC	CC	CC	CC	CC	CC	CC	CC	CC	CC	CC	CC	NN	CC	CC	CC	CC	CC	CC	CC	CC	CC	CC	CC	CC	CC	CC	CC
IWB41766	A/G	21	181.266	GG	AG	AA	AG	AG	AA	AA	AG	AG	AG	AG	AG	AG	AA	AG	AG	AG	AG	AG	AG	AG	AG	AG	AA	AG	AG	AG	AA	AG	AG	AG	AG	AA	AG	AG	AA	AA	AG	AG	NN	AG	AG	AA	AG	AG	AG
IWB28304	A/G	21	183.28	GG	AG	AG	NN	AG	AG	AG	AG	AG	AG	AG	AG	AG	AG	AG	AG	AG	AG	AG	AG	AG	AG	AG	AG	GG	GG	AG	AG	AG	AG	AG	AG	GG	GG	AG	GG	AG	AG	AG	AG	NN	AG	AG	GG	AG	AG
IWB22533	A/G	21	190.179	NN	GG	NN	AA	NN	GG	GG	NN	NN	GG	GG	NN	AA	GG	GG	GG	NN	NN	AA	GG	NN	AA	GG	GG	NN	NN	NN	GG	NN	GG	NN	GG	NN	AA	GG	GG	GG	GG	GG	GG	GG	GG	GG	AG	GG	GG
IWB26781	T/C	21	202.542	TT	TT	TT	TT	CT	TT	TT	CT	CT	TT	TT	TT	TT	TT	CT	TT	TT	TT	TT	TT	TT	TT	TT	TT	TT	TT	TT	TT	TT	TT	TT	TT	TT	TT	CT	TT	TT	TT	TT	TT	NN	TT	TT	TT	TT	TT
IWA1712	A/C	-	-	NN	AA	AA	NN	NN	NN	NN	NN	NN	NN	AA	NN	NN	AA	AA	AA	AC	AA	NN	NN	CC	AA	AA	NN	NN	NN	AA	AA	AC	AA	AA	AA	AA	NN	AA	AA	AA	AA	AA	AA	AA	AA	AA	AA	AA	NN
IWA3099	A/C	-	-	CC	AC	CC	AC	CC	CC	CC	CC	CC	CC	CC	CC	CC	CC	CC	CC	CC	CC	CC	CC	CC	CC	AC	CC	CC	CC	CC	CC	CC	AA	AA	CC	CC	CC	AC	CC	AA	CC	AA	CC	AC	CC	CC	AC	CC	CC
IWA4542	A/C	-	-	CC	CC	CC	CC	CC	CC	CC	CC	CC	CC	CC	CC	CC	CC	CC	CC	CC	CC	CC	CC	CC	CC	CC	CC	CC	CC	AA	CC	CC	AA	AA	CC	CC	CC	CC	CC	CC	AA	AA	CC	CC	AA	AA	NN	CC	CC
IWA6857.H	A/C	-	-	AA	AC	CC	CC	NN	AA	AA	AA	AA	AC	NN	AA	NN	AA	NN	AC	NN	AC	NN	AC	AA	AA	AA	NN	NN	AC	NN	CC	CC	NN	NN	NN	NN	NN	NN	AC	AC	CC	NN	CC	NN	AA	CC	NN	AA	AC
IWB10395.H	A/C	-	-	AC	AC	AC	AC	AC	AC	AC	AC	AC	AC	AC	AC	AC	AC	AC	AC	AC	AC	AC	AC	AC	AC	AA	AC	AC	AC	AC	AA	AC	AC	AC	AA	AC	AC	AC	AC	AA	AC	AA	AA	AA	AA	AC	CC	AA	AC
IWB24830.RC	A/C	-	-	CC	AC	AC	NN	AC	CC	AC	CC	CC	AC	AC	AC	AC	CC	AC	CC	AC	AC	AC	AC	AC	AC	AC	AC	CC	AC	AC	CC	AC	CC	AC	AC	AC	AC	AC	CC	AC	AC	AC	AC	CC	AC	AC	AC	AC	AC
IWB44363.RC	A/C	-	-	NN	AA	AA	NN	AA	AC	AC	AC	CC	AC	AC	NN	AC	AC	AC	CC	NN	AC	AC	AC	AC	AC	AC	AC	AC	AA	AC	AC	AC	AC	AC	CC	AC	AC	AC	AA	AA	AA	AC	AC	NN	CC	AC	AC	CC	AC
IWB6944.RC	A/C	-	-	NN	AA	CC	NN	AA	AA	AA	AA	AA	AA	AA	AA	AA	AA	AA	CC	AA	CC	AA	AA	AA	AA	AA	AA	AA	AA	CC	CC	CC	CC	CC	CC	NN	AA	AA	CC	AA	CC	CC	CC	NN	AA	CC	AA	CC	CC
IWA1558.H	A/G	-	-	GG	GG	GG	GG	GG	AA	NN	GG	GG	GG	GG	GG	NN	GG	NN	GG	AG	AA	NN	GG	GG	AA	NN	AA	GG	AA	GG	AA	AA	NN	NN	NN	NN	GG	GG	GG	AA	GG	AA	NN	GG	GG	GG	NN	AA	AA
IWA1727.H	A/G	-	-	AA	GG	GG	NN	AA	NN	AA	GG	GG	GG	AA	AA	AA	GG	GG	AA	AA	AA	AA	GG	AA	AA	NN	AA	AA	GG	GG	AA	GG	GG	GG	AA	GG	AA	GG	GG	GG	GG	AA	GG	AA	AG	GG	NN	GG	GG
IWA1739	A/G	-	-	AA	AA	AA	AA	AG	AA	AA	AA	AG	AA	AG	AA	AA	AA	AA	AA	AA	AA	AA	AA	AA	AA	AG	AA	AA	AA	AA	AA	AG	AA	AA	AA	AA	AA	AA	AA	AA	AA	AA	AA	AA	AA	AA	AA	AG	AA
IWA2849.H3	A/G	-	-	GG	GG	GG	GG	GG	AA	GG	GG	GG	GG	GG	GG	GG	GG	GG	GG	GG	GG	AA	GG	GG	AA	GG	GG	GG	GG	GG	GG	GG	GG	GG	GG	GG	GG	GG	GG	GG	GG	GG	GG	GG	GG	GG	GG	GG	GG
IWA3167	A/G	-	-	GG	GG	NN	GG	GG	NN	NN	GG	GG	GG	GG	NN	GG	GG	GG	GG	GG	NN	NN	GG	GG	AA	GG	GG	GG	GG	GG	GG	GG	AA	GG	GG	GG	AG	NN	GG	GG	NN	NN	GG	AG	AG	GG	AA	GG	GG
IWA320.H2	A/G	-	-	NN	NN	AA	NN	NN	GG	NN	NN	NN	AA	NN	NN	NN	GG	NN	AA	NN	NN	NN	NN	NN	AA	AG	NN	NN	NN	AA	NN	AA	AA	AA	AA	AA	NN	AA	AA	NN	AA	AA	NN	NN	AA	NN	GG	AA	AA
IWA3846.H	A/G	-	-	GG	GG	AG	NN	AA	AA	AA	AA	AA	AA	NN	NN	NN	GG	GG	AA	GG	NN	NN	NN	AA	AA	AA	AA	AA	AA	AG	AA	AA	AA	NN	AA	AA	GG	AA	AA	AA	AA	NN	AA	AA	AA	GG	AA	GG	AA
IWA4173.H	A/G	-	-	AG	AG	AG	AG	GG	NN	GG	AG	GG	GG	AG	AG	AG	AG	AG	GG	AG	AG	AG	AG	GG	GG	GG	AG	GG	GG	AG	GG	GG	GG	GG	GG	GG	AG	GG	AG	GG	GG	GG	GG	GG	AG	GG	GG	GG	GG
IWA4205.H	A/G	-	-	AA	AA	AA	NN	AA	AA	AA	AA	AA	AA	AA	AA	AA	AA	AA	AA	AA	AA	AA	GG	AA	GG	GG	AA	AA	GG	AA	GG	GG	GG	GG	AA	GG	AA	AA	AA	GG	AA	GG	GG	GG	AG	AA	GG	GG	GG
IWA422.H	A/G	-	-	NN	NN	NN	AA	NN	GG	NN	AA	NN	AA	AA	AA	AA	AA	NN	AA	NN	GG	NN	AA	NN	GG	NN	AA	AA	AA	AA	NN	NN	NN	NN	AA	NN	NN	NN	GG	GG	GG	GG	GG	NN	NN	NN	AA	NN	AA
IWA4726.H	A/G	-	-	AA	AA	AA	AA	AG	AA	AA	AA	AA	AA	AA	AA	AA	AA	AA	AA	AA	AG	AA	AA	AA	AA	AA	AA	AA	AA	AA	AA	AA	AA	AA	AA	AA	AA	AA	AA	AA	AA	AA	AA	AA	AA	AA	AA	AA	AA
IWA5116.H3	A/G	-	-	NN	GG	GG	NN	GG	GG	GG	GG	AG	GG	GG	GG	AG	GG	AG	GG	GG	GG	AG	GG	GG	GG	GG	GG	GG	GG	GG	GG	GG	GG	GG	GG	GG	GG	GG	GG	GG	GG	GG	NN	GG	AG	GG	GG	AG	AG
IWA5331.H	A/G	-	-	GG	GG	GG	AA	NN	GG	GG	GG	GG	AG	AG	AG	AG	GG	AG	GG	NN	AG	AG	AA	AG	AG	NN	AG	NN	AG	AA	NN	AA	NN	NN	AG	GG	AA	GG	AG	AG	AG	AG	NN	NN	AG	AG	AG	AA	AG
IWA5344.RC	A/G	-	-	GG	GG	GG	GG	NN	GG	GG	GG	GG	NN	GG	GG	GG	GG	GG	GG	GG	NN	GG	GG	GG	GG	NN	GG	GG	NN	NN	GG	GG	NN	NN	NN	GG	GG	NN	NN	NN	NN	NN	GG	NN	GG	NN	GG	NN	NN
IWA5748.H	A/G	-	-	GG	GG	GG	GG	GG	GG	GG	GG	GG	GG	GG	GG	GG	GG	GG	GG	GG	GG	GG	GG	GG	AG	GG	GG	GG	GG	GG	AG	AG	GG	GG	GG	AG	GG	GG	GG	AG	GG	GG	AG	NN	AG	GG	AG	GG	NN
IWA6065.H	A/G	-	-	GG	GG	GG	GG	GG	AG	GG	AG	GG	GG	GG	AG	GG	GG	GG	AG	AG	GG	AG	GG	GG	GG	GG	GG	GG	GG	GG	GG	GG	GG	GG	GG	GG	AG	GG	GG	GG	NN	GG	GG	AG	AG	GG	GG	GG	AG
IWA6067.H	A/G	-	-	AA	AA	GG	AA	AA	AA	AA	AA	AA	AA	AA	AA	AA	AA	AA	AA	AA	AA	AA	AA	AA	AA	AA	AA	AA	AA	GG	AA	GG	GG	AG	AA	GG	AA	AA	GG	GG	GG	GG	AA	AA	AG	GG	AA	GG	GG
IWA6067.H2	A/G	-	-	GG	GG	GG	GG	GG	GG	NN	GG	GG	GG	GG	GG	GG	GG	GG	GG	GG	GG	GG	GG	GG	GG	GG	GG	GG	GG	GG	AG	AG	AG	AG	GG	GG	GG	GG	AG	AG	GG	GG	NN	AG	AG	GG	GG	GG	GG
IWA6322.H	A/G	-	-	GG	AG	GG	GG	GG	GG	GG	GG	GG	GG	GG	GG	GG	GG	GG	GG	GG	GG	GG	GG	GG	GG	GG	GG	GG	GG	GG	GG	GG	AG	AG	GG	GG	AG	GG	GG	GG	GG	AG	NN	GG	GG	GG	AG	GG	GG
IWA6322	A/G	-	-	AA	AA	AA	NN	AA	AA	AA	AA	AA	AA	AA	AA	AA	AA	AA	AA	AA	AA	AA	GG	AA	GG	AA	AA	AA	AG	AA	AG	GG	GG	GG	AA	GG	AA	AA	AA	AA	AA	GG	AA	AA	AA	AA	GG	GG	AA
IWA6401.H2	A/G	-	-	AA	AA	NN	NN	AA	NN	NN	AA	AA	AA	AA	AA	GG	AA	AA	AA	AA	GG	AA	GG	AA	AA	AA	AA	AA	AA	AA	GG	AA	AA	NN	AA	GG	AA	AA	AA	GG	AA	NN	GG	GG	AA	NN	AA	AA	AA
IWA6627.H	A/G	-	-	AA	AA	GG	AA	AA	AA	AA	GG	GG	GG	AA	AA	GG	AA	GG	AA	AG	AA	AA	AA	AA	AG	AA	AA	AA	GG	AA	AA	AG	AA	AA	AA	GG	AA	AA	GG	AA	GG	AA	GG	GG	AG	AA	AA	AA	GG
IWA6770.H2	A/G	-	-	AA	GG	GG	AA	AA	NN	NN	GG	GG	AA	AA	NN	AA	GG	GG	NN	NN	GG	AA	NN	AA	GG	AA	GG	NN	GG	AA	GG	AA	GG	AG	NN	AA	AA	AA	GG	GG	NN	GG	AA	AA	AA	AA	NN	AA	AA
IWA7582	A/G	-	-	NN	GG	GG	NN	NN	AG	GG	AA	NN	AG	GG	GG	GG	AA	AA	GG	GG	GG	GG	AA	AA	GG	GG	GG	GG	AA	GG	GG	GG	GG	GG	GG	NN	NN	GG	GG	AA	GG	GG	AG	NN	AG	GG	GG	GG	AA
IWB10732.RC	A/G	-	-	NN	GG	GG	NN	NN	GG	GG	NN	NN	NN	GG	NN	AG	GG	GG	GG	GG	GG	GG	NN	NN	GG	GG	GG	GG	GG	GG	GG	GG	GG	GG	GG	GG	GG	GG	GG	GG	GG	GG	NN	GG	AG	GG	GG	GG	GG
IWB11229.H	A/G	-	-	AA	AA	AA	AA	AA	AA	AA	AA	AA	AA	AA	AA	AA	AA	AG	AA	AA	AA	AA	AA	AA	AA	AA	AA	AA	AA	AA	AA	GG	AA	AA	AA	AA	AA	AA	AA	AA	AA	AA	AA	GG	AG	AA	AA	GG	GG
IWB11446.H	A/G	-	-	NN	AA	NN	AA	NN	AA	AA	AA	NN	AA	AA	AA	AA	AA	AA	AA	AG	AG	AA	AA	AA	AA	AA	AA	AA	AG	AA	AA	AG	NN	AA	AA	AA	AA	AA	AG	AA	AA	AA	GG	AA	AA	AA	AA	AA	AA
IWB11547.RC	A/G	-	-	NN	AA	AG	NN	NN	AA	AA	AG	NN	NN	AA	AA	NN	NN	NN	AG	AA	AA	NN	NN	GG	AA	AA	AA	AA	AA	AA	AA	AA	AA	AA	AA	NN	AA	AA	AA	AA	AA	AA	AA	AA	AA	AA	AA	AG	AA
IWB12518.H	A/G	-	-	NN	GG	GG	NN	NN	NN	GG	NN	GG	GG	GG	GG	GG	GG	NN	NN	GG	GG	AG	GG	GG	GG	NN	GG	GG	NN	GG	GG	GG	NN	NN	GG	AG	NN	NN	GG	GG	NN	AA	NN	AG	AG	GG	GG	AG	NN
IWB13303.H	A/G	-	-	AA	AG	AA	AG	AG	AG	AG	AG	AG	AG	AA	AA	AA	AA	AA	AA	AG	AA	AG	AG	AG	AG	AG	AG	AA	AA	AA	AA	AA	AA	AG	AA	AA	AA	AA	AA	AG	AA	AG	AG	AG	AG	AA	AG	AG	AA
IWB14037.RC	A/G	-	-	AG	AA	AG	AG	AG	AG	AG	AG	AG	AG	AG	AG	AG	AG	AG	AG	AG	AG	AG	AG	AG	AG	AG	AG	AA	AG	AG	GG	GG	GG	NN	AG	GG	AG	AG	NN	GG	NN	NN	AA	AG	AG	AG	AA	NN	AG
IWB20961.H	A/G	-	-	AA	AA	NN	AA	AA	GG	GG	GG	GG	AA	AA	AA	AA	GG	AA	AG	AA	AA	GG	AA	AG	AA	AG	AA	AA	GG	GG	AA	AA	GG	GG	GG	AA	AA	GG	GG	AA	GG	GG	AA	AA	AA	GG	GG	AA	AA
IWB24856.H	A/G	-	-	AG	AG	AA	AA	AG	AA	AA	AA	AA	AA	AA	AA	AA	AA	AA	AA	AA	AA	AA	AA	AA	AA	AG	AA	AA	AA	AA	AA	AA	AA	AA	AG	AA	AA	AA	AA	AA	AA	AA	AA	AA	AA	AA	AA	AA	AA
IWB24965.RC	A/G	-	-	NN	AG	AG	AA	AG	AG	AG	AG	AA	AG	AG	AG	AG	AG	AG	AG	AG	AG	AG	AG	AG	AG	AG	AG	AG	AA	AG	AG	AG	AG	AG	AG	AG	AG	AG	AG	AG	AG	AG	AG	NN	AG	AG	AG	AG	AG
IWB25162.RC	A/G	-	-	GG	AG	AG	AG	AG	AG	AG	AG	AG	AG	AG	AG	AG	AG	GG	GG	GG	GG	GG	AG	GG	GG	AG	GG	AG	AG	AG	GG	GG	AG	AG	GG	GG	AG	GG	GG	GG	GG	AA	GG	GG	AG	GG	AA	GG	GG
IWB25484.RC	A/G	-	-	AG	AG	AG	AG	AG	AG	AG	AG	AG	AG	AG	AG	AG	AG	AG	AG	AG	AG	AG	AG	AG	AG	AG	AG	AG	AG	AG	AG	AG	AG	AG	AG	AG	GG	AG	AG	AG	AG	AG	AG	NN	AG	AG	AG	AG	AG
IWB26932.RC	A/G	-	-	AA	AA	GG	AA	AA	AA	AA	AA	AA	AA	AA	AA	AA	AA	AA	GG	GG	AA	AA	AA	AA	GG	GG	AG	AA	AA	AA	GG	AA	GG	AG	GG	GG	AA	GG	GG	AA	AA	AG	AA	GG	AG	AA	AG	AG	GG
IWB28336.RC	A/G	-	-	AG	AG	AG	AG	AG	AG	AG	AG	AG	GG	GG	AG	AG	GG	GG	AG	GG	AG	GG	AG	AG	AG	AG	AG	GG	AG	AG	AG	GG	AG	AG	GG	AG	GG	GG	AG	AG	AG	AG	AG	NN	AG	GG	AG	AG	AA
IWB28419.RC	A/G	-	-	NN	AA	AA	NN	GG	GG	AA	GG	GG	GG	AA	AA	NN	AA	NN	AA	AA	AA	AA	AA	GG	AA	GG	GG	AA	AA	AA	GG	GG	NN	NN	AA	NN	AA	GG	GG	NN	NN	NN	NN	GG	AA	AA	GG	NN	NN
IWB30221.H	A/G	-	-	AA	AA	AA	AA	AA	AA	AA	AA	AA	AA	AA	AA	AA	AA	AA	AA	AA	AA	AA	AA	AA	AA	AA	AA	AA	AA	AA	AA	AA	AA	AG	AA	AA	AA	AA	AA	AA	AA	AA	AA	AA	AA	AA	AG	AA	AA
IWB3110.P	A/G	-	-	AA	GG	AA	GG	AG	GG	GG	GG	GG	GG	GG	GG	AA	GG	GG	AA	GG	GG	GG	GG	GG	GG	NN	NN	GG	AA	AA	AA	GG	GG	GG	AA	GG	AA	GG	GG	AA	GG	GG	AA	GG	AG	AA	NN	AA	GG
IWB31144.RC	A/G	-	-	AG	AG	AG	AG	AG	AG	AG	AG	AG	AG	AG	AG	AG	GG	AG	AG	AG	AG	AG	AG	AG	AA	AG	AG	AG	AG	AG	AG	AG	AG	AG	AG	AG	AG	AG	AG	AG	AG	AG	AG	AG	AG	AG	AG	AG	AG
IWB3162.RC	A/G	-	-	NN	GG	GG	GG	GG	GG	GG	GG	NN	AG	NN	GG	GG	NN	GG	GG	NN	GG	NN	GG	GG	AG	NN	AG	GG	GG	GG	GG	NN	NN	NN	AG	NN	NN	NN	AG	NN	AG	GG	GG	NN	GG	GG	AG	GG	GG
IWB3473.RC	A/G	-	-	GG	GG	GG	GG	GG	GG	GG	GG	GG	GG	GG	GG	GG	GG	GG	GG	GG	GG	GG	GG	GG	GG	GG	GG	GG	GG	GG	GG	GG	GG	GG	GG	GG	GG	GG	GG	GG	GG	GG	GG	GG	GG	GG	GG	GG	GG
IWB35105.RC	A/G	-	-	AA	AA	AA	AA	AA	AA	AA	AA	AA	AA	AA	AA	AA	AA	AA	AA	AA	AA	AA	AA	AA	AA	AA	AA	AA	AA	AA	AA	AA	AA	AA	AA	AA	AA	AA	AA	AA	AA	AA	AA	NN	AA	AA	AA	AA	AA
IWB35118.RC	A/G	-	-	NN	AA	AA	NN	AA	AA	AA	NN	AA	AA	AA	AA	AA	AA	NN	NN	AA	AA	AA	AA	AA	AA	NN	AA	AA	AA	AA	AA	AA	NN	NN	AA	AA	NN	AG	NN	NN	NN	NN	NN	AA	AA	NN	AA	AA	AA
IWB3982	A/G	-	-	NN	NN	AA	NN	NN	GG	AA	NN	GG	GG	AA	AA	AA	GG	NN	NN	AG	AA	AA	GG	AA	AA	NN	NN	GG	GG	AA	NN	AA	NN	NN	NN	AA	GG	AA	AA	NN	NN	NN	NN	AA	AA	AA	AA	GG	AA
IWB39924.P	A/G	-	-	AA	AA	AA	AA	AA	AA	AA	AA	AA	AA	AA	AA	AA	AA	AA	AA	AA	AA	AA	AG	AA	AA	AG	AA	AA	AA	AA	AA	AA	AA	AA	AA	AA	AA	AA	AA	AA	AA	AA	AA	AA	AA	AA	AA	AA	AA
IWB4202.RC	A/G	-	-	AG	AG	AG	NN	AG	AG	AG	AG	NN	AG	AG	AG	AG	AG	AG	AG	AG	AG	AG	AG	AG	AG	AG	AG	GG	AG	AG	AG	AG	AG	AG	AG	AG	AG	AG	AG	AG	AG	AG	AG	NN	AG	AG	GG	AG	AG
IWB42207.H2	A/G	-	-	GG	GG	GG	GG	GG	GG	GG	GG	GG	GG	GG	GG	GG	GG	GG	GG	GG	GG	GG	GG	GG	GG	GG	GG	GG	GG	GG	GG	GG	GG	GG	GG	GG	AG	GG	GG	GG	GG	GG	GG	GG	GG	GG	GG	GG	GG
IWB42207.H2P	A/G	-	-	GG	GG	AA	AG	AA	GG	GG	GG	AG	AA	AG	GG	AA	GG	GG	GG	GG	AA	GG	AA	AA	AA	AG	AA	GG	AA	AA	AA	AA	GG	GG	GG	AA	GG	GG	AA	AG	AA	AA	AG	AA	AG	AA	AA	AA	GG
IWB42251.RC	A/G	-	-	NN	GG	GG	GG	GG	AA	NN	GG	GG	GG	NN	AA	GG	GG	NN	NN	AG	GG	GG	GG	GG	AA	NN	NN	GG	AA	GG	NN	NN	NN	NN	NN	GG	GG	NN	GG	NN	AA	GG	NN	AA	GG	GG	AA	GG	AA
IWB43004.RC	A/G	-	-	AG	AA	AA	GG	GG	AA	AA	GG	GG	GG	AA	AA	AA	GG	GG	GG	AA	AA	AA	AA	GG	GG	AG	AA	AA	AA	AA	GG	GG	GG	NN	GG	GG	AA	AG	AA	AA	AA	GG	GG	NN	AG	AA	GG	AA	AA
IWB43468.H	A/G	-	-	AA	AA	AA	AA	AA	AA	AG	AA	AA	AA	AA	AA	AA	AA	AA	AA	AA	AA	AA	AA	AA	AA	AG	AA	AA	AA	AA	GG	GG	AA	NN	AA	GG	AA	AA	NN	GG	NN	NN	AA	AA	AA	AA	AA	NN	AA
IWB4618	A/G	-	-	GG	GG	GG	GG	GG	GG	GG	GG	GG	GG	GG	GG	GG	GG	GG	GG	GG	GG	GG	GG	GG	GG	GG	GG	GG	GG	GG	GG	GG	GG	GG	GG	GG	GG	GG	GG	GG	GG	GG	GG	GG	GG	GG	AG	GG	GG
IWB46376.RC	A/G	-	-	AA	AA	AG	AA	AA	AA	AG	AA	AA	AA	AA	AA	AA	AA	AA	AG	AA	AG	AA	AA	AA	AA	AG	AA	AA	AA	GG	GG	AA	AA	AA	AA	GG	AA	AG	GG	GG	GG	AA	GG	GG	AG	AA	GG	AA	GG
IWB46564.RC	A/G	-	-	GG	AG	AG	AG	AG	AG	GG	AG	AG	AG	AG	AG	AG	AG	AG	AG	AA	AG	AG	AG	AG	AG	AG	AG	AG	AG	AG	AG	GG	AA	AG	AG	AG	GG	AG	AG	AG	AG	AG	AG	NN	GG	AG	AG	AG	AG
IWB47668.RC	A/G	-	-	AG	AG	AG	NN	AG	AG	AG	AG	AG	AG	AG	AG	AG	AG	AG	AG	AG	AG	AG	AG	AG	AG	AG	GG	AG	AG	AG	AG	AG	AG	AG	AG	AG	AG	AG	AG	AG	AG	AG	AG	NN	AG	AG	AG	AG	AG
IWB49195.P	A/G	-	-	NN	NN	GG	NN	GG	AG	AA	AA	NN	NN	AG	NN	AG	AG	AG	AG	GG	AG	AG	AA	AG	AG	AG	AG	NN	NN	AG	NN	AG	GG	AG	AG	GG	NN	AG	NN	AG	AG	AG	AG	NN	GG	AG	GG	AG	AG
IWB49454.RC	A/G	-	-	AG	AG	AG	AG	AG	GG	GG	AG	AG	AG	AG	AG	AG	AG	AG	AG	AG	AG	AG	AG	AG	AG	AG	AG	GG	AG	AG	AG	AG	GG	GG	AG	AG	AG	AG	AG	AG	AG	AG	AG	AG	AG	AG	AG	AG	AG
IWB55626.RC	A/G	-	-	GG	AG	AG	AG	GG	AG	AG	AG	AG	GG	GG	GG	GG	AG	GG	GG	AG	AG	AG	AG	GG	AG	GG	AG	AG	GG	GG	AG	AG	AG	AG	GG	AG	AG	GG	GG	GG	AG	AG	AG	AG	AG	AG	AG	GG	AG
IWB5989.P	A/G	-	-	AA	AA	AA	AA	AA	AA	AA	AA	AA	AA	AA	AA	AA	AA	AA	AA	AA	AA	AA	AA	AA	AA	AA	AA	AA	AA	GG	GG	GG	AA	AA	AA	AA	AA	AA	GG	AG	GG	AA	GG	AA	AG	GG	AA	AA	AA
IWB60037.RC	A/G	-	-	NN	AA	AA	NN	GG	GG	AA	NN	GG	GG	AA	AA	NN	AA	NN	AA	AA	AA	AA	AA	AG	NN	GG	GG	AA	AA	AA	NN	NN	NN	AA	AA	NN	AA	GG	NN	NN	NN	NN	NN	GG	AA	AA	GG	NN	NN
IWB60045.P	A/G	-	-	AA	AA	AA	NN	NN	NN	AA	NN	NN	NN	AA	AA	AA	AA	AA	AA	AA	AA	AA	NN	AA	NN	AA	NN	AA	NN	AA	AA	AA	AA	AA	AA	AA	AA	AA	AA	NN	AA	AA	NN	AA	AA	AA	AA	AA	AA
IWB62960.RC	A/G	-	-	GG	GG	GG	GG	GG	GG	GG	GG	GG	GG	GG	GG	GG	GG	GG	GG	GG	GG	GG	GG	GG	GG	GG	GG	GG	GG	GG	GG	GG	GG	GG	GG	GG	GG	GG	AG	AG	GG	NN	GG	GG	AG	NN	GG	AG	GG
IWB6797.H	A/G	-	-	NN	GG	NN	GG	GG	GG	GG	GG	GG	GG	GG	GG	GG	GG	GG	GG	GG	GG	GG	GG	GG	GG	GG	GG	GG	GG	GG	GG	GG	GG	AA	GG	AA	GG	GG	GG	GG	GG	NN	NN	GG	GG	NN	GG	GG	NN
IWB6797	A/G	-	-	GG	GG	AG	GG	GG	GG	GG	GG	GG	GG	GG	GG	GG	GG	GG	GG	AG	GG	GG	GG	AG	GG	GG	GG	GG	GG	GG	GG	GG	AG	AG	GG	GG	GG	GG	AG	GG	GG	AG	GG	GG	AG	AG	GG	AG	GG
IWB69795.RC	A/G	-	-	AG	NN	AA	NN	NN	AA	AA	NN	AA	NN	NN	AA	AA	AA	NN	NN	GG	NN	GG	AA	AA	AA	NN	AA	AA	AA	NN	AA	AG	NN	NN	AA	GG	NN	AG	GG	AG	NN	AA	NN	AA	AA	NN	GG	AA	GG
IWB71678.RC	A/G	-	-	NN	AA	AA	NN	AA	AA	AA	AA	AG	AA	AG	AA	AA	AA	AA	NN	AA	AA	AA	NN	AA	NN	GG	AA	AG	AG	AA	AG	AA	NN	NN	NN	AA	AG	AA	AA	AA	NN	AA	NN	AG	AG	GG	NN	AA	NN
Pinb.D1	A/G	-	-	AG	GG	GG	NN	NN	GG	GG	GG	GG	GG	GG	GG	GG	GG	GG	GG	GG	GG	GG	GG	GG	GG	GG	GG	GG	GG	GG	AA	NN	GG	GG	GG	NN	GG	AG	AA	GG	GG	GG	NN	GG	AG	GG	NN	GG	GG
Psy1.D1	A/G	-	-	AG	AG	AG	AG	AG	AG	AG	AG	AG	AG	AG	AG	AG	AG	AG	AG	AG	AG	AG	AG	AG	AG	AG	AG	AG	AG	AG	AG	AG	AG	AA	AG	AG	AG	AG	AG	AG	AG	AG	AG	AG	AG	AG	AG	AG	AG
Psy1.D1	A/G	-	-	GG	GG	AG	AG	AG	AG	AG	AG	AG	GG	AG	GG	AG	AG	GG	GG	AG	AG	AG	AG	AG	GG	AG	AG	GG	GG	GG	AG	AG	GG	GG	GG	GG	AG	AG	AG	AG	GG	GG	AG	AG	GG	AG	AG	AG	AG
IWB6198.H	A/T	-	-	TT	AT	AT	AT	AT	AT	AT	AT	AT	TT	TT	AT	TT	TT	TT	AT	TT	AT	AT	AT	AT	TT	AT	TT	AT	TT	AT	TT	TT	TT	AT	AT	AT	AT	TT	AT	TT	AT	AA	AT	AT	AT	AT	TT	AT	TT
Ppo.A1.F2.R2	A/T	-	-	NN	NN	AA	NN	TT	TT	TT	TT	NN	TT	NN	NN	NN	TT	NN	TT	NN	NN	TT	NN	NN	NN	AA	TT	TT	NN	TT	TT	NN	TT	NN	TT	NN	NN	NN	NN	NN	TT	NN	NN	NN	NN	TT	NN	TT	NN
Bx7oe	C/G	-	-	CC	CC	GG	GG	GG	GG	GG	GG	NN	GG	CC	NN	CC	CC	CC	CC	NN	CC	GG	CC	GG	GG	GG	GG	GG	GG	CC	GG	GG	GG	GG	CC	NN	GG	GG	CC	GG	CC	GG	GG	NN	GG	CC	GG	GG	GG
Ppo.D1.CF1.CR2	C/G	-	-	GG	GG	GG	NN	GG	NN	GG	GG	GG	GG	GG	GG	GG	NN	GG	GG	NN	GG	NN	NN	GG	NN	CG	GG	NN	GG	GG	CG	GG	NN	NN	GG	NN	GG	NN	GG	CG	GG	GG	GG	NN	GG	NN	GG	GG	NN
Rht.B1	C/G	-	-	GG	GG	GG	GG	GG	CG	CG	CG	CG	CG	CG	CG	CG	CG	GG	CG	CG	CG	CG	CG	GG	CG	CG	CG	CG	CG	CG	GG	GG	CG	CG	CG	CG	CG	CG	CG	CG	CG	CG	GG	CG	CG	CG	CG	CG	CG
IWA1277.H	T/C	-	-	NN	CT	CC	NN	TT	CT	TT	CT	NN	CT	TT	TT	TT	TT	TT	CT	TT	TT	TT	TT	TT	TT	TT	CT	TT	CT	TT	TT	TT	TT	TT	TT	NN	TT	TT	TT	TT	CT	TT	CT	TT	CT	CT	TT	TT	TT
IWA1768.H	T/C	-	-	TT	TT	TT	TT	TT	TT	TT	TT	TT	TT	TT	TT	TT	TT	TT	TT	CT	TT	TT	TT	TT	TT	TT	TT	TT	TT	TT	TT	TT	TT	TT	TT	TT	TT	TT	CT	TT	TT	CT	TT	TT	TT	TT	TT	TT	TT
IWA2367	T/C	-	-	NN	NN	TT	NN	TT	NN	TT	TT	TT	NN	NN	CC	TT	NN	TT	NN	CT	CC	CT	TT	NN	CT	CT	NN	TT	TT	TT	CT	TT	TT	NN	NN	TT	TT	NN	NN	TT	TT	NN	TT	CC	TT	NN	CT	NN	NN
IWA2730.H2	T/C	-	-	TT	CT	NN	CT	CT	TT	TT	CT	TT	CT	TT	TT	TT	TT	CT	TT	TT	TT	TT	TT	CT	TT	TT	TT	TT	TT	CT	TT	TT	NN	TT	TT	CT	TT	TT	CT	TT	TT	TT	NN	CT	TT	CT	TT	TT	TT
IWA2764	T/C	-	-	CC	CT	CT	CT	CT	CT	CT	CT	CT	CT	CT	CT	CT	CT	CT	CC	CT	CC	CT	CC	CT	CC	CT	CT	CT	CT	CT	CC	CC	CC	CC	CC	CC	CT	CC	CC	CT	NN	NN	CC	CC	CC	TT	CT	CC	CC
IWA2862	T/C	-	-	TT	NN	NN	TT	TT	TT	CC	TT	NN	TT	NN	TT	CC	CC	NN	CC	TT	TT	NN	NN	NN	CC	NN	NN	NN	CC	CC	CC	CC	CC	CC	NN	CC	NN	CC	CC	CC	CC	CC	NN	NN	CC	CC	NN	NN	TT
IWA337	T/C	-	-	TT	CC	CC	CC	CC	CC	CC	CC	CC	CC	CC	TT	CC	CC	CC	CT	CC	CC	CC	CC	CC	TT	CT	TT	CC	CC	CC	TT	TT	TT	TT	TT	TT	CC	CC	CC	TT	CC	TT	CC	TT	CC	CC	TT	CT	TT
IWA4051.H	T/C	-	-	TT	TT	TT	TT	CT	TT	TT	CT	TT	TT	TT	TT	TT	TT	CT	TT	TT	TT	CT	TT	CT	TT	TT	TT	CT	TT	TT	TT	TT	TT	TT	TT	TT	TT	TT	TT	TT	TT	TT	TT	TT	TT	TT	TT	CT	TT
IWA4218	T/C	-	-	CT	CC	CC	TT	TT	CC	CC	CC	CC	TT	TT	CT	TT	TT	TT	CC	TT	TT	CC	CC	TT	CC	CC	NN	CC	CC	CT	CC	CC	TT	TT	CC	CC	CC	CC	CC	CC	CC	CT	CC	CC	CC	CC	CT	TT	CC
IWA475.H2	T/C	-	-	CC	CT	CC	CC	CC	CC	CC	CC	CC	CC	CC	TT	CC	CC	CC	CC	CC	CC	CC	CC	CC	CC	CC	CC	CC	CC	CC	CC	CC	CC	CC	CC	CC	CC	CC	CC	CC	CC	TT	CC	CC	CC	CC	TT	TT	CC
IWA4750.H	T/C	-	-	TT	CT	CT	TT	TT	TT	TT	TT	TT	CT	TT	TT	TT	TT	CT	TT	TT	CT	CT	CT	TT	CT	TT	TT	TT	TT	TT	CT	CT	CT	CT	TT	CT	TT	TT	TT	TT	TT	CT	CT	TT	CT	TT	CT	CT	TT
IWA589	T/C	-	-	TT	TT	TT	CT	CT	TT	TT	TT	TT	TT	TT	TT	TT	TT	TT	TT	TT	TT	TT	CC	TT	TT	TT	TT	TT	TT	TT	TT	TT	CT	CT	TT	CT	CT	CT	TT	TT	TT	TT	CT	TT	TT	TT	TT	TT	TT
IWA5930.H	T/C	-	-	CC	CC	CC	CC	CC	NN	CC	CC	CC	CC	CC	CC	CT	CT	CC	CT	CC	CC	CC	CC	CC	CT	CC	CT	CT	CT	CC	CC	CT	CC	CC	CT	CT	CC	CC	CC	CC	CT	CT	CC	CC	CC	CT	CC	CC	CC
IWA6523.P	T/C	-	-	CT	CT	CT	CT	TT	TT	CT	TT	TT	CC	CC	CC	TT	TT	CC	CC	TT	TT	TT	TT	TT	TT	TT	TT	TT	TT	TT	TT	TT	TT	TT	NN	TT	CT	CT	TT	TT	NN	TT	TT	TT	TT	TT	TT	TT	TT
IWA6898.H	T/C	-	-	TT	TT	TT	TT	CT	TT	TT	CT	CT	CT	CT	CT	TT	TT	CT	TT	CT	TT	TT	CT	CT	CT	CT	CT	CT	CT	TT	CT	TT	TT	TT	TT	TT	CT	CT	TT	TT	TT	TT	CT	TT	TT	TT	CT	TT	CT
IWA6898.P	T/C	-	-	TT	TT	TT	TT	CT	TT	TT	CT	CT	CT	CT	CT	TT	TT	CT	TT	CT	TT	CT	CT	CT	CT	CT	CT	CT	CT	TT	CT	TT	TT	TT	TT	TT	CC	CT	TT	TT	TT	TT	CT	TT	TT	TT	CC	TT	CC
IWA6947.H	T/C	-	-	CC	CC	CC	CC	CC	CC	CC	CC	CC	CC	CC	CC	CC	CC	CC	CC	CC	CC	CC	CC	CC	CC	CC	CC	CC	CC	CC	CC	CT	CC	CC	CT	CC	CC	CC	CC	CT	CC	CC	CT	CC	CC	CT	CC	CC	CC
IWB10512.RC	T/C	-	-	NN	NN	CC	NN	CC	CC	CC	TT	NN	NN	CC	NN	CC	CC	CC	CC	TT	CC	CC	CC	CC	CC	CT	CC	CC	TT	CC	NN	CC	CC	CC	CC	CC	NN	TT	NN	CC	CC	CC	TT	NN	NN	CC	CC	CC	CC
IWB14178.P	T/C	-	-	TT	TT	NN	CT	CT	CT	TT	CT	CT	TT	CT	CT	CT	TT	TT	CT	CC	NN	CT	CT	CT	CT	CT	CT	CT	CT	CT	TT	TT	CT	CT	CT	TT	NN	CT	CC	CT	TT	TT	TT	TT	TT	TT	CT	TT	CC
IWB14178.P2	T/C	-	-	TT	TT	TT	CT	TT	CT	TT	CT	CT	TT	CT	TT	CT	TT	TT	TT	TT	TT	TT	TT	TT	TT	TT	TT	CT	CT	NN	TT	TT	CT	TT	TT	TT	NN	TT	TT	TT	TT	NN	TT	TT	TT	NN	TT	TT	CT
IWB15463.RC	T/C	-	-	CT	CT	CT	NN	CT	CT	CT	CT	CT	CT	CT	CT	CT	CT	CT	CT	CT	CT	CT	CT	CT	CC	CT	CT	CC	CT	CT	CC	CC	CC	CC	CT	CC	CT	CT	CT	CC	CT	CC	CT	TT	CT	CT	CT	CC	CC
IWB17890.P	T/C	-	-	CT	CT	CT	CT	CT	CT	CT	CT	CT	CC	CC	CC	CC	CC	CC	CC	CC	TT	CC	CC	CC	TT	TT	CC	CC	CC	CC	TT	TT	TT	TT	CC	TT	CT	CC	CC	TT	CC	CT	CC	TT	CC	CC	CC	CC	CC
IWB17919.H	T/C	-	-	CC	CC	CC	CC	CC	CC	NN	CC	CC	CC	CC	CC	CC	CT	CC	NN	CC	CC	CT	CC	CC	CT	CC	CC	CC	CC	CC	CC	CT	CT	CC	NN	CC	CC	CC	CC	CC	NN	CT	NN	CC	CC	CC	CC	CT	CC
IWB21003.RC	T/C	-	-	TT	TT	TT	NN	TT	TT	TT	TT	TT	TT	TT	TT	TT	TT	TT	TT	TT	TT	TT	TT	TT	TT	TT	TT	NN	TT	TT	TT	CC	TT	TT	TT	TT	TT	TT	TT	CC	TT	TT	TT	NN	TT	TT	CT	TT	TT
IWB22184.RC	T/C	-	-	NN	CC	CC	NN	CC	NN	CC	NN	NN	CC	CC	NN	CC	CC	CC	CC	CC	CC	CC	CC	CC	TT	CT	CC	NN	CC	NN	NN	NN	CC	CC	CC	NN	CC	CC	NN	CC	CC	CC	CC	NN	NN	NN	NN	CC	CC
IWB22279.RC	T/C	-	-	NN	CC	CT	NN	NN	CT	CT	CT	NN	CT	CT	CT	CT	CT	CT	CT	CT	CC	CT	CT	CT	CT	CT	CT	NN	CT	CT	CC	CT	CT	CT	CT	CC	NN	CT	TT	CC	CT	CT	CT	NN	CT	CT	CT	CT	CC
IWB22615.H	T/C	-	-	CT	CT	CC	CT	CT	CT	CT	CT	CC	CT	CC	CC	CT	CC	CC	CC	CC	CC	CT	CC	CC	CC	CC	CC	CC	CC	CC	CC	CC	CC	CT	CC	CT	NN	CC	CC	CC	CC	CC	CT	CC	CC	CC	CC	CC	CC
IWB23686.RC	T/C	-	-	NN	TT	TT	NN	TT	CC	CC	TT	NN	TT	TT	NN	CC	CC	TT	CC	TT	TT	CC	CC	TT	TT	CC	CC	NN	NN	CT	NN	CC	CC	CC	CC	NN	NN	CC	NN	TT	CC	CC	TT	NN	NN	TT	NN	NN	CC
IWB26494.RC	T/C	-	-	NN	CC	CC	CC	CC	CC	CC	CC	CC	CC	CC	CC	CC	CC	CC	CC	CC	CC	CC	CC	CC	CC	CC	CC	CC	CC	CC	TT	CC	CC	CC	CC	CC	CT	CC	CC	CC	CC	CC	TT	TT	NN	CC	CT	CC	CC
IWB26735.H	T/C	-	-	CT	TT	TT	CT	TT	CT	TT	TT	TT	TT	CT	CT	TT	CT	TT	TT	CT	CT	CT	TT	TT	CT	TT	TT	CT	CT	CT	CT	CT	CT	CT	TT	CT	CT	CT	CT	CT	CT	CT	TT	CT	CT	CT	TT	CT	CT
IWB27274.RC	T/C	-	-	CT	TT	TT	NN	TT	TT	TT	TT	TT	TT	TT	TT	CC	TT	TT	TT	CT	TT	TT	TT	TT	CC	TT	TT	TT	TT	TT	NN	CT	NN	TT	TT	CC	TT	TT	CC	CT	TT	CC	TT	NN	TT	TT	CT	CC	CC
IWB2896	T/C	-	-	CC	CC	TT	TT	TT	CC	CC	CC	CC	CC	CC	CC	CC	CC	CC	CC	CC	TT	CC	CC	TT	CC	CC	CC	CC	CC	TT	TT	CC	CC	CC	CC	TT	CC	CT	TT	CC	TT	CC	CC	TT	TT	TT	CC	CC	TT
IWB29623.H2	T/C	-	-	CT	TT	CT	TT	TT	CT	CT	TT	TT	TT	TT	CT	CT	CT	TT	TT	CT	CT	CT	CT	TT	TT	TT	CT	TT	TT	CT	TT	TT	CT	CT	TT	TT	CT	CT	CT	CT	TT	CT	CT	TT	TT	CT	TT	TT	TT
IWB30283.RC	T/C	-	-	CT	TT	TT	TT	TT	TT	TT	TT	TT	TT	CT	CT	CT	CT	TT	TT	CT	TT	CT	CT	TT	CT	CT	CT	NN	CT	CT	CT	TT	CT	TT	TT	CT	CT	CT	CT	CT	CT	TT	TT	NN	CT	TT	CT	CT	CT
IWB31535.RC	T/C	-	-	TT	TT	TT	TT	TT	TT	TT	TT	TT	TT	TT	TT	TT	TT	TT	TT	TT	TT	TT	TT	TT	TT	TT	TT	TT	TT	TT	TT	TT	TT	TT	TT	TT	TT	TT	TT	TT	TT	CT	TT	TT	TT	TT	CT	CT	TT
IWB3662.H.D	T/C	-	-	CT	CT	CT	NN	CT	CT	CT	CC	CC	CT	CC	CT	CC	CT	CC	CC	CC	CC	CC	CT	NN	CT	CC	CC	CC	CT	NN	CC	CC	CC	CC	CC	CC	CT	CC	CT	CC	CT	CT	NN	CC	NN	CT	NN	CT	CC
IWB38353.RC	T/C	-	-	CC	CC	CC	NN	CC	CC	CC	CC	CC	CC	CC	TT	CC	CC	CC	CC	TT	CC	CC	CC	CC	CC	CC	CC	NN	NN	CC	CC	CC	CC	CC	CC	CC	TT	CC	CC	TT	CC	CC	CC	NN	CC	CC	CC	CC	CC
IWB43378.RC	T/C	-	-	CC	CC	CT	CT	CC	CT	CT	CT	CT	CT	CC	CC	CC	CT	CC	CC	CT	CC	CC	CC	CC	CT	CT	CC	CT	CC	CT	CC	CT	CT	CT	CC	CT	CC	CT	CT	CC	CT	CT	CC	CC	CC	CT	CT	CT	CC
IWB4492	T/C	-	-	CC	CT	CC	NN	CC	CT	TT	CC	CC	CC	CT	CC	TT	CT	CT	TT	CT	CC	CC	CC	CC	NN	CC	CT	CT	CT	CC	TT	CT	CC	NN	CT	NN	NN	CT	CC	NN	TT	CC	NN	CC	CC	NN	CC	CC	NN
IWB46023.RC	T/C	-	-	CT	CT	CT	CT	CT	CT	CC	CT	CT	CT	CT	CT	CC	CC	CT	CC	CT	CT	CC	CT	CT	CC	CT	CC	CT	CT	CC	CT	CT	CT	CT	CC	CT	CT	CC	CT	CT	CC	CC	CT	CT	CT	CC	CT	CC	CC
IWB51776.H2	T/C	-	-	CT	CT	CT	CT	TT	TT	TT	TT	CT	CT	TT	CT	TT	CT	TT	TT	TT	CT	TT	CT	TT	CT	CT	TT	TT	CT	TT	CT	TT	CT	CT	TT	CT	TT	CT	TT	CT	TT	CT	CT	CT	TT	TT	CT	TT	TT
IWB56360.RC	T/C	-	-	NN	CC	CC	CC	CC	CC	CC	CC	CC	CC	CC	NN	CC	CC	CC	CC	CC	CC	CC	CC	CC	CC	CC	CC	CC	CC	CC	CC	CC	CC	CC	CC	CC	CC	CC	CC	CC	CC	CC	CC	NN	NN	CC	CC	CC	CC
IWB5832.H	T/C	-	-	TT	TT	TT	TT	TT	NN	TT	NN	TT	TT	TT	TT	TT	TT	CT	TT	CT	TT	CT	TT	TT	TT	NN	TT	TT	TT	TT	NN	TT	TT	TT	TT	TT	TT	TT	TT	TT	TT	TT	NN	NN	NN	NN	NN	CC	TT
IWB58902.RC	T/C	-	-	NN	TT	TT	NN	NN	TT	TT	CT	NN	NN	NN	NN	TT	TT	TT	TT	TT	TT	TT	TT	TT	CT	CT	TT	NN	NN	CT	NN	TT	TT	TT	TT	NN	NN	TT	NN	TT	TT	NN	TT	NN	NN	TT	NN	CT	CT
IWB59526.RC	T/C	-	-	CC	CT	CT	CC	CT	CT	CT	CT	CC	CT	CT	CC	CT	CT	CT	CT	CT	CT	CT	CT	CT	CT	CT	CT	CT	CT	CT	CT	CT	CT	CT	CT	CT	CT	CT	CT	CT	CT	CT	CT	CC	CT	CT	CT	CT	CT
IWB6011.H	T/C	-	-	CC	CC	CC	CC	CC	CC	CC	CC	CC	CC	CC	CT	CT	CT	CC	CC	CC	CC	CC	CT	CC	CC	CT	CT	CC	CT	CC	CT	CC	CC	CT	CC	CC	CT	CC	CT	CT	CT	CT	CC	CT	CT	CT	CT	CT	CT
IWB6218	T/C	-	-	CT	CT	CT	CT	CT	CT	CT	CT	CT	CT	CT	CT	CT	CT	NN	CT	CT	CT	CT	CT	CT	CT	CT	CT	CT	CT	CT	CT	CT	CT	CT	CT	CT	CT	CT	CT	CT	CT	CT	CT	CT	CT	CT	CT	CT	CT
IWB631.RC	T/C	-	-	NN	NN	TT	NN	NN	NN	NN	NN	NN	TT	TT	NN	TT	TT	TT	TT	NN	TT	TT	TT	TT	TT	CT	NN	NN	NN	TT	NN	NN	NN	TT	TT	TT	NN	TT	NN	TT	TT	TT	NN	NN	NN	TT	NN	TT	NN
IWB6336.D	T/C	-	-	TT	CT	TT	CT	TT	CC	CC	TT	TT	TT	TT	CC	CC	CT	CT	TT	CT	TT	TT	TT	TT	CC	CT	CC	CC	CC	CC	CC	CC	CC	CC	CT	CC	TT	CC	CC	CC	CC	CC	CC	CC	CC	CT	CC	CC	CC
IWB63802.RC	T/C	-	-	CT	CT	CT	CC	CT	CT	CT	CT	CT	CT	CT	CC	CT	CT	CT	CT	CT	CT	CT	CT	CT	CT	CT	CT	CC	CT	CT	CT	CT	CT	CT	CT	CC	CT	CT	CT	CT	CT	CT	CT	NN	CT	CT	CT	CT	CT
IWB64018.RC	T/C	-	-	NN	CC	CC	CC	CC	CC	CT	CC	CC	CC	CC	CC	CC	CC	CC	CT	CC	CT	CC	CC	CC	CC	CT	CT	CT	CC	CC	CC	CC	CC	CC	CT	CC	CC	CT	CC	CT	CT	CC	CC	NN	CC	CC	CC	CC	CC
IWB74263.H	T/C	-	-	CT	CT	CC	CT	CT	CT	CT	CT	CT	CT	CT	CT	CT	CT	CT	CC	CC	CT	CC	CT	CC	CC	CC	CC	CC	CT	CT	CC	CT	CC	CC	CC	CC	CC	CC	CC	CT	CT	CC	CC	CC	CC	CT	CC	CC	CC
IWB7838.P	T/C	-	-	CC	CC	CC	CC	CC	CC	CT	CC	CC	CC	CC	CC	CC	CC	CC	CC	CC	CC	CT	CC	CC	CC	CC	CC	CT	CC	CC	CC	CC	CC	CC	CC	CC	CC	CC	CC	CC	CC	CC	CC	CC	CC	CC	CC	CC	CC
IWB7838.P2	T/C	-	-	CC	CC	CC	CC	CC	CC	CT	CC	CC	CC	CC	CC	CC	CC	CC	CC	CC	CC	CT	CC	CC	CC	CC	CC	CT	CC	CC	CC	CC	CC	CC	CC	CC	CC	CC	CC	CC	CC	CC	CC	CC	CC	CC	CC	CC	CC
IWB8029.H	T/C	-	-	CC	CT	CC	CC	CC	CC	CC	CC	CC	CC	CC	CC	CC	CC	CT	CC	CC	CC	CC	CC	CC	CC	CC	CT	CC	CT	CT	CC	CT	CC	CC	CT	CC	CC	CC	CC	CC	CC	CC	CC	CC	CC	CT	CC	CC	CC
IWB8739.H	T/C	-	-	CT	CT	CT	CT	CT	CT	CT	CT	CT	CT	CT	CT	CT	CT	CT	CT	CT	CT	CT	CT	CT	CT	CC	CT	CT	CT	CT	CT	CT	CT	CT	CT	CT	CT	CC	CT	CT	CT	CT	CT	CT	CT	CT	CT	CT	CT
IWB969	T/C	-	-	NN	TT	NN	NN	TT	TT	CC	TT	TT	TT	NN	TT	NN	NN	TT	NN	TT	TT	TT	NN	TT	NN	TT	TT	TT	NN	NN	TT	TT	TT	TT	NN	NN	NN	NN	TT	TT	TT	TT	TT	NN	NN	CC	TT	TT	NN
Psy.B1	T/C	-	-	NN	TT	NN	NN	TT	TT	NN	TT	NN	TT	TT	TT	NN	TT	TT	CT	TT	NN	TT	NN	TT	TT	TT	NN	NN	TT	TT	TT	NN	NN	TT	TT	NN	TT	TT	TT	NN	TT	TT	NN	NN	NN	NN	TT	NN	NN
Psy1.D1	T/C	-	-	CT	CT	CT	CT	CT	CT	CT	CT	CT	CT	CT	CT	CT	CT	CT	CT	CT	CT	CT	CT	CT	CT	CT	CT	CT	CT	CC	CT	CT	CT	CT	CT	CT	CT	CT	CT	CT	CT	CT	CT	CT	CC	CC	CT	CT	CT
Psy1.D1	T/C	-	-	TT	TT	CT	CT	CT	CT	CT	CT	CT	TT	CT	TT	CT	CT	TT	TT	CT	CT	CT	CT	CT	TT	CT	CT	TT	TT	TT	CT	CT	TT	TT	TT	TT	CT	CT	CT	CT	TT	TT	CT	CT	TT	CT	CT	CT	CT
Rht.B1	T/C	-	-	CC	CC	CC	CT	CC	CC	CC	CC	CC	CC	CC	CC	CC	CC	CT	CC	CT	CT	CC	CC	CC	CT	CT	CC	CC	CT	CT	CC	CC	CT	CT	CC	CT	CC	CC	CT	CT	CT	CT	CC	CT	CT	CT	CT	CT	CC
Sus2.2B.TGW	T/C	-	-	CT	CT	CT	CT	CT	CC	CC	CT	NN	CC	CC	CT	CC	CC	CC	CT	CC	CC	CT	CT	CC	CC	CT	CT	CC	CC	CT	CT	CC	CC	CC	CC	CC	CC	CC	CC	CC	CT	CT	CC	CC	CT	CC	CT	CC	CC
Fhb.1snp3.New	T/G	-	-	TT	TT	GT	TT	GT	TT	GG	TT	TT	TT	TT	NN	GT	GG	NN	TT	NN	TT	TT	TT	TT	GG	GT	GG	GG	TT	GG	GG	NN	GG	GG	TT	GG	TT	GG	GT	GG	GG	GG	GT	GG	GG	NN	GG	GT	GT
GluD1	T/G	-	-	GG	GG	GG	GG	GG	GG	NN	GG	GG	GG	GG	GG	GG	GG	GG	GG	GG	GG	GG	GG	GG	GG	GG	GG	GG	GG	GG	GG	GG	NN	GG	GG	GG	GG	GG	GG	GG	GG	GG	NN	GG	GG	GG	GG	GG	GG
IWA1685.H	T/G	-	-	TT	GG	GG	TT	GG	TT	TT	GG	GG	GG	GG	GG	GG	GG	GG	TT	GG	GG	GG	GG	GG	GG	GT	GG	TT	GG	TT	GG	NN	TT	GT	TT	TT	GG	GT	GG	GG	TT	TT	GG	NN	TT	TT	GG	NN	NN
IWA2729	T/G	-	-	TT	TT	TT	TT	TT	TT	GG	TT	TT	TT	TT	TT	TT	TT	TT	GG	GT	TT	TT	TT	TT	GG	GG	GG	GG	GG	GG	GG	GG	GG	GT	GG	GG	GT	GG	TT	GG	GG	GG	GT	GG	GG	TT	GG	GG	GG
IWA5366.H	T/G	-	-	TT	TT	TT	TT	TT	TT	TT	TT	TT	TT	TT	GT	TT	TT	TT	TT	GT	TT	TT	TT	TT	TT	TT	TT	TT	TT	TT	TT	TT	TT	TT	TT	TT	TT	TT	TT	TT	TT	TT	TT	TT	TT	TT	GT	TT	TT
IWA5704.H	T/G	-	-	GT	GG	TT	GT	TT	GG	GG	TT	TT	GT	TT	GT	GT	GG	TT	GG	TT	TT	TT	TT	TT	GT	GT	TT	GG	GT	GG	TT	GT	GT	TT	GT	TT	GT	GG	GT	GG	GT	GT	TT	GG	GG	GG	GT	GT	TT
IWA7747	T/G	-	-	NN	GG	GG	GG	GG	GG	GG	NN	GG	GG	GG	GG	GT	GG	NN	GG	GT	GT	GG	NN	GG	GG	NN	GG	GT	GG	GT	GG	GT	GG	NN	NN	GG	GT	GT	GG	NN	GT	NN	NN	GG	GT	GG	GG	GG	GG
IWB22768.P	T/G	-	-	NN	GG	GG	GG	GT	GG	GT	GG	GG	GG	GG	GG	GG	TT	GG	GG	GG	TT	GG	GG	GG	GG	GG	TT	TT	GG	GT	TT	GG	TT	GG	GG	GG	TT	GG	TT	GG	TT	TT	GG	TT	TT	TT	TT	TT	GG
IWB33905.RC	T/G	-	-	GT	GT	GT	GT	TT	TT	TT	TT	TT	TT	GT	GT	GT	GT	GT	GT	GT	GT	GT	GT	TT	GT	GT	TT	GT	GT	GT	GT	GT	GT	GT	GT	TT	GT	GT	GT	GT	GT	GT	GT	GT	GT	GT	TT	GT	GT
IWB3571.RC	T/G	-	-	GT	GT	GT	GT	GT	GG	GG	GT	GT	GT	GT	GG	GT	GT	GT	GG	GG	GT	GG	GT	GT	GG	GT	GG	GG	GT	GG	GG	GG	GG	GG	GG	GG	GG	GT	GG	GG	GG	GG	GG	GG	GG	GG	GG	GG	GT
IWB35971.H	T/G	-	-	NN	GT	TT	TT	TT	TT	TT	GT	TT	TT	TT	TT	TT	TT	GT	TT	TT	GT	TT	TT	GT	TT	TT	TT	TT	TT	TT	TT	TT	NN	TT	TT	TT	GT	TT	TT	TT	TT	NN	NN	TT	TT	TT	TT	TT	TT
IWB51731.P.D	T/G	-	-	TT	TT	TT	TT	TT	TT	GG	TT	TT	TT	TT	TT	TT	TT	NN	TT	TT	TT	GG	GG	TT	TT	TT	GG	TT	GG	TT	GT	TT	GT	NN	TT	TT	TT	GT	TT	NN	TT	NN	GT	TT	TT	TT	TT	TT	TT
IWB55216.H	T/G	-	-	TT	TT	TT	TT	TT	GT	TT	TT	TT	TT	TT	TT	TT	TT	TT	TT	TT	TT	TT	TT	TT	TT	TT	TT	TT	TT	TT	TT	NN	GT	TT	TT	TT	TT	TT	TT	TT	TT	GT	TT	TT	TT	TT	TT	TT	TT
IWB64569.RC	T/G	-	-	GG	NN	GT	NN	NN	GG	GG	TT	NN	NN	GT	NN	GT	GT	GT	GT	NN	TT	GT	GT	GT	TT	GT	GT	NN	TT	GG	NN	GT	GT	GT	GT	NN	TT	GT	NN	GG	GT	TT	GT	NN	NN	GG	NN	GT	GT
IWB6470	T/G	-	-	GG	GG	GT	GG	GG	NN	GG	GG	GG	TT	GG	GG	NN	NN	GG	GG	GG	GG	GG	GT	GG	GG	TT	GT	GG	GT	GT	NN	NN	NN	GG	NN	GT	GG	GG	NN	TT	GT	GG	NN	GT	NN	NN	GG	GT	NN
IWB9724.H	T/G	-	-	TT	TT	TT	TT	TT	TT	TT	TT	TT	TT	TT	TT	TT	GT	TT	TT	TT	TT	TT	TT	TT	GT	TT	TT	TT	TT	TT	GT	TT	GT	TT	TT	GT	TT	TT	TT	TT	TT	TT	TT	TT	TT	TT	TT	TT	TT
Lr37.no.INDEL	T/G	-	-	NN	TT	NN	TT	TT	TT	TT	TT	NN	TT	TT	NN	NN	TT	NN	TT	NN	NN	NN	TT	TT	NN	TT	TT	NN	TT	TT	TT	TT	NN	NN	TT	NN	NN	TT	TT	NN	TT	NN	GT	NN	TT	TT	TT	TT	TT
Rht.D1	T/G	-	-	NN	GG	GG	GG	GG	GG	GG	GG	GG	GG	GG	TT	GG	GG	NN	GG	GG	NN	GG	TT	GG	GG	NN	GG	GG	GG	GG	GG	GG	GG	GG	GG	NN	GG	GG	GG	GG	GG	GG	GG	GG	GG	GG	TT	GG	GG
Xwmc245	A/C	6	-	AA	AA	AA	AA	AA	AA	AA	AA	AA	AA	AA	AA	AA	AA	AA	AA	AA	AA	AA	AA	AA	AA	AA	AA	AA	AA	AA	AA	AA	AA	AA	AA	AA	AA	AA	AA	AA	AA	AA	AA	AA	AA	AA	CC	AA	AA
Xwmc18	A/C	6	-	CC	CC	CC	CC	CC	CC	CC	CC	CC	CC	CC	CC	CC	CC	CC	CC	CC	AA	CC	CC	CC	CC	CC	CC	CC	CC	CC	CC	CC	CC	CC	CC	CC	CC	CC	CC	CC	CC	CC	CC	CC	CC	CC	CC	CC	CC
Yr17-KASP	A/G	4	-	NN	AA	AA	NN	AA	AA	AA	AA	AA	AA	AA	AA	AA	AA	AA	AA	AA	AA	AA	AA	AA	AA	AA	AA	AA	AA	NN	NN	AA	AA	AA	AA	AA	AA	AA	AA	AA	AA	AA	AA	AA	AA	GG	AA	AA	AA
wMAS000003	A/T	21	-	TT	TT	TT	TT	TT	TT	TT	TT	TT	TT	TT	TT	TT	TT	TT	TT	TT	TT	TT	TT	TT	TT	TT	TT	TT	TT	TT	TT	TT	TT	TT	TT	TT	TT	TT	TT	TT	TT	TT	TT	TT	TT	TT	TT	TT	TT
Yr18-Jagger	G/T	21	-	GG	GG	GG	GG	GG	GG	GG	GG	NN	GG	GG	GG	GG	GG	GG	GG	GG	GG	GG	GG	GG	GG	GG	GG	GG	GG	GG	GG	GG	GG	GG	GG	GG	GG	GG	GG	GG	GG	GG	GG	GG	GG	GG	GG	GG	GG
Xgwm533	A/C	8	-	CC	CC	CC	CC	CC	CC	CC	CC	CC	CC	CC	CC	CC	CC	CC	CC	CC	CC	AA	CC	CC	CC	AA	CC	CC	CC	CC	CC	CC	CC	CC	AA	CC	CC	CC	CC	CC	CC	CC	CC	CC	CC	CC	CC	CC	CC
Xgwm389	A/C	8	-	CC	CC	CC	CC	CC	CC	CC	CC	CC	CC	CC	CC	CC	CC	CC	CC	CC	CC	CC	CC	CC	CC	CC	CC	CC	CC	AA	AA	CC	AA	AA	CC	AA	CC	CC	AA	CC	CC	CC	CC	CC	AA	AA	CC	CC	AA
uhw89	A/C	17	-	CC	CC	CC	CC	CC	CC	CC	CC	CC	CC	CC	CC	CC	AA	CC	CC	CC	CC	CC	CC	CC	AA	CC	CC	CC	CC	CC	CC	CC	CC	CC	CC	CC	CC	CC	CC	CC	CC	CC	CC	CC	CC	CC	CC	CC	CC
Kasp856	A/G	12	-	GG	GG	GG	GG	GG	GG	GG	GG	GG	GG	GG	GG	GG	GG	GG	GG	GG	GG	GG	GG	GG	GG	GG	GG	GG	GG	GG	GG	GG	GG	GG	GG	GG	NN	GG	GG	GG	GG	GG	GG	GG	GG	GG	GG	GG	GG
Xbarc182	A/C	20	-	AA	NN	AA	AA	CC	AA	CC	CC	AA	AA	AA	AA	AA	AA	AA	AA	AA	AA	AA	AA	CC	CC	CC	CC	CC	AA	CC	AA	AA	AA	CC	AA	CC	AA	CC	CC	CC	CC	CC	AA	AA	AA	AA	CC	AA	AA
Xbarc32	A/C	20	-	CC	CC	CC	CC	CC	AA	AA	CC	CC	CC	CC	CC	CC	AA	CC	CC	CC	CC	CC	CC	CC	CC	CC	CC	CC	CC	CC	CC	CC	CC	CC	CC	CC	CC	CC	CC	CC	CC	CC	CC	AA	CC	CC	CC	AA	AA
Xgwm192	A/C	11	-	CC	CC	CC	CC	CC	CC	CC	CC	CC	CC	CC	CC	CC	CC	CC	CC	CC	CC	CC	CC	CC	CC	CC	CC	CC	CC	CC	CC	CC	CC	CC	CC	AA	CC	CC	CC	AA	AA	CC	CC	CC	CC	CC	CC	CC	CC
Xgwm251	A/C	11	-	CC	CC	CC	CC	CC	CC	CC	CC	CC	CC	CC	CC	CC	CC	CC	CC	CC	CC	CC	CC	CC	CC	CC	CC	CC	CC	CC	CC	CC	CC	CC	CC	CC	CC	CC	AA	CC	AA	AA	CC	CC	CC	CC	CC	CC	CC
Xwmc494	A/C	17	-	CC	CC	CC	CC	CC	CC	CC	AA	AA	AA	AA	AA	AA	AA	CC	CC	AA	AA	AA	AA	AA	AA	AA	CC	AA	AA	AA	AA	AA	CC	CC	AA	CC	CC	AA	CC	AA	AA	AA	AA	AA	AA	AA	AA	AA	AA
Xwmc737	A/C	17	-	CC	CC	AA	CC	CC	CC	CC	CC	CC	CC	AA	CC	CC	CC	CC	CC	CC	CC	CC	CC	CC	CC	AA	CC	CC	AA	CC	CC	CC	AA	CC	CC	CC	CC	CC	CC	CC	CC	CC	CC	CC	CC	CC	CC	AA	CC
IWB12603	C/T	2	-	TT	TT	TT	TT	TT	TT	TT	TT	TT	TT	CC	CC	TT	TT	TT	TT	TT	TT	TT	TT	TT	CC	TT	TT	TT	CC	TT	TT	TT	TT	TT	TT	TT	TT	TT	TT	TT	TT	TT	TT	TT	CC	TT	CC	CC	CC
IWB1836	C/T	8	-	CC	TT	TT	CC	CC	TT	TT	TT	TT	TT	TT	TT	TT	TT	TT	TT	TT	CC	TT	TT	TT	CC	TT	TT	TT	TT	CC	CC	TT	CC	CC	TT	CC	TT	TT	CC	CC	CC	CC	TT	TT	CC	CC	TT	CC	CC
IWB20761	C/T	8	-	CC	NN	CC	CC	CC	CT	CC	CC	CC	CC	CC	CC	CC	CC	CC	NN	CC	CC	CC	CC	CT	CC	NN	CC	CC	CC	CT	CC	CT	CC	CC	CT	CC	CC	CC	CC	CC	CC	CC	CC	CC	CC	CC	TT	CC	CC
IWB33055	G/T	11	-	GT	NN	GG	TT	GG	GT	GG	GT	NN	TT	GG	GG	TT	GG	GG	TT	GG	GG	GG	NN	NN	NN	NN	GG	GG	GG	GT	TT	GT	GG	NN	TT	NN	NN	TT	GG	GG	GG	GG	TT	GG	TT	GG	GG	TT	GG
IWB13720	A/C	11	-	AA	AA	AA	AA	CC	CC	CC	AA	AA	AA	CC	CC	AA	AA	CC	AA	CC	AA	AA	AA	AA	AA	CC	CC	CC	CC	AA	AA	AA	AA	AA	AA	CC	CC	CC	AA	AA	AA	AA	AA	AA	AA	AA	CC	AA	CC
[truncated: 419 more columns]

## Sheet: Supplementary Table 7
Supplementary Table 7. The present (+) and absence (-) of 13 high-temperature adult-plant (HTAP) resistance Yr genes/QTL and 28 QTL deetected through GWAS in the HTAP panel of 465 winter wheat entries.
Tag	Entry name	Yr16		Yr17 (YrM1125)	Yr18		Yr30		Yr36	Yr46	Yr52	Yr59	Yr62		Yr78		Qyr.wgp-1B.1	QYrsk.wgp-3BS		QYrsk.wgp-4BL		QYrWW.wgp-1A.1		QYrWW.wgp-1A.2	QYrWW.wgp-1B	QYrWW.wgp-1D			QYrWW.wgp-2A.1			QYrWW.wgp-2A.2	QYrWW.wgp-2B	QYrWW.wgp-3B		QYrWW.wgp-3D		QYrWW.wgp-4A		QYrWW.wgp-4B	QYrWW.wgp-4D	QYrWW.wgp-5B.1		QYrWW.wgp-5B.2	QYrWW.wgp-5B.3	QYrWW.wgp-5D	QYrWW.wgp-6A.1	QYrWW.wgp-6A.2	QYrWW.wgp-6A.3
		Xwmc245	Xwmc18	Yr17-KASP	wMAS000003	Yr18-Jagger	Xgwm533	Xgwm389	uhw89	Kasp856	Xbarc182	Xbarc32	Xgwm192	Xgwm251	Xwmc494	Xwmc737	IWB12603	IWB1836	IWB20761	IWB33055	IWB13720	IWA2995	IWA1608	IWA6710	IWB11262	IWA362	IWB15847	IWB10919	IWB22615	IWB42693	IWB14868	Yr17-KASP	IWB72086	IWB10937	IWB5332	IWB64376	IWB52592	IWB57645	IWB39715	IWB59186	Kasp856	IWB46807	IWB6746	IWB29548	IWA4280	IWA4561	IWB41817	IWB29623	IWB22698
		SSR	SSR	KASP	KASP	KASP	SSR	SSR	STS	KASP	SSR	SSR	SSR	SSR	SSR	SSR	KASP	KASP	KASP	KASP	KASP	T/C	T/G	T/G	T/C	T/C	T/C	T/C	T/C	A/C	T/C	A/G	A/G	T/C	T/C	T/C	A/G	T/C	T/C	A/G	A/G	T/C	T/C	T/C	T/C	T/C	A/C	T/C	A/C
+	No. of entries	11	11	44	410	410	10	10	4	10	284	30	9	9	30	30	129	65	65	107	107	106	106	446	23	69	69	69	138	138	138	44	436	15	15	183	183	213	213	417	10	249	249	446	89	269	20	43	348
	Freq.	0.0236559	0.0236559	0.0946237	0.88172	0.88172	0.0215054	0.0215054	0.00860215	0.0215054	0.610753	0.0645161	0.0193548	0.0193548	0.0645161	0.0645161	0.277419	0.139785	0.139785	0.230108	0.230108	0.227957	0.227957	0.95914	0.0494624	0.148387	0.148387	0.148387	0.296774	0.296774	0.296774	0.0946237	0.937634	0.0322581	0.0322581	0.393548	0.393548	0.458065	0.458065	0.896774	0.0215054	0.535484	0.535484	0.95914	0.191398	0.578495	0.0430108	0.0924731	0.748387
w1	PI323389	-	-	NA	+	+	-	-	-	-	+	-	-	-	-	-	-	-	-	+	+	-	NA	+	-	-	NA	-	+	+	+	NA	+	-	-	+	+	+	+	+	-	-	-	+	-	-	-	-	NA
w2	YRT87031	-	-	-	+	+	-	-	-	-	NA	-	-	-	-	-	-	-	NA	NA	-	-	NA	+	-	-	-	-	-	-	-	-	+	-	-	+	+	+	+	+	-	+	+	+	-	-	-	-	+
w3	PI447429	-	-	-	+	+	-	-	-	-	+	-	-	-	-	-	-	-	-	-	-	-	-	+	-	-	-	-	+	+	+	-	+	-	-	NA	-	+	+	+	-	-	NA	+	-	+	-	-	NA
w4	PI447427	-	-	NA	+	+	-	-	-	-	+	-	-	-	-	-	-	-	-	+	+	-	NA	+	-	-	-	-	+	+	+	NA	+	-	-	+	+	+	+	+	-	-	-	+	-	-	-	-	NA
w5	PI447426	-	-	-	+	+	-	-	-	-	-	-	-	-	-	-	-	-	-	-	-	NA	-	+	-	-	-	-	+	+	+	-	+	-	-	+	+	+	+	+	-	+	+	+	-	-	-	-	NA
w6	PI315841	-	-	-	+	+	-	-	-	-	+	+	-	-	-	-	-	+	+	-	-	-	-	+	-	-	-	-	+	+	+	-	+	-	-	+	+	+	+	+	-	+	+	+	-	-	-	-	+
w7	PI201195	-	-	-	+	+	-	-	-	-	-	+	-	-	-	-	-	-	-	-	-	NA	-	+	-	-	-	NA	+	+	+	-	+	-	-	NA	-	-	-	+	-	+	+	+	-	-	-	-	-
w8	PI404008	-	-	-	+	+	-	-	-	-	-	-	-	-	-	-	-	-	-	+	+	NA	-	+	-	-	-	-	-	-	-	-	+	NA	-	NA	-	+	+	+	-	+	+	+	-	-	-	-	+
w9	PI366020	-	-	-	-	NA	-	-	-	-	+	-	-	-	-	-	-	-	-	NA	-	-	NA	+	-	-	-	-	-	-	-	-	+	-	-	+	+	+	+	+	-	+	+	+	-	-	-	-	+
w10	PI447424	-	-	-	+	+	-	-	-	-	+	-	-	-	-	-	-	-	-	+	+	-	NA	+	-	-	-	-	-	-	-	-	+	NA	-	+	+	-	-	+	-	+	+	+	-	-	-	-	-
w11	PI167419	-	-	-	+	+	-	-	-	-	+	-	-	-	+	+	+	-	-	-	-	+	+	+	-	-	-	-	+	+	+	-	+	NA	-	+	+	-	-	+	-	+	+	+	-	-	-	-	+
w12	PI410870	-	-	-	+	+	-	-	-	-	+	-	-	-	-	-	+	-	-	-	-	-	NA	+	-	-	-	-	-	-	-	-	+	-	-	+	+	-	-	+	-	+	+	+	+	-	-	-	+
w13	PI422222	-	-	-	+	+	-	-	-	-	+	-	-	-	-	-	-	-	-	+	+	+	+	+	-	+	+	+	-	-	-	-	+	NA	-	-	-	-	-	+	-	+	+	+	-	-	-	-	+
w14	YRT78028	-	-	-	+	+	-	-	+	-	+	+	-	-	-	-	-	-	-	-	-	+	+	+	+	-	-	-	+	+	+	-	+	NA	-	+	+	-	-	+	-	+	+	+	-	-	-	+	+
w15	PI428521	-	-	-	+	+	-	-	-	-	+	-	-	-	-	-	-	-	-	-	-	NA	-	+	-	-	-	-	-	-	-	-	+	-	-	+	+	+	+	+	-	+	+	+	-	-	-	-	+
w16	PI262223	-	-	-	+	+	-	-	-	-	+	-	-	-	-	-	-	-	NA	+	+	-	-	+	-	-	-	-	+	+	+	-	+	-	-	NA	-	-	-	+	-	+	+	+	+	+	NA	-	+
w17	CI013723	-	-	-	+	+	-	-	-	-	+	-	-	-	-	-	-	-	-	-	-	+	+	+	-	-	-	-	+	+	+	-	+	-	-	+	+	-	-	+	-	+	+	+	+	+	-	-	+
w18	CI017596	+	+	-	+	+	-	-	-	-	+	-	-	-	-	-	-	-	-	-	-	-	NA	+	-	-	-	-	-	-	-	-	+	-	-	-	-	-	-	+	-	+	+	+	-	-	-	-	+
w19	PI422224	-	-	-	+	+	-	-	-	-	+	-	-	-	-	-	-	-	-	-	-	-	-	+	-	-	-	-	-	-	-	-	+	-	-	+	+	-	-	+	-	+	+	+	-	-	-	-	+
w20	PI410867	-	-	-	+	+	-	-	-	-	+	-	-	-	-	-	-	-	-	NA	-	-	-	+	-	-	-	-	-	-	-	-	+	-	-	+	+	+	+	+	-	-	NA	+	-	-	-	+	+
w22	PI446910	-	-	-	+	+	-	-	-	-	-	-	-	-	-	-	-	+	+	NA	-	-	-	+	-	-	-	-	+	+	+	-	+	NA	-	+	+	+	+	+	-	+	+	+	-	-	-	-	+
w23	PI191302	-	-	-	+	+	-	-	+	-	-	-	-	-	-	-	+	-	-	NA	-	-	-	+	-	-	-	-	-	-	-	-	+	-	-	+	+	-	-	+	-	+	+	+	-	+	-	-	+
w24	CI011773	-	-	-	+	+	-	-	-	-	-	-	-	-	+	+	-	-	NA	NA	-	+	+	+	-	-	-	NA	-	-	-	-	+	-	-	-	-	+	+	+	-	+	+	+	+	+	-	-	+
w25	PI174655	-	-	-	+	+	-	-	-	-	-	-	-	-	-	-	-	-	-	-	-	-	-	+	-	-	-	-	-	-	-	-	+	-	-	-	-	-	-	+	-	+	+	+	+	+	-	+	+
w26	PI339817	-	-	-	+	+	-	-	-	-	-	-	-	-	-	-	-	-	-	-	-	-	NA	+	-	+	+	+	-	-	NA	-	+	-	-	+	+	-	-	+	-	+	+	+	-	-	-	-	+
w27	YRT80042	-	-	-	+	+	-	-	-	-	+	-	-	-	+	+	+	-	-	-	-	-	-	+	-	-	-	-	-	-	-	-	+	-	-	-	-	-	-	+	-	NA	-	+	-	-	-	-	NA
w28	PI511673	-	-	NA	+	+	-	-	-	-	-	-	-	-	-	-	-	-	-	+	+	-	-	+	-	-	-	-	+	+	+	NA	+	-	-	+	+	-	-	+	-	+	+	+	+	-	-	-	+
w29	CI017419	-	-	NA	+	+	-	-	-	-	+	-	-	-	-	-	-	-	-	+	+	-	NA	+	-	-	-	-	+	+	+	NA	+	NA	-	-	-	+	+	+	-	+	+	+	-	+	-	-	NA
w30	CI013448	-	-	-	+	+	-	-	-	-	+	-	-	-	-	-	-	+	+	+	+	+	+	+	-	-	NA	-	+	+	+	-	+	NA	-	+	+	+	+	+	-	NA	-	+	-	-	-	NA	+
w31	CI013968	-	-	-	+	+	-	-	-	-	+	-	-	-	-	-	-	-	-	-	-	+	+	+	-	-	-	-	+	+	+	-	+	-	-	NA	-	-	-	+	-	+	+	+	-	+	-	-	+
w32	CI014586	-	-	-	+	+	-	-	-	-	-	-	-	-	-	-	-	-	-	NA	-	+	+	+	-	-	-	NA	+	+	+	-	+	NA	-	-	-	+	+	+	-	NA	-	+	+	+	-	-	+
w33	PI191303	-	-	-	+	+	-	-	-	-	+	-	-	-	-	-	-	+	+	+	+	NA	-	+	-	-	-	-	-	-	-	-	+	NA	-	+	+	-	-	+	-	-	-	+	+	+	-	-	+
w34	CI012385	-	-	-	+	+	-	-	-	-	-	-	-	-	-	-	-	-	-	NA	-	-	NA	+	-	-	-	-	-	-	NA	-	+	-	-	-	-	+	+	+	-	-	NA	+	-	+	-	-	+
w35	PI167429	-	-	-	+	+	-	-	-	NA	+	-	-	-	-	-	-	-	-	NA	-	-	NA	+	-	-	-	-	-	-	-	-	+	-	-	-	-	-	-	+	NA	+	+	+	-	+	-	-	NA
w36	PI174648	-	-	-	+	+	-	-	-	-	-	-	-	-	-	-	-	-	-	-	-	+	+	+	-	-	-	-	-	-	-	-	+	NA	-	-	-	+	+	+	-	+	+	+	+	+	-	-	+
w37	CI014564	-	-	-	+	+	-	-	-	-	-	-	-	-	-	-	-	-	-	-	-	-	NA	+	-	-	-	-	+	+	+	-	+	-	-	+	+	-	-	+	-	-	NA	+	-	+	-	-	NA
w38	CI017759	-	-	-	+	+	-	-	-	-	-	-	-	-	-	-	-	-	-	-	-	NA	-	+	-	-	-	-	+	+	+	-	+	-	-	-	-	-	-	+	-	+	+	+	-	-	-	+	+
w39	CI017954	-	-	-	+	+	-	-	-	-	-	-	+	+	-	-	-	-	-	-	-	-	-	+	-	-	-	NA	+	+	+	-	+	-	-	+	+	-	-	+	-	NA	-	+	+	-	-	-	+
w40	PI536994	-	-	-	+	+	-	-	-	-	-	-	-	-	-	-	-	-	-	-	-	-	NA	+	-	-	-	-	+	+	+	-	+	NA	-	NA	-	-	-	+	-	+	+	+	-	+	-	-	+
w42	PI558510	-	-	-	+	+	-	-	-	-	+	-	-	-	-	-	-	-	-	+	+	NA	-	+	-	-	-	-	+	+	+	-	+	-	-	NA	NA	-	-	+	-	-	-	+	-	-	-	-	+
w43	PI582529	-	-	-	+	+	-	-	-	-	+	+	-	-	-	-	-	-	-	-	-	-	NA	+	+	-	-	-	-	-	NA	-	+	NA	-	+	+	+	+	+	-	-	NA	+	-	+	-	-	NA
w44	PI594372	-	-	-	+	+	-	-	-	-	+	-	-	-	-	-	+	-	-	+	+	-	NA	+	-	-	-	-	+	+	+	-	+	NA	-	+	+	+	+	+	-	+	+	+	+	+	-	+	NA
w45	PI602861	-	-	-	+	+	-	-	-	-	+	-	-	-	-	-	-	-	-	-	-	+	+	+	-	-	-	-	+	+	+	-	+	NA	-	-	-	-	-	+	-	+	+	+	-	-	-	-	NA
w46	PI603039	-	-	-	+	+	-	-	-	-	-	-	-	-	-	-	+	+	+	-	-	-	NA	+	-	-	-	-	-	-	-	-	+	-	-	-	-	+	+	+	-	-	-	+	-	+	-	-	+
w47	PI606764	-	-	-	+	+	-	-	-	-	+	+	-	-	+	+	+	-	-	+	+	+	+	+	-	-	-	-	+	+	+	-	+	NA	-	+	+	-	-	+	-	-	NA	+	-	+	-	-	+
w48	PI606765	-	-	-	+	+	-	-	-	-	+	+	-	-	-	-	+	-	-	-	-	-	-	+	-	-	-	-	-	-	-	-	+	NA	-	+	+	-	-	+	-	+	+	+	-	+	-	+	NA
w49	PI628640	-	-	-	+	+	-	-	-	-	-	-	-	-	-	-	-	-	-	-	-	-	-	+	-	-	-	-	+	+	+	-	+	-	-	NA	-	-	-	+	-	+	+	+	-	+	-	-	+
w50	PI628641	-	-	-	+	+	-	-	-	NA	+	-	-	-	-	-	+	+	+	+	+	-	-	+	-	-	-	-	+	+	+	-	+	-	-	NA	-	+	+	+	NA	+	+	+	-	+	+	-	+
w51	PI631486	-	-	-	+	+	-	-	-	-	+	-	-	-	-	-	-	-	-	-	-	-	NA	+	-	-	-	-	+	+	+	-	+	-	-	-	-	-	-	+	-	+	+	+	+	-	-	-	NA
w52	CI013253	-	-	-	+	+	-	-	-	-	-	-	-	-	-	-	-	-	-	-	-	-	NA	+	-	-	-	-	-	-	-	-	+	-	-	+	+	-	-	+	-	+	+	+	-	+	-	-	NA
w53	PI587026	-	-	-	+	+	-	-	-	-	+	+	-	-	-	-	+	-	NA	+	+	-	-	+	-	-	-	-	+	+	+	-	+	-	-	+	+	-	-	+	-	NA	-	+	-	+	-	-	+
w54	CI017909	-	-	NA	+	+	-	-	-	-	+	-	-	-	-	-	-	-	-	-	-	+	+	+	-	-	-	-	+	+	+	NA	+	NA	-	-	-	-	-	+	-	+	+	+	-	+	-	-	NA
w55	PI634715	-	-	-	+	+	-	-	-	-	+	-	-	-	-	-	-	-	-	-	-	+	+	+	-	-	-	-	+	+	+	-	+	-	-	+	+	-	-	+	-	+	+	+	-	-	-	-	NA
w56	IDO00620	-	-	-	+	+	-	-	-	-	-	-	-	-	-	-	-	-	-	-	-	+	+	+	-	-	-	-	+	+	+	-	+	-	-	+	+	-	-	+	-	+	+	+	-	+	-	-	NA
w57	IDO00587	-	-	-	+	+	-	-	-	-	-	-	-	-	+	+	-	-	-	NA	-	+	+	+	-	-	-	-	-	-	-	-	+	-	-	+	+	-	-	+	-	-	-	+	-	+	-	-	+
w58	OR210051	-	-	-	+	+	-	-	-	-	+	-	-	-	-	-	-	-	-	NA	-	+	+	+	-	-	-	-	+	+	+	-	+	-	-	NA	-	-	-	+	-	-	NA	+	+	+	-	-	+
w59	OR2010007	-	-	-	+	+	-	-	-	-	+	-	-	-	-	-	-	-	-	-	-	-	-	+	-	-	-	-	+	+	+	-	+	-	-	+	+	-	-	+	-	+	+	+	+	+	-	-	+
w60	OR9801757	-	-	-	+	+	-	-	-	-	-	+	-	-	-	-	+	-	-	-	-	-	-	+	-	-	-	-	-	-	-	-	+	-	-	+	+	-	-	+	-	+	+	+	-	+	-	-	NA
w62	PI601237	-	-	NA	+	+	-	-	-	-	-	-	-	-	-	-	+	-	NA	NA	-	-	-	+	-	-	-	-	-	-	-	NA	+	-	-	+	+	+	+	+	-	+	+	+	-	-	-	-	+
w63	89S88D	-	-	-	+	+	-	-	-	-	+	-	-	-	-	-	+	-	NA	+	+	-	NA	+	-	-	-	-	-	-	-	-	+	-	-	+	+	+	+	+	-	+	+	+	-	-	-	-	+
w64	PI586757	-	-	-	+	+	-	-	-	NA	-	-	-	-	-	-	-	-	-	-	-	-	-	+	-	+	+	+	NA	-	-	-	+	-	-	+	+	+	+	+	NA	+	+	+	-	+	-	-	+
w65	WA007975	-	-	-	+	+	-	-	-	-	+	-	-	-	-	-	-	-	NA	-	-	-	-	+	-	-	-	-	-	-	-	-	+	-	-	-	-	+	+	+	-	NA	-	+	-	-	-	-	NA
w66	WA007939	-	-	-	+	+	-	-	-	-	+	-	-	-	-	-	-	-	NA	-	-	+	+	+	-	-	-	-	+	+	+	-	+	-	-	+	+	-	-	+	-	+	+	+	-	+	-	-	+
w67	SSD01104	-	-	-	+	+	-	-	-	-	-	-	-	-	-	-	-	+	+	NA	-	-	NA	+	-	-	-	-	-	-	-	-	+	NA	-	+	+	-	-	+	-	-	NA	+	-	-	-	-	+
w68	WA007977	-	-	-	+	+	-	-	+	-	-	-	-	-	-	-	-	-	-	-	-	-	NA	+	-	-	-	-	-	NA	-	-	+	-	-	+	+	-	-	+	-	+	+	+	-	+	-	-	NA
w69	WA007936	-	-	-	+	+	-	-	-	-	+	-	-	-	-	-	-	-	-	-	-	+	+	+	-	-	-	-	+	+	+	-	+	-	-	+	+	-	-	+	-	+	+	+	-	+	-	-	+
w70	CI001442	-	-	-	+	+	-	-	-	-	+	-	-	-	-	-	-	-	-	-	-	-	-	+	-	-	-	-	-	NA	-	-	+	-	-	-	-	+	+	+	-	-	-	+	-	+	-	-	+
w71	CI015316	-	-	-	+	+	-	-	-	-	+	-	-	-	-	-	+	-	-	NA	-	-	NA	+	+	-	-	-	-	-	-	-	+	-	-	-	-	+	+	+	-	-	-	+	-	+	-	+	+
w72	CI017270	-	-	-	+	+	-	-	-	-	-	-	-	-	-	-	-	-	NA	-	-	-	-	+	+	-	-	-	-	-	-	-	+	-	-	+	+	+	+	+	-	+	+	+	-	-	-	-	+
w73	CI017295	-	-	-	+	+	-	-	-	-	-	-	-	-	-	-	-	-	NA	NA	-	-	-	+	+	-	-	-	-	-	-	-	+	NA	-	-	-	+	+	+	-	+	+	+	-	+	-	-	+
w74	CI017296	-	-	-	+	+	-	-	-	-	+	-	-	-	-	-	+	-	NA	+	+	-	NA	+	-	-	-	-	-	-	-	-	+	-	-	+	+	+	+	+	-	+	+	+	-	-	-	-	+
w75	CI017417	-	-	-	+	+	-	-	-	-	-	-	-	-	-	-	-	-	-	+	+	-	-	+	+	-	-	-	-	-	NA	-	+	-	-	-	-	+	+	+	-	+	+	+	-	-	-	+	NA
w76	CI017725	-	-	-	+	+	-	-	-	-	+	-	-	-	-	-	-	-	-	+	+	+	+	+	+	-	NA	-	-	-	NA	-	+	-	-	-	-	+	+	+	-	+	+	+	-	-	-	+	+
w77	PI486429	-	-	-	+	+	-	-	-	-	-	-	-	-	-	-	-	-	-	-	-	-	-	+	-	-	-	-	+	+	+	-	+	NA	-	-	-	-	-	+	-	+	+	+	+	+	-	-	-
w78	PI495013	-	-	-	+	+	-	-	-	-	-	-	-	-	-	-	-	-	-	+	+	-	-	+	-	-	-	-	+	+	+	-	+	-	-	+	+	+	+	+	-	+	+	+	+	-	-	-	NA
w79	PI560128	-	-	-	+	+	-	-	-	-	+	-	-	-	-	-	-	-	-	-	-	-	NA	+	-	-	-	-	-	NA	-	-	+	-	-	-	-	-	-	+	-	-	-	+	-	+	-	+	NA
w80	PI601238	-	-	+	+	+	-	-	-	-	+	-	-	-	-	-	-	-	NA	-	-	-	-	+	-	-	-	-	+	+	+	+	+	NA	-	+	+	-	-	+	-	+	+	+	+	-	-	-	+
w82	PI620629	-	-	-	+	+	-	-	-	-	-	+	-	-	-	-	-	+	+	NA	-	-	-	+	+	-	-	-	+	+	+	-	+	-	-	-	-	+	+	+	-	-	-	+	-	-	-	+	+
w83	PI620632	-	-	-	+	+	-	-	-	-	+	-	-	-	+	+	-	-	NA	-	-	+	+	+	-	-	NA	-	-	-	NA	-	+	NA	-	+	+	-	-	+	-	-	-	+	-	+	-	-	+
w84	BASFMADS	-	-	+	+	+	-	-	-	-	+	-	-	-	-	-	-	-	-	-	-	-	-	+	-	-	-	-	+	+	+	+	+	-	-	+	+	-	-	+	-	+	+	+	+	-	NA	-	-
w85	PI352316	-	-	-	+	+	-	-	-	-	+	-	-	-	-	-	-	-	-	-	-	-	NA	+	-	-	-	-	-	-	-	-	+	-	-	+	+	-	-	+	-	NA	-	+	+	-	NA	-	+
w86	PI192573	-	-	-	+	+	-	-	-	-	+	-	-	-	-	-	-	-	-	-	-	-	-	+	-	-	-	-	-	-	-	-	+	-	-	-	-	+	+	+	-	+	+	+	-	+	-	-	+
w87	PI295620	-	-	-	-	-	-	-	-	-	+	-	-	-	-	-	+	+	+	-	-	-	-	+	-	-	-	-	-	-	-	-	+	NA	-	+	+	-	-	-	-	+	+	+	+	+	-	+	+
w88	PI414740	-	-	-	+	+	-	-	-	-	+	-	-	-	-	-	-	-	NA	+	+	-	NA	+	-	-	-	-	+	+	+	-	+	-	-	-	-	-	-	+	-	+	+	+	+	+	-	-	+
w89	YRT07634	-	-	-	+	+	-	-	-	-	+	-	-	-	-	-	-	-	-	-	-	-	NA	+	-	-	-	-	NA	NA	-	-	+	NA	-	NA	-	+	+	+	-	+	+	+	-	+	NA	-	NA
w90	PI518813	-	-	-	+	+	-	-	-	-	+	-	-	-	-	-	+	-	NA	NA	-	+	+	+	-	-	NA	-	-	-	-	-	+	-	-	-	-	-	-	+	-	+	+	+	-	+	-	-	+
w91	YRT82020	-	-	-	+	+	-	-	-	-	+	-	-	-	-	-	-	-	-	-	-	-	-	+	-	-	-	-	+	+	+	-	+	-	-	-	-	+	+	+	-	+	+	+	-	+	-	+	+
w92	CI015196	-	-	-	+	+	-	-	-	-	+	-	-	-	-	-	+	-	NA	-	-	-	-	+	-	-	NA	-	+	+	+	-	+	NA	-	NA	-	-	-	+	-	-	-	+	-	-	NA	-	+
w93	YRT84018	-	-	-	+	+	-	-	-	-	+	+	-	-	+	+	-	-	-	+	+	NA	NA	+	-	-	NA	NA	-	-	NA	-	+	NA	-	-	-	-	-	+	-	NA	-	+	-	+	-	-	+
w94	PI592140	-	-	-	+	+	-	-	-	-	+	-	-	-	-	-	-	-	-	-	-	+	+	+	-	-	-	-	-	-	-	-	+	NA	-	+	+	-	-	+	-	+	+	+	-	-	-	-	+
w95	PI512255	-	-	-	+	+	-	-	-	-	-	-	-	-	-	-	-	-	NA	-	-	NA	-	+	-	-	-	-	+	+	+	-	+	NA	-	-	-	+	+	+	-	+	+	+	+	-	-	-	+
w96	PI592141	-	-	NA	+	+	-	-	-	-	+	-	-	-	-	-	+	-	NA	-	-	-	NA	+	-	-	-	-	+	+	+	NA	+	-	-	+	+	-	-	+	-	+	+	+	-	-	-	-	+
w97	PI592143	-	-	-	+	+	-	-	-	-	+	-	-	-	-	-	+	-	NA	-	-	+	+	+	-	-	-	-	+	+	+	-	+	NA	-	-	-	+	+	+	-	+	+	+	-	-	-	-	+
w98	PI428516	-	-	-	+	+	-	-	-	-	-	-	-	-	-	-	-	-	-	-	-	-	NA	+	-	-	-	-	+	+	+	-	+	NA	-	+	+	-	-	+	-	+	+	+	-	+	-	-	+
w99	PI520591	+	+	-	+	+	-	-	-	-	+	-	-	-	-	-	-	-	-	NA	-	-	NA	+	-	-	-	-	+	+	+	-	+	-	-	+	+	-	-	+	-	+	+	+	-	+	-	-	+
w100	CItr13929	-	-	-	+	+	-	-	-	-	+	-	-	-	-	-	-	-	-	+	+	-	-	+	-	-	NA	-	-	-	-	-	+	-	-	NA	-	-	-	+	-	-	NA	+	-	-	-	-	+
w102	PI469271	-	-	-	+	+	-	-	-	-	-	-	-	-	-	-	-	-	-	-	-	NA	-	+	-	-	-	-	-	-	-	-	+	-	-	-	-	NA	-	+	-	-	-	+	-	+	-	-	+
w103	CItr13100	-	-	-	+	+	-	-	-	-	+	-	-	-	-	-	-	-	-	-	-	NA	-	+	+	-	-	NA	-	-	-	-	+	NA	-	+	+	+	+	+	-	+	+	+	-	+	-	-	+
w104	WA007934	-	-	-	+	+	+	+	-	-	-	-	-	-	-	-	-	-	-	NA	-	+	+	+	-	-	-	-	+	+	+	-	+	-	-	+	+	-	-	+	-	+	+	+	-	+	-	+	+
w105	WA008000	-	-	-	+	+	-	-	-	-	+	-	-	-	-	-	-	-	-	+	+	-	-	+	-	-	-	-	+	+	+	-	+	-	-	+	+	-	-	+	-	+	+	+	+	-	-	-	+
w106	WA007970	-	-	-	+	+	-	-	-	-	+	-	-	-	-	-	-	-	NA	NA	-	-	-	+	-	-	-	-	+	+	+	-	+	NA	-	NA	-	-	-	+	-	+	+	+	+	-	-	-	+
w107	WA007971	-	-	-	+	+	-	-	-	-	-	-	-	-	-	-	-	-	-	+	+	-	NA	+	-	+	+	+	+	+	+	-	+	-	-	-	-	-	-	+	-	+	+	+	+	-	-	-	+
w108	9922407A	-	-	+	+	+	-	-	-	-	+	-	-	-	-	-	-	-	-	+	+	-	-	+	-	+	+	+	+	+	+	+	+	-	-	+	+	-	-	+	-	+	+	+	+	-	-	-	+
w109	WPB00477	-	-	+	+	+	-	-	-	-	+	-	-	-	-	-	-	-	-	+	+	-	-	+	-	-	-	-	-	-	-	+	+	NA	-	+	+	-	-	+	-	+	+	+	+	-	-	-	+
w110	BZ980528	-	-	-	+	+	-	-	-	-	+	-	-	-	-	-	-	-	-	-	-	-	-	+	-	+	+	+	+	+	+	-	+	-	-	+	+	-	-	+	-	+	+	+	+	-	-	-	+
w111	BU990456	-	-	+	+	+	-	-	-	-	-	-	-	-	-	-	-	-	-	-	-	-	-	+	-	-	-	-	+	+	+	+	+	-	-	+	+	-	-	+	-	+	+	+	+	-	-	-	+
w113	BZ021020	-	-	-	+	+	-	-	-	-	+	-	-	-	-	-	+	+	+	-	-	-	-	+	-	-	-	-	NA	-	-	-	+	-	-	+	+	+	+	+	-	-	-	+	+	-	-	-	+
w114	BZ021154	-	-	-	+	+	-	-	-	-	-	-	-	-	-	-	+	-	-	-	-	-	-	+	-	-	-	-	-	-	-	-	+	-	-	+	+	-	-	+	-	+	+	+	+	+	-	-	+
w115	Q0000001	-	-	-	+	+	-	-	-	-	-	-	-	-	+	+	-	-	-	-	-	+	+	+	-	-	-	-	+	+	+	-	+	-	-	+	+	-	-	+	-	+	+	+	+	+	-	-	+
w116	Q0000002	-	-	+	+	+	-	-	-	-	+	-	-	-	-	-	-	-	-	-	-	+	+	+	-	-	-	-	+	+	+	+	+	NA	-	+	+	-	-	+	-	NA	-	+	-	+	-	-	+
w117	PI638535	-	-	-	+	+	-	-	-	-	+	-	-	-	+	+	-	+	+	-	-	-	-	+	-	-	-	-	-	-	-	-	+	NA	-	-	-	+	+	+	-	+	+	+	-	-	-	-	+
w118	WA007976	-	-	-	+	+	-	-	-	-	+	-	-	-	-	-	-	-	-	-	-	+	+	+	-	-	-	-	-	-	-	-	+	-	-	+	+	-	-	+	-	+	+	+	-	+	-	-	+
w119	WA007977	-	-	-	+	+	-	-	-	-	+	-	-	-	-	-	-	-	NA	-	-	+	+	+	-	-	-	-	-	NA	-	-	+	-	-	+	+	-	-	+	-	+	+	+	-	+	-	-	+
w120	WA008001	-	-	-	-	-	-	-	-	-	-	-	-	-	-	-	-	-	-	NA	-	+	+	+	-	-	-	-	-	-	-	-	+	NA	-	+	+	-	-	+	-	+	+	+	-	-	-	-	+
w122	WA008002	-	-	-	+	+	-	-	-	-	-	-	-	-	-	-	-	-	NA	NA	-	+	+	+	-	-	-	-	+	+	+	-	+	NA	-	+	+	+	+	+	-	+	+	+	-	-	-	-	+
w123	WA008003	-	-	-	+	+	-	-	-	-	-	+	-	-	-	-	-	-	-	+	+	-	-	+	-	-	-	-	-	-	-	-	+	NA	-	+	+	+	+	+	-	+	+	+	-	-	-	-	+
w124	IDO00575	-	-	-	+	+	-	-	-	-	-	-	-	-	-	-	+	-	NA	-	-	-	-	+	+	-	-	NA	-	-	-	-	+	-	-	-	-	+	+	+	-	-	-	+	-	-	-	+	+
w125	ORN0B507	-	-	-	+	+	+	+	-	-	+	-	-	-	-	-	+	-	-	+	+	+	+	+	-	-	-	-	+	+	+	-	+	NA	-	+	+	-	-	+	-	-	-	+	+	-	-	+	+
w126	ORN0B553	-	-	-	+	+	-	-	-	-	+	-	-	-	-	-	+	-	-	-	-	-	-	+	-	-	-	-	+	+	+	-	+	-	-	+	+	-	-	+	-	+	+	+	-	+	-	-	+
w127	ACS51084	-	-	-	+	+	+	+	-	-	+	-	-	-	-	-	-	-	-	-	-	-	-	+	-	+	+	+	+	+	+	-	+	-	-	+	+	+	+	+	-	+	+	+	-	+	NA	-	+
w128	WA008004	-	-	-	+	+	-	-	-	-	+	-	-	-	+	+	-	-	-	-	-	-	-	+	-	+	+	+	-	-	-	-	+	-	-	-	-	-	-	+	-	+	+	+	-	+	-	+	+
w129	KKHWWW05	-	-	-	-	-	-	-	-	-	-	-	-	-	-	-	-	-	-	-	-	+	+	+	-	-	-	-	+	+	+	-	+	NA	-	+	+	-	-	+	-	+	+	+	-	+	-	-	+
w130	PI190998	-	-	-	+	+	-	-	-	-	-	-	-	-	-	-	-	-	-	-	-	+	+	+	-	-	-	-	-	-	-	-	+	-	-	+	+	-	-	+	-	+	+	+	-	+	-	-	+
w131	PI191331	-	-	NA	+	+	-	-	-	-	NA	-	-	-	-	-	-	-	NA	-	-	+	+	+	+	-	-	NA	-	-	-	NA	+	-	-	+	+	-	-	+	-	+	+	+	-	+	+	-	+
w132	PI191923	-	-	-	+	+	-	-	-	-	+	-	-	-	-	-	-	-	-	-	-	+	+	+	-	-	-	-	-	-	-	-	+	NA	-	-	-	+	+	+	-	+	+	+	-	+	-	-	+
w133	PI266141	-	-	-	+	+	-	-	-	NA	-	-	-	-	-	-	-	-	-	NA	NA	+	+	+	-	-	-	-	-	-	NA	-	+	-	-	-	-	+	+	+	NA	+	+	+	-	+	-	-	+
w134	PI266155	-	-	-	+	+	-	-	-	-	+	-	-	-	+	+	-	-	-	+	+	NA	-	+	-	+	+	+	-	-	-	-	+	NA	-	-	-	-	-	+	-	+	+	+	-	+	-	-	+
w135	PI268006	-	-	-	+	+	-	-	-	-	-	-	-	-	-	-	-	-	-	-	-	+	+	+	-	-	-	-	-	-	-	-	+	+	+	+	+	-	-	+	-	+	+	+	-	+	-	-	+
w136	PI340745	-	-	-	+	+	-	-	-	-	-	+	-	-	-	-	-	+	+	NA	-	NA	NA	+	+	-	-	-	-	-	-	-	+	NA	-	+	+	-	-	+	-	+	+	+	-	-	+	-	+
w137	PI519253	-	-	-	-	-	-	-	-	-	+	-	-	-	-	-	-	-	NA	-	-	+	+	+	-	+	+	+	-	NA	-	-	+	-	-	-	-	+	+	+	-	+	+	+	-	+	-	-	+
w138	PI561727	-	-	-	+	+	-	-	-	-	+	-	-	-	-	-	-	-	NA	-	-	-	-	+	-	-	-	-	-	-	-	-	+	-	-	-	-	+	+	+	-	+	+	+	-	+	-	-	+
w139	PI592126	-	-	-	+	+	-	-	-	-	+	-	-	-	-	-	+	-	NA	+	+	-	-	+	-	-	-	-	-	-	-	-	+	NA	-	+	+	+	+	+	-	+	+	+	-	-	-	-	+
w140	PI592728	-	-	-	+	+	-	-	-	-	-	-	+	+	-	-	-	-	-	-	-	-	-	+	-	-	-	-	-	-	-	-	+	-	-	-	-	+	+	+	-	-	-	+	-	+	-	-	+
w142	PI595212	-	-	-	-	-	-	-	-	-	+	-	+	+	-	-	-	-	-	-	-	-	-	+	-	-	-	-	-	-	-	-	+	NA	-	-	-	+	+	+	-	+	+	+	-	+	-	-	+
w143	PI615349	-	-	-	+	+	-	-	-	-	-	-	-	-	-	-	+	+	+	-	-	-	-	+	-	+	+	+	-	-	-	-	+	-	-	-	-	-	-	+	-	-	-	+	-	-	-	-	+
w144	PI615353	-	-	-	+	+	-	-	-	-	+	-	-	-	-	-	+	-	-	-	-	NA	-	+	-	-	-	-	-	-	-	-	+	-	-	-	-	-	-	+	-	+	+	+	-	+	-	-	+
w145	PI615367	-	-	-	+	+	-	-	-	-	-	-	-	-	-	-	-	-	-	-	-	-	-	+	-	-	-	NA	NA	NA	-	-	+	-	-	-	-	+	+	+	-	+	+	+	-	+	-	-	+
w146	PI615368	-	-	-	+	+	-	-	-	-	+	-	-	-	-	-	-	-	NA	-	-	-	-	+	-	-	-	-	-	NA	NA	-	+	-	-	-	-	+	+	+	-	+	+	+	-	+	-	-	+
w147	PI615376	-	-	-	+	+	-	-	-	-	+	-	-	-	-	-	-	-	-	-	-	-	-	+	-	-	-	-	-	NA	-	-	+	-	-	-	-	+	+	+	-	+	+	+	-	-	-	-	+
w148	PI615378	-	-	-	+	+	-	-	-	-	+	-	-	-	-	-	-	-	NA	-	-	-	-	+	-	-	-	-	-	NA	-	-	+	-	-	-	-	+	+	+	-	+	+	+	-	-	-	-	+
w149	PI615380	-	-	-	+	+	-	-	-	-	-	-	-	-	-	-	-	-	NA	-	-	NA	-	NA	-	-	-	-	-	-	-	-	+	NA	-	-	-	+	+	+	-	+	+	+	-	+	-	-	+
w150	PI615381	-	-	-	+	+	-	-	-	-	-	-	-	-	-	-	-	-	-	-	-	-	-	+	-	-	-	-	-	-	-	-	+	-	-	-	-	+	+	+	-	+	+	+	-	+	-	-	+
w151	PI615382	-	-	-	+	+	-	-	-	-	-	-	-	-	-	-	-	-	-	NA	-	-	-	+	-	-	-	-	-	-	-	-	+	NA	-	NA	-	+	+	+	-	-	-	+	+	-	-	-	+
w152	PI615387	-	-	-	+	+	-	-	-	-	+	-	-	-	-	-	+	-	-	-	-	-	-	+	-	-	-	-	-	NA	-	-	+	-	-	-	-	+	+	+	-	+	+	+	-	-	-	-	+
w153	PI615622	-	-	-	+	+	-	-	-	-	-	-	-	-	-	-	-	-	-	-	-	-	NA	+	-	-	-	-	-	-	-	-	+	-	-	-	-	-	-	+	-	+	+	+	-	+	NA	-	+
w154	PI615624	-	-	-	+	+	-	-	-	-	-	-	-	-	-	-	-	-	NA	+	+	-	-	+	-	-	-	-	-	-	-	-	+	-	-	+	+	-	-	+	-	+	+	+	-	-	-	-	+
w155	PI620649	-	-	-	+	+	-	-	-	-	-	-	-	-	-	-	-	-	-	-	-	-	-	+	-	-	-	-	+	+	+	-	+	NA	-	-	-	-	-	+	-	+	+	+	-	+	-	-	+
w156	PI620651	-	-	-	+	+	-	-	-	-	+	-	-	-	-	-	-	+	+	NA	-	-	-	+	-	-	-	-	+	+	+	-	+	-	-	+	+	-	-	+	-	+	+	+	+	-	-	-	+
w157	PI620715	-	-	-	+	+	-	-	-	-	+	-	-	-	-	-	-	-	-	-	-	-	-	+	-	-	-	-	-	-	-	-	+	-	-	-	-	-	-	+	-	+	+	+	-	+	-	-	+
w158	PI620718	-	-	-	+	+	-	-	-	-	+	-	-	-	+	+	-	-	-	+	+	-	-	+	-	-	-	-	-	-	-	-	+	-	-	+	+	+	+	+	-	+	+	+	-	+	-	-	+
w159	PI620719	-	-	-	+	+	-	-	-	-	+	-	+	+	-	-	+	+	+	-	-	-	-	+	-	-	-	-	-	NA	-	-	+	NA	-	-	-	+	+	+	-	-	-	+	-	+	-	-	+
w160	PI627735	-	-	-	+	+	-	-	-	-	-	-	-	-	-	-	-	-	-	-	-	-	NA	+	-	-	-	-	-	-	-	-	+	NA	-	+	+	-	-	+	-	+	+	+	-	-	-	+	+
w162	PI627741	-	-	NA	+	+	-	-	-	-	-	+	-	-	-	-	-	-	-	+	+	-	-	+	-	+	+	+	-	-	-	NA	+	NA	-	+	+	+	+	+	-	-	-	+	-	-	-	-	+
w163	PI627768	-	-	-	+	+	-	-	-	-	+	+	-	-	+	+	-	-	-	NA	-	+	+	+	-	+	+	+	-	-	-	-	+	NA	-	-	-	-	-	+	-	+	+	+	-	-	+	-	+
w164	PI627816	-	-	-	+	+	-	-	-	-	-	+	-	-	-	-	-	-	NA	-	-	-	-	+	-	+	+	+	-	-	-	-	+	NA	-	-	-	+	+	+	-	+	+	+	-	-	+	-	+
w165	PI628136	-	-	NA	+	+	-	-	-	-	-	+	-	-	-	-	+	+	+	NA	-	-	-	+	-	-	-	-	-	-	-	NA	+	NA	-	+	+	+	+	+	-	+	+	+	-	-	+	-	+
w166	PI629278	-	-	-	+	+	-	-	-	-	-	-	-	-	-	-	-	-	NA	-	-	+	+	+	-	-	-	-	-	-	-	-	+	-	-	-	-	-	-	+	-	+	+	+	-	-	-	-	+
w167	PI629279	-	-	-	+	+	+	+	-	-	-	-	-	-	-	-	-	-	NA	NA	-	+	+	+	-	-	-	-	-	-	-	-	+	-	-	NA	-	-	-	+	-	+	+	+	-	-	-	-	+
w168	PI631112	-	-	-	+	+	-	-	-	-	-	-	-	-	-	-	-	-	-	+	+	-	-	+	-	-	-	-	-	-	-	-	+	-	-	NA	-	-	-	+	-	+	+	+	-	+	-	-	+
w169	PI631159	NA	-	-	+	+	NA	-	-	-	NA	-	-	-	-	-	+	-	-	-	-	NA	-	+	-	-	-	-	-	-	-	-	+	-	-	NA	-	+	+	+	-	+	+	+	-	+	-	-	+
w170	PI631534	-	-	-	+	+	-	-	-	-	+	-	-	-	-	-	-	-	NA	-	-	-	-	+	-	-	-	NA	-	-	-	-	+	NA	-	-	-	+	+	+	-	+	+	+	-	-	-	-	+
w171	PI621312	-	-	-	+	+	-	-	-	+	-	-	-	-	-	-	-	-	-	-	-	-	-	+	-	-	NA	NA	-	-	NA	-	+	-	-	NA	-	NA	-	+	+	-	-	+	-	-	-	-	+
w172	PI622070	-	-	-	+	+	-	-	-	+	+	-	-	-	-	-	-	+	+	-	-	-	-	+	-	-	NA	NA	-	NA	NA	-	+	-	-	NA	-	-	-	+	+	+	+	+	-	-	-	-	+
w173	PI622090	-	-	-	+	+	-	-	-	+	+	-	-	-	-	-	-	+	+	-	-	-	-	+	-	-	NA	NA	-	NA	NA	-	+	-	-	NA	-	NA	-	+	+	+	+	+	-	-	-	+	+
w174	PI622095	-	-	NA	+	+	-	-	-	+	-	-	-	-	-	-	-	+	+	-	-	-	-	+	-	-	NA	NA	-	NA	NA	NA	+	NA	-	NA	-	NA	-	+	+	NA	-	+	-	-	-	-	+
w175	PI622096	-	-	-	+	+	-	-	-	NA	-	-	-	-	-	-	-	+	+	-	-	-	-	+	-	-	NA	NA	-	NA	NA	-	+	-	-	NA	-	NA	-	+	NA	+	+	+	-	-	-	+	+
w176	PI622097	-	-	-	+	+	-	-	-	+	+	-	-	-	-	-	-	+	+	-	-	-	-	+	-	-	NA	NA	-	NA	NA	-	+	-	-	NA	-	NA	-	+	+	+	+	+	-	-	-	+	+
w177	PI622104	-	-	-	+	+	-	-	-	+	NA	-	-	-	-	-	-	+	+	-	-	+	+	+	-	NA	NA	NA	-	NA	NA	-	+	-	-	NA	-	NA	-	+	+	+	+	+	-	-	-	-	+
w178	PI622230	-	-	-	+	+	-	-	-	-	+	-	-	-	-	-	-	+	+	-	-	+	+	+	-	-	-	-	-	-	-	-	+	-	-	-	-	-	-	+	-	-	-	+	-	+	-	-	+
w179	PI622480	-	-	-	+	+	-	-	-	NA	+	-	-	-	-	-	+	+	+	-	-	-	-	+	-	-	NA	NA	-	-	NA	-	+	-	-	NA	-	NA	-	+	NA	+	+	+	-	-	-	+	+
w180	PI622482	-	-	NA	+	+	-	-	-	+	+	-	-	-	-	-	+	+	+	-	-	-	-	+	-	-	-	NA	-	-	NA	NA	+	-	-	-	-	NA	-	+	+	+	+	+	-	-	-	-	+
w182	PI622484	-	-	-	+	+	-	-	-	+	+	-	-	-	-	-	+	+	+	-	-	-	-	+	-	-	NA	NA	-	-	NA	-	+	-	-	NA	-	NA	-	+	+	+	+	+	-	-	-	+	+
w183	PI622490	-	-	-	+	+	-	-	-	+	+	-	-	-	-	-	+	+	+	-	-	-	-	+	-	-	NA	NA	-	-	NA	-	+	-	-	NA	-	NA	-	+	+	+	+	+	-	-	-	-	+
w184	PI627286	-	-	-	+	+	-	-	-	NA	-	-	-	-	-	-	+	+	+	-	-	-	-	+	-	-	NA	NA	-	-	NA	-	+	NA	-	NA	-	NA	-	+	NA	+	+	+	-	-	-	-	+
w185	PI627382	-	-	-	+	+	-	-	-	+	+	-	-	-	-	-	-	+	+	-	-	-	-	+	-	-	NA	NA	-	NA	NA	-	+	-	-	NA	-	NA	-	+	+	NA	-	+	-	-	-	-	+
w186	PI627529	-	-	-	+	+	-	-	-	NA	-	-	-	-	-	-	+	+	+	-	-	-	-	+	-	-	NA	NA	-	-	NA	-	+	NA	-	NA	-	NA	-	+	NA	+	+	+	-	-	-	-	+
w187	LWW14-72916	-	-	-	+	+	-	-	-	-	-	-	-	-	-	-	-	-	-	-	-	+	+	+	-	-	-	-	-	-	-	-	+	-	-	-	-	+	+	+	-	+	+	+	+	+	-	-	+
w188	LWW15-71945	-	-	-	+	+	-	-	-	-	-	-	-	-	-	-	-	-	-	-	-	-	-	+	-	-	-	-	-	-	-	-	+	NA	-	+	+	+	+	+	-	+	+	+	-	-	-	-	+
w189	OR2121086	-	-	-	+	+	-	-	-	-	-	-	-	-	-	-	-	-	-	+	+	-	NA	+	-	+	+	+	-	-	-	-	+	NA	-	-	-	+	+	+	-	+	+	+	-	+	-	-	+
w190	ORCF-102	-	-	-	+	+	-	-	-	-	+	-	-	-	-	-	-	-	-	-	-	-	-	+	-	-	-	-	+	+	+	-	+	NA	-	+	+	-	-	+	-	+	+	+	+	-	-	-	+
w191	ORI2150031 CL+	-	-	-	+	+	-	-	-	-	-	-	-	-	-	-	-	-	-	+	+	-	-	+	-	+	+	+	+	+	+	-	+	NA	-	+	+	-	-	+	-	+	+	+	+	-	NA	-	+
w192	09PN008#72	-	-	+	+	+	-	-	-	-	-	-	-	-	-	-	-	-	-	-	-	-	-	+	-	-	-	-	+	+	+	+	+	NA	-	+	+	-	-	+	-	NA	-	+	+	-	-	-	+
w193	IDO1708	-	-	+	+	+	-	-	-	-	+	-	-	-	-	-	-	-	-	-	-	-	-	+	-	-	NA	-	-	-	-	+	+	NA	-	NA	-	-	-	+	-	+	+	+	+	-	-	-	+
w194	UIL 07-28017B	-	-	-	+	+	-	-	-	-	NA	-	-	-	-	-	-	-	NA	-	-	NA	NA	+	-	-	-	NA	+	+	+	-	+	NA	-	NA	-	-	-	+	-	-	-	+	-	+	-	-	+
w195	ARS20060123-31C	-	-	NA	+	+	-	-	-	-	+	-	-	-	-	-	+	+	+	+	+	+	+	+	-	+	+	+	-	-	-	NA	+	+	+	+	+	-	-	+	-	+	+	+	-	-	-	+	+
w196	WB1376CLP	-	-	-	+	+	-	-	-	-	+	-	-	-	-	-	-	-	-	-	-	NA	-	+	-	-	-	-	+	+	+	-	+	-	-	+	+	-	-	+	-	-	-	+	+	-	-	+	+
w197	WB1529	-	-	NA	+	+	-	-	-	-	+	-	-	-	-	-	+	-	-	+	+	-	-	+	-	-	-	-	-	-	-	NA	+	NA	-	+	+	+	+	+	-	+	+	+	+	+	-	-	+
w198	WB1604	-	-	-	+	+	-	-	-	-	+	-	-	-	-	-	-	-	-	+	+	-	-	+	-	-	-	-	-	-	-	-	+	-	-	+	+	-	-	+	-	+	+	+	+	-	-	-	+
w199	WB1783	-	-	+	+	+	-	-	-	-	-	-	-	-	-	-	-	-	-	-	-	-	NA	+	-	-	-	-	+	+	+	+	+	NA	-	+	+	-	-	+	-	+	+	+	-	+	NA	-	+
w200	WB1532	-	-	+	+	+	-	-	-	-	+	-	-	-	-	-	-	-	-	-	-	-	-	+	-	-	-	-	+	+	+	+	+	-	-	NA	-	-	-	+	-	+	+	+	-	+	-	-	+
w202	XB1104	-	-	+	+	+	-	-	-	-	-	-	-	-	-	-	+	-	NA	-	-	+	+	+	-	-	-	-	-	NA	-	+	+	NA	-	+	+	-	-	+	-	+	+	+	+	-	NA	-	+
w203	KXB-01	-	-	+	+	+	-	-	-	-	+	-	-	-	-	-	-	-	NA	+	+	NA	-	+	-	-	-	NA	-	-	NA	+	+	-	-	NA	-	-	-	+	-	-	-	+	-	-	-	NA	+
w205	LWW14-74143	-	-	NA	+	+	-	-	-	-	+	+	-	-	+	+	-	-	-	-	-	-	-	+	-	+	+	+	+	+	+	NA	+	-	-	NA	-	-	-	+	-	NA	-	+	-	-	-	+	+
w206	ORI2150061 CL+	-	-	-	+	+	-	-	-	-	+	-	-	-	-	-	-	-	-	+	+	NA	NA	+	-	+	+	+	-	-	NA	-	+	-	-	NA	-	+	+	+	-	+	+	+	-	-	-	-	-
w208	ARS06132-45C	-	-	+	+	+	-	-	-	-	NA	+	-	-	NA	-	-	-	-	NA	-	NA	-	+	-	-	-	NA	+	+	+	+	+	NA	-	NA	-	+	+	+	-	-	-	+	-	-	+	+	+
w209	ARSDH08X103-102C	-	-	NA	+	+	-	-	-	-	+	-	-	-	-	-	-	-	-	NA	-	NA	-	+	-	-	-	NA	-	-	-	NA	+	-	-	NA	-	-	-	+	-	-	-	+	+	-	-	+	+
w210	WB-528	-	-	+	+	+	-	-	-	-	+	-	-	-	-	-	-	-	-	-	-	NA	-	+	-	-	NA	NA	-	-	NA	+	+	NA	-	NA	-	-	-	+	-	NA	-	+	+	-	-	-	+
w211	WA 8232	-	-	NA	+	+	-	-	-	-	-	-	-	-	-	-	-	-	-	+	+	NA	-	+	-	-	NA	-	-	-	NA	NA	+	-	-	NA	-	+	+	+	-	+	+	+	+	-	-	-	+
w212	WA 8234	-	-	+	+	+	-	-	-	-	-	-	-	-	-	-	-	-	-	-	-	-	-	+	-	-	NA	-	-	-	NA	+	+	-	-	+	+	-	-	+	-	+	+	+	+	-	-	-	+
w213	WA 8274 CL+	+	+	-	+	+	-	-	-	-	-	-	-	-	-	-	+	-	-	-	-	NA	-	+	-	-	NA	NA	+	+	+	-	+	-	-	NA	-	+	+	+	-	-	-	+	-	-	-	-	+
w214	WA 8275 CL+	-	-	+	+	+	-	-	-	-	+	-	-	-	-	-	-	-	-	-	-	+	+	+	-	-	-	-	+	+	+	+	+	NA	-	NA	-	-	-	+	-	+	+	+	-	-	-	-	+
w215	WA 8293	-	-	NA	+	+	-	-	-	-	-	-	-	-	-	-	-	-	-	+	+	-	NA	+	-	-	NA	-	+	+	+	NA	+	-	-	+	+	-	-	+	-	+	+	+	+	-	-	-	-
w216	KWS147	-	-	-	+	+	-	-	-	-	-	-	-	-	-	-	+	-	-	+	+	+	+	+	-	-	NA	NA	-	NA	NA	-	+	NA	-	NA	-	-	-	+	-	+	+	+	-	+	-	-	+
w217	ORCF-103	-	-	-	+	+	-	-	-	-	-	-	-	-	-	-	-	-	-	NA	-	NA	-	+	-	-	-	NA	-	-	NA	-	+	-	-	NA	-	-	-	+	-	-	-	+	-	+	-	-	+
w218	IDO1005	-	-	+	+	+	-	-	-	-	+	-	-	-	-	-	-	-	-	-	-	NA	-	+	-	-	-	NA	+	+	+	+	+	NA	-	+	+	-	-	+	-	-	-	+	+	-	-	-	+
w219	UIL 09-15702A	-	-	-	+	+	-	-	-	-	+	-	-	-	-	-	+	-	-	+	+	+	+	+	-	-	-	-	-	-	NA	-	+	-	-	NA	-	-	-	+	-	+	+	+	+	-	-	+	+
w220	ARSDH08X117-83C	-	-	-	+	+	-	-	-	-	+	-	-	-	-	-	+	-	NA	-	-	NA	-	+	-	-	-	NA	-	-	NA	-	+	-	-	+	+	-	-	+	-	+	+	+	-	-	-	-	+
w222	ARSWA2J100065C	-	-	-	+	+	-	-	-	-	+	-	-	-	-	-	+	-	NA	NA	-	-	-	+	-	-	-	-	+	+	+	-	+	NA	-	+	+	+	+	+	-	+	+	+	-	-	+	-	+
w223	WA 8270	-	-	-	+	+	-	-	-	-	+	-	-	-	-	-	-	-	-	-	-	+	+	+	-	-	NA	NA	+	+	+	-	+	-	-	NA	-	-	-	+	-	NA	-	+	-	+	-	-	+
w224	WA 8271	-	-	+	+	+	-	-	-	-	-	-	-	-	-	-	-	-	-	NA	-	-	NA	+	-	-	NA	-	+	+	+	+	+	NA	-	+	+	-	-	+	-	+	+	+	-	+	-	-	+
w225	WA 8290	-	-	+	+	+	-	-	-	-	+	-	-	-	-	-	-	-	-	NA	-	-	-	+	-	-	NA	-	-	-	NA	+	+	NA	-	+	+	-	-	+	-	+	+	+	+	+	-	-	+
w226	WA 8291	-	-	+	+	+	-	-	-	-	-	-	-	-	-	-	-	-	-	NA	-	NA	-	+	-	-	-	-	-	-	NA	+	+	-	-	NA	-	-	-	+	-	NA	-	+	-	-	-	-	+
w227	LWW14-73915	-	-	+	+	+	-	-	-	-	+	+	-	-	-	-	+	-	-	-	-	+	+	+	+	-	-	-	-	-	NA	+	+	NA	-	NA	-	-	-	+	-	NA	-	+	-	-	+	-	+
w228	NSA12-2472	-	-	+	+	+	-	-	-	-	+	-	-	-	-	-	-	-	-	-	-	-	-	+	-	-	NA	-	-	-	NA	+	+	NA	-	NA	-	-	-	+	-	-	-	+	-	-	+	-	NA
w229	WB4303	-	-	-	-	-	-	-	-	-	+	-	-	-	+	+	-	-	-	-	-	NA	-	+	-	-	NA	-	-	-	-	-	+	-	-	-	-	+	+	+	-	+	+	+	-	+	-	-	+
w230	WB4623CLP	-	-	-	+	+	-	-	-	-	-	-	-	-	+	+	+	-	-	-	-	NA	-	+	-	-	NA	-	-	-	-	-	+	+	+	+	+	+	+	+	-	-	-	+	-	+	-	-	+
w231	WB4311 (XA4104)	-	-	-	+	+	-	-	-	-	-	-	-	-	-	-	-	+	+	NA	-	+	+	+	-	-	-	-	-	-	-	-	+	+	+	-	-	-	-	+	-	+	+	+	+	+	-	-	+
w232	OR2130021R	-	-	+	+	+	-	-	-	-	+	-	-	-	+	+	+	-	-	+	+	-	-	+	+	-	-	-	+	+	+	+	+	-	-	-	-	-	-	+	-	+	+	+	-	+	+	-	+
w233	XB4542	-	-	-	+	+	-	-	-	-	-	-	-	-	-	-	-	+	+	-	-	-	-	+	+	+	+	+	-	-	-	-	+	NA	-	NA	-	+	+	+	-	+	+	+	-	+	-	-	+
w234	WA 8268	-	-	NA	+	+	-	-	-	-	-	-	-	-	-	-	+	-	-	NA	-	NA	-	NA	-	-	NA	NA	-	-	-	NA	+	NA	-	NA	NA	+	+	+	-	+	+	+	-	-	NA	-	+
w235	WA 8288	-	-	-	+	+	-	-	-	-	+	-	-	-	-	-	+	-	-	-	-	NA	-	+	-	-	-	NA	-	-	-	-	+	-	-	NA	-	-	-	+	-	NA	-	+	-	+	-	-	-
w236	WA 8289	-	-	+	+	+	-	-	-	-	+	-	-	-	+	+	+	-	-	NA	-	NA	NA	+	+	-	NA	NA	+	+	+	+	+	-	-	+	+	-	-	+	-	+	+	+	-	-	-	-	+
w237	WA 8273	-	-	-	+	+	-	-	-	-	+	-	-	-	+	+	-	-	-	-	-	-	NA	+	-	-	NA	-	-	-	NA	-	+	-	-	-	-	+	+	+	-	+	+	+	-	+	-	-	+
w238	WA 8286	-	-	-	+	+	-	-	-	-	-	-	-	-	-	-	+	+	+	-	-	NA	-	+	-	-	-	NA	-	-	-	-	+	-	-	+	+	+	+	+	-	-	-	+	-	-	-	+	+
w239	WA 8287	-	-	-	+	+	-	-	-	-	-	-	-	-	-	-	+	-	-	-	-	+	+	+	-	-	-	-	-	-	NA	-	+	-	-	+	+	-	-	+	-	+	+	+	-	+	-	-	+
w240	NW13MD109-1	-	-	-	+	+	-	-	-	-	-	-	-	-	+	+	-	-	-	-	-	-	-	+	-	-	-	-	-	-	-	-	+	-	-	-	-	+	+	+	-	-	-	+	-	+	-	-	+
w242	CO15SFD061	-	-	-	+	+	+	+	-	-	+	-	-	-	-	-	-	-	-	-	-	-	-	+	-	-	NA	-	-	-	NA	-	+	-	-	NA	-	+	+	-	-	-	NA	+	+	+	-	-	+
w243	CO15SFD092	-	-	-	+	+	-	-	-	-	+	-	-	-	-	-	-	-	-	-	-	NA	NA	+	-	+	+	+	-	-	-	-	+	NA	-	NA	-	+	+	+	-	-	-	+	-	+	-	-	+
w244	CO15SFD095	-	-	-	+	+	-	-	-	-	+	-	-	-	-	-	-	-	-	-	-	-	-	+	-	-	-	NA	-	NA	-	-	+	-	-	+	+	+	+	+	-	-	-	+	+	+	-	-	+
w245	CO15SFD107	-	-	-	+	+	-	-	-	-	+	+	-	-	-	-	-	-	-	NA	-	NA	NA	+	-	-	-	NA	-	-	NA	-	-	-	-	NA	-	+	+	-	-	-	-	-	+	+	-	-	-
w246	AP-17CP020072	-	-	-	-	-	-	-	-	-	+	-	-	-	-	-	+	-	-	-	-	NA	-	+	-	-	NA	-	-	-	NA	-	+	NA	-	+	+	+	+	+	-	-	-	+	-	+	-	-	+
w247	AP-17CP020137	-	-	-	+	+	-	-	-	-	+	-	-	-	+	+	+	-	-	-	-	-	-	+	-	-	NA	-	-	-	NA	-	+	-	-	NA	-	+	+	+	-	+	+	+	-	-	-	-	+
w248	AP-17CP020142	-	-	-	+	+	-	-	-	-	-	-	-	-	+	+	+	-	-	NA	-	-	-	+	-	-	-	-	-	-	-	-	+	-	-	-	-	-	-	-	-	+	+	+	-	+	-	-	+
w249	AP-17CP020143	-	-	-	+	+	-	-	-	-	+	-	-	-	-	-	+	-	NA	+	+	-	-	+	-	-	-	NA	-	-	NA	-	+	-	-	NA	-	+	+	+	-	+	+	+	-	+	-	-	+
w250	AP-17CP020147	-	-	-	+	+	-	-	-	-	+	-	-	-	-	-	-	-	-	NA	-	-	-	+	-	-	-	-	-	-	-	-	-	-	-	NA	-	+	+	+	-	-	-	-	-	-	NA	-	-
w251	LCH14DH-21-1781	-	-	-	+	+	-	-	-	-	+	-	-	-	+	+	-	-	-	-	-	NA	-	+	-	+	+	+	-	-	-	-	+	-	-	NA	-	+	+	+	-	-	-	+	-	+	-	-	+
w252	LCH14-53	-	-	-	+	+	-	-	-	-	+	-	-	-	-	-	-	-	-	-	-	NA	NA	+	-	-	NA	NA	-	-	NA	-	+	-	-	NA	-	+	+	+	-	-	-	+	-	+	-	-	+
w253	DH12HRW-9-9	-	-	-	+	+	-	-	-	-	-	-	-	-	-	-	-	-	-	-	-	NA	NA	+	-	-	NA	NA	-	-	NA	-	+	+	+	NA	-	+	+	+	-	-	-	+	+	+	-	-	+
w254	DH11HRW-58-9	-	-	-	-	-	-	-	-	-	+	+	-	-	-	-	-	+	+	-	-	-	NA	+	-	-	NA	-	-	-	NA	-	+	NA	-	+	+	+	+	+	-	+	+	+	-	-	NA	-	+
w255	16NORD-54	-	-	-	-	-	-	-	-	-	-	-	-	-	-	-	NA	-	NA	-	-	-	NA	+	-	-	NA	-	-	-	-	-	-	NA	-	NA	-	+	+	-	-	-	-	-	-	+	-	-	-
w256	16NORD-58	-	-	-	+	+	-	-	-	-	+	-	-	-	+	+	-	-	-	-	-	-	-	+	-	+	+	+	-	-	-	-	+	NA	-	NA	-	+	+	+	-	-	-	+	-	+	-	-	+
w257	16NORD-62	-	-	-	+	+	-	-	-	-	+	-	-	-	-	-	-	-	-	-	-	-	-	+	-	-	-	-	+	+	+	-	+	-	-	NA	-	-	-	+	-	+	+	+	-	-	-	-	+
w258	NH144913-3	-	-	-	-	-	-	-	-	-	-	-	-	-	-	-	-	-	-	-	-	NA	-	-	-	-	NA	-	-	-	-	-	-	-	-	NA	-	-	-	-	-	-	-	-	-	+	NA	-	-
w259	NE10478-1	-	-	NA	+	+	+	+	-	-	+	-	-	-	-	-	-	-	-	+	+	NA	NA	+	-	-	NA	NA	-	-	-	NA	+	-	-	NA	-	-	-	+	-	-	-	+	-	-	-	-	-
w260	NE14434	-	-	-	+	+	-	-	-	-	+	-	-	-	-	-	+	-	-	-	-	NA	NA	+	-	-	NA	NA	-	-	NA	-	+	NA	-	NA	-	+	+	+	-	-	-	+	-	-	-	-	+
w262	NE14538	-	-	-	+	+	-	-	-	-	+	-	-	-	-	-	+	-	-	-	-	NA	-	+	-	-	NA	-	-	-	NA	-	+	-	-	NA	-	NA	-	+	-	-	-	+	-	-	-	+	+
w263	NE14691	-	-	-	+	+	-	-	-	-	-	-	-	-	-	-	-	-	-	-	-	NA	-	+	-	-	-	-	-	-	-	-	+	-	-	-	-	+	+	+	-	-	-	+	-	+	-	-	+
w264	NE14696	-	-	-	+	+	-	-	-	-	-	-	-	-	-	-	+	+	+	-	-	-	-	+	-	-	NA	-	-	-	-	-	+	NA	-	-	-	-	-	+	-	+	+	+	-	+	-	-	+
w265	NI14729	-	-	-	+	+	-	-	-	-	+	-	-	-	-	-	-	+	+	-	-	-	-	+	-	-	-	-	-	-	NA	-	+	-	-	+	+	-	-	+	-	+	+	+	-	+	-	-	+
w266	NW15573	-	-	-	+	+	-	-	-	-	-	-	-	-	-	-	-	+	+	NA	-	-	-	+	-	-	-	-	-	-	-	-	+	NA	-	NA	-	+	+	+	-	-	-	+	-	+	-	-	+
w267	NE14421	-	-	-	-	-	-	-	-	-	-	-	-	-	-	-	-	-	-	+	+	-	-	+	-	+	+	+	-	-	-	-	+	-	-	NA	-	-	-	+	-	+	+	+	-	+	-	-	+
w268	NE15410	-	-	-	+	+	-	-	-	-	+	-	-	-	-	-	+	-	-	-	-	-	-	+	-	-	NA	-	-	-	-	-	+	NA	-	NA	-	+	+	+	-	-	-	+	-	+	NA	-	+
w269	NW15404	-	-	-	+	+	-	-	-	-	+	-	-	-	-	-	-	+	+	-	-	-	-	NA	-	-	NA	-	-	-	NA	-	+	NA	-	NA	-	+	+	+	-	NA	-	+	-	+	-	-	+
w270	MT1547	-	-	-	+	+	-	-	-	-	+	-	-	-	-	-	+	-	-	-	-	-	NA	+	-	-	NA	NA	-	-	-	-	+	NA	-	NA	-	+	+	+	-	-	-	+	-	+	NA	-	+
w271	MT1563	-	-	+	+	+	-	-	-	-	+	-	-	-	-	-	-	-	-	-	-	-	NA	+	+	-	NA	NA	-	-	NA	+	+	-	-	NA	-	+	+	+	-	-	-	+	-	+	NA	+	+
w272	MT1564	-	-	+	+	+	-	-	-	-	+	-	-	-	-	-	+	-	NA	-	-	NA	NA	+	-	-	-	NA	-	-	-	+	+	NA	-	-	-	+	+	+	-	+	+	+	-	+	+	+	+
w273	MTS1588	-	-	-	+	+	-	-	-	-	-	-	-	-	-	-	+	-	-	-	-	-	NA	+	-	-	-	-	-	-	NA	-	NA	-	-	NA	-	+	+	+	-	+	+	+	-	-	-	-	+
w274	SD12008-2	-	-	-	-	-	-	-	-	-	+	-	-	-	-	-	+	-	-	-	-	-	-	+	-	+	+	+	-	-	-	-	+	-	-	NA	-	-	-	+	-	-	-	+	-	-	-	-	+
w275	SD13062-2	-	-	-	+	+	-	-	-	-	+	-	-	-	-	-	-	+	+	-	-	-	-	+	-	-	-	NA	-	-	-	-	+	-	-	+	+	+	+	+	-	-	-	+	-	+	-	-	+
w276	SD13W064-7	-	-	-	+	+	-	-	-	-	+	-	-	-	+	+	+	-	-	-	-	NA	-	+	-	-	-	-	-	-	-	-	+	-	-	NA	-	+	+	+	-	-	-	+	-	+	-	-	+
w277	SD14113-3	-	-	-	+	+	-	-	-	-	+	-	-	-	-	-	-	+	+	-	-	NA	-	+	-	-	-	NA	-	-	-	-	+	NA	-	-	-	+	+	+	-	NA	-	+	-	+	-	-	+
w278	SD14115-5	-	-	-	+	+	-	-	-	-	+	-	-	-	-	-	-	-	-	-	-	NA	NA	+	-	-	-	NA	NA	-	NA	-	+	-	-	-	-	+	+	+	-	-	-	+	-	+	-	-	+
w279	CA9W09-903	-	-	-	+	+	-	-	-	-	-	-	-	-	-	-	-	-	-	-	-	-	NA	+	-	-	NA	-	-	NA	NA	-	+	-	-	NA	-	-	-	+	-	-	-	+	-	+	-	-	+
w280	FA4W11-6067	-	-	-	+	+	-	-	-	-	-	-	-	-	-	-	-	+	+	-	-	-	-	+	-	-	-	-	NA	-	NA	-	+	NA	-	NA	-	+	+	+	-	-	-	+	-	-	-	-	+
w282	KS13HW92-3	-	-	-	+	+	-	-	-	-	-	-	-	-	-	-	-	-	NA	-	-	-	NA	+	-	-	-	-	-	-	-	-	+	NA	-	-	-	-	-	+	-	-	-	+	-	+	-	-	NA
w283	KS14HW106-6-6	-	-	-	+	+	-	-	-	-	-	-	-	-	-	-	+	-	-	-	-	-	-	+	-	-	NA	-	-	-	NA	-	+	-	-	NA	-	+	+	+	-	-	-	+	-	+	-	-	+
w284	KS14H180-4-6	-	-	-	+	+	-	-	-	-	-	-	-	-	-	-	-	-	NA	NA	-	NA	NA	+	-	-	-	NA	-	-	NA	-	+	NA	-	-	-	+	+	+	-	-	-	+	-	+	NA	-	+
w285	KS15H79-4	-	-	-	+	+	-	-	-	-	-	-	-	-	-	-	-	-	NA	-	-	-	-	+	-	+	+	+	-	-	-	-	+	NA	-	NA	-	-	-	+	-	-	-	+	-	+	-	-	+
w286	KS15H116-6	-	-	NA	+	+	-	-	-	-	+	-	+	+	-	-	-	-	-	NA	-	NA	-	+	-	-	-	NA	-	-	-	NA	+	-	-	NA	-	-	-	+	-	-	NA	+	-	-	-	-	+
w287	CO12D1770	-	-	-	+	+	-	-	-	-	+	-	-	-	-	-	+	-	-	-	-	NA	-	+	-	-	NA	NA	-	-	-	-	NA	NA	-	NA	-	+	+	+	-	-	-	+	-	+	-	-	+
w288	CO13D1783	-	-	-	+	+	-	-	-	-	+	-	-	-	-	-	+	-	-	-	-	NA	-	+	-	+	+	+	-	-	-	-	+	-	-	-	-	+	+	+	-	-	-	+	+	+	NA	-	+
w290	CO13D1383	-	-	-	+	+	-	-	-	-	-	-	-	-	-	-	+	-	-	-	-	-	NA	+	-	-	NA	NA	-	-	-	-	+	NA	-	NA	-	-	-	+	-	-	-	+	-	+	NA	-	NA
w291	CO13D1479	-	-	NA	+	+	-	-	-	-	+	-	-	-	-	-	-	-	-	NA	-	NA	-	+	-	-	NA	NA	NA	NA	NA	NA	+	NA	-	NA	-	-	-	+	-	+	+	+	-	+	-	-	+
w292	OK12716	-	-	-	-	-	-	-	-	-	+	-	-	-	-	-	-	-	-	-	-	-	NA	+	-	-	-	-	-	-	NA	-	+	-	-	NA	-	+	+	+	-	-	-	+	-	+	NA	-	-
w294	OCW05S616T-2	-	-	-	+	+	-	NA	-	-	-	-	-	-	-	-	-	-	-	NA	-	NA	NA	+	-	-	NA	NA	NA	-	NA	-	+	NA	-	NA	-	+	+	+	-	NA	-	+	+	+	-	-	NA
w296	OK12206-127206-2	-	-	-	-	-	-	-	-	-	+	-	-	-	-	-	+	-	-	+	+	NA	NA	+	-	-	NA	-	-	-	NA	-	+	NA	-	NA	-	-	-	+	-	+	+	+	-	+	-	-	+
w297	AP-17CP020067	-	-	-	-	-	-	-	-	-	-	-	-	-	+	+	-	-	-	+	+	NA	NA	NA	-	-	NA	NA	-	-	-	-	+	NA	-	NA	-	-	-	-	-	NA	-	+	-	+	-	-	+
w298	AP-17CP020068	-	-	-	-	-	-	-	-	-	+	-	-	-	-	-	-	-	-	-	-	-	-	+	-	-	-	NA	-	-	-	-	NA	-	-	NA	-	+	+	+	-	NA	-	+	-	+	-	+	+
w299	AP-17CP020073	-	-	-	+	+	-	-	-	-	+	-	-	-	-	-	+	-	NA	NA	-	-	NA	+	-	+	+	+	-	-	-	-	+	NA	-	NA	-	NA	-	+	-	-	-	+	-	+	-	-	+
w300	AP-17CP020081	-	-	-	-	-	-	-	-	-	+	-	-	-	-	-	+	+	+	-	-	-	NA	+	-	-	-	NA	NA	NA	-	-	+	NA	-	NA	-	+	+	+	-	-	NA	+	-	+	NA	-	+
w302	AP-17CP020086	-	-	-	-	-	+	+	-	-	-	-	-	-	-	-	-	-	-	-	-	NA	-	+	-	-	-	NA	-	-	-	-	+	NA	-	NA	-	+	+	+	-	-	-	+	-	+	NA	-	+
w303	LCH14-52	-	-	-	+	+	-	-	-	-	-	-	+	+	-	-	-	-	-	-	-	NA	NA	NA	-	-	-	NA	-	NA	-	-	+	NA	-	NA	-	NA	-	NA	-	NA	NA	+	-	+	-	-	+
w304	LCH14-61	-	-	-	+	+	-	-	-	-	+	-	-	-	-	-	-	-	-	NA	-	-	-	+	-	-	-	-	-	NA	-	-	+	-	-	+	+	+	+	+	-	-	-	+	-	+	-	-	+
w305	LCH14DH-21-1781	-	-	-	+	+	-	-	-	-	+	-	-	-	+	+	-	-	-	NA	-	-	-	+	-	+	+	+	-	-	-	-	+	-	-	+	+	+	+	+	-	-	-	+	-	+	-	-	+
w306	DH11HRW-51-9	-	-	NA	+	+	-	-	-	-	+	-	-	-	-	-	-	-	NA	+	+	-	-	+	-	-	-	-	+	+	+	NA	+	-	-	-	-	+	+	+	-	-	-	+	-	+	-	-	NA
w307	DH11HRW-27-3	-	-	-	-	-	-	-	-	-	-	-	-	-	-	-	-	-	-	-	-	-	NA	+	-	-	-	-	-	-	-	-	+	-	-	NA	-	+	+	+	-	-	-	+	-	+	-	-	+
w308	KS080099M-3	-	-	-	-	-	-	-	-	-	+	-	-	-	-	-	-	-	-	-	-	-	-	+	-	+	+	+	-	-	-	-	+	-	-	+	+	+	+	+	-	-	-	+	-	+	-	-	+
w309	KS080093K-18	-	-	-	-	-	-	-	-	-	+	-	-	-	-	-	-	-	-	NA	-	-	NA	+	-	+	+	+	-	-	-	-	+	-	-	NA	-	+	+	+	-	-	-	+	-	+	-	-	NA
w310	KS090049K-8	-	-	-	+	+	-	-	-	-	-	-	-	-	-	-	-	-	-	-	-	-	NA	+	-	-	-	-	-	-	-	-	+	NA	-	+	+	+	+	+	-	-	-	+	+	+	-	-	NA
w311	KS090387K-20	-	-	-	-	-	-	-	-	-	-	-	-	-	-	-	-	-	-	NA	-	NA	NA	+	-	-	-	-	-	-	-	-	+	-	-	+	+	+	+	-	-	NA	-	+	-	+	-	-	NA
w312	TX12V7415	-	-	-	+	+	-	-	-	-	-	-	-	-	-	-	-	-	-	-	-	-	NA	+	-	-	-	-	-	-	-	-	+	+	+	NA	-	+	+	+	-	-	-	+	-	+	-	-	NA
w313	TX13M5625	-	-	-	-	-	-	-	-	-	+	-	-	-	+	+	-	-	NA	-	-	-	-	+	-	+	+	+	-	-	-	-	+	NA	-	+	+	+	+	+	-	-	-	+	-	-	-	-	-
w314	TX14A001112	-	-	-	-	-	-	-	-	-	-	-	-	-	-	-	-	-	-	-	-	NA	NA	+	-	-	-	-	-	-	-	-	+	-	-	-	-	+	+	+	-	-	-	+	-	+	NA	-	NA
w315	TX14A001185	-	-	-	-	-	-	-	-	-	-	-	-	-	-	-	-	-	-	-	-	-	-	-	-	-	-	-	-	-	-	-	-	NA	-	-	NA	-	-	-	-	-	-	-	-	+	-	-	-
w316	TX14A001249	-	-	-	+	+	-	-	-	-	-	-	-	-	-	-	-	-	NA	NA	-	-	-	+	-	+	+	+	-	-	-	-	+	-	-	+	+	+	+	+	-	-	-	+	+	+	-	-	NA
w317	TX14A001035	-	-	-	+	+	-	-	-	-	+	-	-	-	-	-	-	-	-	-	-	NA	-	+	-	-	-	-	-	-	-	-	+	NA	-	+	+	+	+	+	-	-	-	+	-	+	-	-	NA
w318	TX14A001215	-	-	+	+	+	-	-	-	-	+	-	-	-	-	-	-	-	-	NA	-	-	-	+	-	-	-	-	-	-	NA	+	+	NA	-	-	-	+	+	+	-	-	-	+	-	+	-	+	+
w319	TX14V70086	-	-	-	-	-	+	+	-	-	+	-	-	-	-	-	-	-	-	NA	-	-	NA	+	-	-	-	-	NA	-	-	-	+	-	-	-	-	+	+	+	-	-	-	+	-	+	-	-	+
w320	TX14M7061	-	-	-	-	-	-	-	-	-	+	-	-	-	-	-	+	-	-	-	-	+	+	+	-	-	NA	-	-	NA	-	-	+	NA	-	NA	-	+	+	+	-	-	-	+	+	+	-	-	NA
w322	TX14M7088	-	-	-	-	-	-	-	-	-	-	-	-	-	-	-	-	-	-	-	-	+	+	+	-	+	+	+	-	-	-	-	+	-	-	+	+	-	-	+	-	-	-	+	-	-	-	-	NA
w323	NF97117	-	-	-	+	+	-	-	-	-	-	+	-	-	-	-	-	-	-	-	-	+	+	+	-	-	NA	-	-	-	-	-	+	-	-	+	+	+	+	+	-	-	-	+	-	+	-	-	NA
w324	NE10478-1	-	-	-	+	+	-	-	-	-	-	-	-	-	-	-	+	-	NA	-	-	-	-	+	-	-	-	-	-	-	NA	-	+	NA	-	-	-	+	+	+	-	-	-	+	-	+	-	-	NA
w325	NHH144913-3	-	-	-	+	+	-	-	-	-	-	-	-	-	-	-	-	-	-	+	+	-	NA	+	-	+	+	+	-	-	-	-	+	NA	-	NA	-	-	-	+	-	+	+	+	-	-	-	-	NA
w326	NW15443	-	-	-	+	+	-	-	-	-	-	-	-	-	-	-	+	-	-	-	-	-	-	+	-	-	-	-	-	-	-	-	+	-	-	+	+	+	+	+	-	-	-	+	-	+	-	-	NA
w327	NE15624	-	-	-	+	+	-	-	-	-	-	-	-	-	-	-	-	-	-	-	-	-	-	+	-	-	NA	-	-	-	-	-	+	NA	-	+	+	+	+	+	-	-	-	+	-	+	-	-	+
w328	H3N13-0253	-	-	-	+	+	-	-	-	-	+	-	-	-	-	-	+	-	-	-	-	+	+	+	-	-	NA	-	-	-	NA	-	+	NA	-	NA	-	+	+	+	-	-	-	+	-	+	-	-	+
w329	H4N13-0181	-	-	-	+	+	-	-	-	-	+	-	-	-	-	-	+	-	-	+	+	-	-	+	-	-	-	-	-	-	-	-	+	-	-	+	+	+	+	+	-	-	-	+	-	+	-	-	NA
w330	MO080104	-	-	-	+	+	-	-	-	-	-	-	-	-	-	-	-	+	+	+	+	+	+	+	-	-	-	-	+	+	+	-	+	NA	-	-	NA	-	-	+	-	+	+	+	+	-	-	-	+
w331	KWS149	-	-	-	+	+	-	-	-	-	+	-	-	-	-	-	+	-	-	+	+	+	+	+	-	-	-	-	-	-	-	-	+	NA	-	-	-	-	-	+	-	+	+	+	+	+	-	-	NA
w332	KWS152	-	-	-	+	+	-	-	-	-	-	-	-	-	-	-	-	+	+	NA	-	+	+	+	-	-	-	-	-	NA	-	-	+	-	-	+	+	-	-	+	-	-	-	+	-	-	-	-	NA
w333	KWS191	-	-	-	+	+	-	-	-	-	-	-	-	-	-	-	-	-	NA	+	+	NA	NA	+	-	-	-	-	-	NA	-	-	+	NA	-	NA	-	+	+	+	-	+	+	+	-	+	-	-	NA
w334	VA15W-63	-	-	-	+	+	-	-	-	-	-	-	-	-	-	-	NA	-	-	-	-	-	-	+	-	-	-	-	+	+	+	-	-	-	-	-	-	+	+	+	-	+	+	+	-	+	-	-	NA
w335	VA09MAS1-12-5-1-3	-	-	-	+	+	-	-	-	-	-	-	-	-	-	-	-	-	-	-	-	NA	-	+	-	-	-	-	+	+	+	-	+	-	-	+	+	+	+	+	-	+	+	+	-	+	-	-	+
w336	DH11SRW069-70	-	-	-	+	+	-	-	-	-	-	-	-	-	-	-	+	-	-	-	-	-	-	+	-	-	-	-	+	+	+	-	+	-	-	+	+	-	-	+	-	-	-	+	-	-	-	-	-
w337	0566A1-3-1-47	-	-	-	+	+	-	-	-	-	+	-	-	-	-	-	+	-	-	+	+	+	+	+	-	+	+	+	+	+	+	-	+	-	-	+	+	-	-	-	-	-	-	+	-	-	-	-	+
w338	05247A1-7-3-29	-	-	-	+	+	-	-	-	-	+	-	-	-	-	-	+	-	NA	-	-	-	NA	+	-	+	+	+	-	-	-	-	+	+	+	+	+	+	+	+	-	+	+	+	-	+	-	-	-
w339	05247A1-7-7-3-1	-	-	-	+	+	-	-	-	-	-	-	-	-	-	-	+	+	+	-	-	+	+	+	-	+	+	+	-	-	-	-	+	-	-	+	+	-	-	+	-	+	+	+	+	+	-	-	+
w340	LES15-1066	-	-	-	+	+	-	-	-	-	+	-	-	-	-	-	+	+	+	+	+	-	-	+	-	-	-	-	-	-	-	-	+	NA	-	-	-	-	-	+	-	+	+	+	+	+	-	-	+
w342	LES167617	-	-	-	+	+	-	-	-	-	+	+	-	-	-	-	-	-	-	+	+	-	NA	+	-	-	NA	-	-	-	NA	-	+	+	+	NA	-	+	+	+	-	+	+	+	-	+	-	-	+
w343	TWR70300	-	-	-	+	+	-	-	-	-	-	-	+	+	-	-	+	-	NA	-	-	+	+	+	-	+	+	+	-	-	NA	-	+	-	-	+	+	-	-	+	-	+	+	+	-	+	-	-	+
w344	TWR70400	-	-	-	+	+	-	-	-	-	-	-	-	-	-	-	+	+	+	+	+	+	+	+	-	-	-	-	-	-	NA	-	+	NA	-	+	+	-	-	+	-	-	-	+	-	+	-	-	+
w345	MDX18	-	-	-	+	+	-	-	-	-	+	-	-	-	-	-	NA	-	-	NA	-	NA	NA	+	-	-	-	-	-	-	NA	-	+	-	-	NA	-	-	-	+	-	+	+	+	+	-	-	-	NA
w346	MD96	-	-	-	+	+	-	-	-	-	+	-	-	-	-	-	+	-	-	+	+	NA	-	+	-	+	+	+	-	-	-	-	+	-	-	+	+	-	-	+	-	+	+	+	-	+	-	-	NA
w347	KY07C-1145-94-12-5	-	-	-	+	+	-	-	-	-	+	-	-	-	-	-	-	+	+	+	+	-	NA	+	-	-	-	-	-	-	-	-	+	-	-	+	+	-	-	+	-	-	-	+	-	-	-	-	+
w348	X08C-1077-11-18-3	-	-	-	+	+	-	-	-	-	-	-	-	-	-	-	+	+	+	+	+	-	-	+	-	-	-	-	-	-	-	-	-	NA	-	-	-	-	-	+	-	NA	-	+	-	-	-	-	NA
w349	X08-1181-61-15-5	-	-	-	+	+	-	-	-	-	+	+	-	-	-	-	+	+	+	-	-	+	+	+	-	-	-	-	-	-	NA	-	+	NA	-	+	+	+	+	+	-	-	-	+	+	+	-	-	+
w350	OCW03S580S-8WF	-	-	NA	+	+	-	-	-	-	-	-	-	-	+	+	+	-	NA	+	+	NA	-	+	-	-	-	-	-	-	-	NA	+	-	-	+	+	-	-	+	-	-	NA	+	-	+	NA	-	-
w351	TN1803	-	-	-	+	+	-	-	-	-	-	-	-	-	-	-	-	-	-	-	-	-	-	-	-	-	-	-	-	-	-	-	-	-	-	NA	-	-	-	-	-	-	-	-	-	-	-	-	-
w352	GA 081298-16LE1	-	-	-	+	+	+	+	-	-	-	-	-	-	-	-	-	-	-	-	-	+	+	+	-	-	NA	-	-	-	NA	-	+	-	-	NA	-	+	+	+	-	+	+	+	-	+	-	-	+
w353	IL12-17257	-	-	-	+	+	-	-	-	-	+	-	-	-	-	-	-	-	-	+	+	NA	-	+	-	-	-	-	+	+	+	-	+	NA	-	-	-	-	-	+	-	-	-	+	-	+	-	-	+
w354	IL13-20616	-	-	-	+	+	-	-	-	-	+	-	-	-	-	-	-	-	NA	+	+	-	-	+	-	-	-	-	+	+	+	-	+	-	-	-	-	-	-	+	-	-	-	+	-	+	-	-	+
w355	MI14R1140	-	-	-	+	+	-	-	-	-	+	-	-	-	-	-	+	-	NA	NA	-	NA	-	+	-	+	+	+	+	+	+	-	+	-	-	+	+	+	+	+	-	-	-	+	-	+	-	-	-
w356	MI15R0068	-	-	-	-	-	-	-	-	-	-	-	-	-	-	-	-	-	-	-	-	-	-	-	-	-	-	-	-	-	-	-	-	NA	-	-	-	-	-	-	-	-	-	-	-	+	NA	-	-
w357	MI15R0388	-	-	-	NA	-	-	-	-	-	-	-	-	-	-	-	-	-	-	-	-	NA	-	+	-	-	NA	-	+	+	+	-	+	NA	-	+	+	-	-	+	-	-	-	+	-	-	-	-	NA
w358	NC14-23372	-	-	-	+	+	-	-	-	-	+	-	-	-	-	-	-	-	NA	+	+	+	+	+	-	+	+	+	-	-	-	-	+	-	-	-	-	+	+	+	-	+	+	+	-	+	-	-	+
w359	NC14-23373	-	-	-	+	+	-	-	-	-	+	-	-	-	-	-	-	-	-	+	+	+	+	+	-	+	+	+	-	-	-	-	-	+	+	+	+	+	+	+	-	+	+	+	-	+	-	-	+
w360	NC13-21213	-	-	-	+	+	-	-	-	-	+	-	-	-	-	-	-	-	-	+	+	NA	-	+	-	-	-	-	+	+	+	-	+	NA	-	+	+	+	+	+	-	+	+	+	-	+	-	-	+
w362	TX15D9570	-	-	-	+	+	-	-	-	-	+	-	-	-	-	-	-	-	-	+	+	NA	-	+	-	-	-	-	-	-	NA	-	+	-	-	-	-	-	-	+	-	-	-	+	-	+	-	-	+
w363	TX15D9579	-	-	-	+	+	-	-	-	-	+	-	-	-	-	-	-	-	-	-	-	NA	-	+	-	-	-	-	-	-	-	-	+	-	-	-	-	-	-	+	-	+	+	+	-	-	-	-	+
w364	TX15D9597	-	-	-	+	+	-	-	-	-	+	-	-	-	-	-	-	-	-	-	-	+	+	+	-	-	-	-	-	-	-	-	+	-	-	-	-	-	-	+	-	-	-	+	-	+	-	-	+
w365	TX14D8444	-	-	-	+	+	-	-	-	-	+	-	-	-	-	-	-	-	-	+	+	-	-	+	-	-	-	-	+	+	+	-	+	-	-	-	-	-	-	+	-	-	-	+	-	+	-	-	NA
w366	KWS154	-	-	-	+	+	-	-	-	-	+	-	-	-	-	-	-	-	-	-	-	-	-	+	-	-	-	NA	-	-	NA	-	+	NA	-	+	+	-	-	+	-	-	-	+	-	+	-	-	+
w367	KWS192	-	-	-	+	+	-	-	-	-	-	-	-	-	-	-	-	-	NA	+	+	+	+	+	-	-	-	-	+	+	+	-	+	-	-	-	-	-	-	+	-	+	+	+	-	+	-	-	-
w368	KWS193	-	-	-	+	+	-	-	-	-	+	-	-	-	-	-	NA	-	-	NA	-	NA	-	+	-	-	-	NA	+	+	+	-	+	-	-	-	-	+	+	+	-	+	+	+	-	+	-	-	-
w369	VA09MAS2-131-6-2	-	-	-	+	+	-	-	-	-	+	-	-	-	-	-	-	-	-	+	+	NA	-	+	-	-	NA	-	-	NA	NA	-	-	-	-	-	-	+	+	+	-	+	+	+	-	+	-	-	-
w370	VA09MAS2-131-6-2-4	-	-	-	+	+	-	-	-	-	+	-	-	-	-	-	+	-	-	-	-	+	+	+	-	-	NA	-	-	-	NA	-	-	-	-	-	-	+	+	+	-	+	+	+	-	+	-	-	NA
w371	DH12SRW056-058	-	-	-	+	+	-	-	-	-	NA	-	-	-	NA	-	-	+	+	-	-	NA	-	+	-	-	-	-	-	-	NA	-	+	-	-	+	+	-	-	+	-	+	+	+	-	+	-	-	+
w372	DH12SRW057-006	-	-	-	+	+	-	-	-	-	+	-	-	-	-	-	-	-	-	+	+	-	NA	+	-	-	-	-	-	-	-	-	+	NA	-	-	-	-	-	+	-	+	+	+	-	+	-	-	+
w373	FLLA10033C-6	-	-	-	+	+	-	-	-	-	-	-	-	-	-	-	+	-	-	-	-	NA	NA	+	-	-	-	-	-	-	-	-	+	NA	-	+	+	-	-	+	-	-	-	+	-	+	-	-	NA
w374	FLLA10191C-13	-	-	-	+	+	-	-	-	-	+	-	-	-	-	-	+	-	-	+	+	-	NA	+	-	-	NA	-	+	+	+	-	+	-	-	-	-	-	-	+	-	-	-	+	-	-	-	-	+
w375	FLLA10204C-4	-	-	-	+	+	-	-	-	-	+	-	-	-	+	+	+	-	-	+	+	+	+	+	-	-	-	-	+	+	+	-	+	-	-	+	+	-	-	+	-	-	-	+	-	-	-	-	NA
w376	LES167927	-	-	-	+	+	-	-	-	-	-	-	-	-	-	-	+	-	NA	+	+	NA	NA	+	-	-	-	-	+	+	+	-	+	NA	-	-	-	-	-	+	-	-	-	+	-	+	-	-	NA
w377	LES168048	-	-	-	+	+	-	-	-	-	-	-	-	-	-	-	+	+	+	+	+	NA	-	+	-	+	+	+	-	-	-	-	+	-	-	-	-	-	-	+	-	+	+	+	-	+	-	-	NA
w378	MDX18	-	-	-	+	+	-	-	-	-	-	-	-	-	-	-	NA	-	-	+	+	+	+	+	-	-	-	-	+	+	+	-	+	NA	-	+	+	-	-	+	-	+	+	+	+	-	-	+	+
w379	MD96	NA	-	-	+	+	NA	-	-	-	NA	-	-	-	-	-	+	-	-	+	+	-	NA	+	-	+	+	+	-	-	-	-	+	-	-	+	+	-	-	+	-	+	+	+	-	+	-	-	+
w380	B14*4032	-	-	-	+	+	-	-	-	-	-	-	-	-	-	-	+	-	-	+	+	+	+	+	-	-	-	-	+	+	+	-	+	NA	-	-	-	+	+	+	-	+	+	+	-	+	-	-	+
w382	B14-4435	-	-	-	+	+	-	-	-	-	-	-	-	-	-	-	-	-	-	+	+	+	+	+	-	+	+	+	-	NA	NA	-	+	-	-	-	-	+	+	+	-	+	+	+	-	-	-	-	NA
w383	TN1705	-	-	NA	+	+	-	-	-	-	+	-	-	-	-	-	-	+	+	-	-	+	+	+	-	-	-	-	+	+	+	NA	+	NA	-	NA	-	+	+	+	-	-	-	+	-	+	NA	-	+
w384	TN1802	-	-	-	+	+	-	-	-	-	-	-	-	-	-	-	+	+	+	+	+	-	NA	+	-	-	-	-	-	-	NA	-	+	NA	-	-	-	+	+	+	-	+	+	+	-	+	-	-	+
w385	TN1804	-	-	-	+	+	-	-	-	-	-	-	-	-	-	-	-	-	-	-	-	NA	-	-	-	-	-	-	-	-	NA	-	-	NA	-	NA	-	-	-	-	-	-	-	-	-	+	-	-	-
w386	GA 09436-16LE12	-	-	-	+	+	-	-	-	-	-	-	-	-	-	-	-	-	-	-	-	NA	-	+	-	-	-	-	-	-	-	-	+	NA	-	+	+	-	-	+	-	+	+	+	-	+	-	-	-
w387	GA 071518-16E39	-	-	-	+	+	-	-	-	-	+	-	-	-	-	-	-	-	NA	-	-	NA	-	+	-	+	+	+	+	+	+	-	+	NA	-	+	+	-	-	+	-	+	+	+	-	+	-	-	-
w388	GA 09129-16E55	-	-	-	+	+	-	-	-	-	NA	-	-	-	-	-	-	-	-	-	-	NA	-	+	-	+	+	+	-	-	NA	-	+	-	-	NA	-	+	+	+	-	+	+	+	-	-	-	-	-
w389	OCW03S580S-8WF	-	-	-	+	+	-	-	-	-	+	-	-	-	-	-	+	-	-	NA	-	-	NA	+	-	-	-	-	-	-	-	-	+	NA	-	+	+	-	-	+	-	-	-	+	+	+	-	-	NA
w390	AR06146E-1-4	-	-	-	+	+	-	-	-	-	-	-	-	-	-	-	-	-	-	+	+	NA	-	+	-	+	+	+	+	+	+	-	+	NA	-	-	-	-	-	+	-	+	+	+	-	+	-	-	NA
w391	AR07133C-19-4	-	-	-	+	+	-	-	-	-	-	-	-	-	-	-	+	-	-	+	+	+	+	+	-	-	-	-	-	-	NA	-	+	-	-	+	+	+	+	+	-	+	+	+	-	-	-	-	+
w392	LA08080C-31-1	-	-	-	+	+	-	-	-	-	-	-	-	-	-	-	-	-	-	+	+	-	NA	+	-	-	-	-	+	+	+	-	+	-	-	+	+	+	+	+	-	+	+	+	-	+	-	+	NA
w393	LA09225C-33-3	-	-	-	+	+	-	-	-	-	+	-	-	-	-	-	-	-	-	-	-	NA	-	+	-	-	-	-	-	-	NA	-	+	NA	-	NA	-	-	-	+	-	+	+	+	-	-	-	-	+
w394	LA12275LDH-128	-	-	-	+	+	+	+	-	-	+	-	-	-	-	-	-	-	-	+	+	NA	-	+	-	-	-	-	-	-	-	-	+	NA	-	+	+	+	+	+	-	-	-	+	-	-	-	-	+
w395	LA13235LDH-40	-	-	-	+	+	-	-	-	-	+	-	-	-	-	-	-	-	-	+	+	+	+	+	-	-	NA	-	-	-	NA	-	+	-	-	+	+	+	+	+	-	+	+	+	-	-	-	-	+
w396	USG 3120	NA	-	-	+	+	NA	-	+	-	NA	-	-	-	-	-	+	-	-	-	-	NA	-	+	-	-	-	NA	-	-	-	-	+	NA	-	+	+	-	-	+	-	-	-	+	-	+	-	-	+
w397	ARS14W0458	-	-	-	+	+	-	-	-	-	-	-	-	-	-	-	+	-	-	-	-	+	+	+	-	+	+	+	+	+	+	-	-	NA	-	-	-	+	+	-	-	+	+	+	-	+	-	-	NA
w398	ARS14W0931	-	-	-	-	-	-	-	-	-	-	-	-	-	-	-	-	-	-	-	-	-	-	-	-	-	-	-	-	-	-	-	-	-	-	-	-	-	-	-	-	-	-	-	-	-	-	-	-
w399	ARS14W0941	-	-	-	-	-	-	-	-	-	-	-	-	-	-	-	-	-	-	-	-	NA	-	-	-	-	-	NA	-	NA	-	-	-	NA	-	-	-	-	-	-	-	-	-	-	-	-	-	-	-
w400	ARS14W0947	-	-	-	+	+	-	-	-	-	-	-	-	-	-	-	-	-	-	NA	-	-	NA	-	-	-	-	-	-	-	-	-	-	-	-	-	-	-	-	-	-	-	-	-	-	+	NA	-	-
w402	ARS14W1070	-	-	-	+	+	-	-	-	-	-	-	-	-	-	-	+	-	NA	+	+	NA	-	+	-	-	-	-	-	NA	-	-	+	-	-	-	-	+	+	+	-	-	-	+	-	-	-	-	NA
w403	ARS14W1077	-	-	-	+	+	-	-	-	-	-	-	-	-	-	-	-	-	-	-	-	NA	-	+	-	-	-	-	+	+	+	-	+	NA	-	NA	-	+	+	+	-	-	-	+	-	+	-	-	NA
w404	ARS15W062	-	-	-	+	+	-	-	-	-	-	-	-	-	-	-	-	-	-	-	-	-	-	+	-	+	+	+	-	-	-	-	+	NA	-	NA	-	-	-	+	-	NA	NA	+	-	+	-	-	NA
w405	ARS15W090	+	+	-	+	+	-	-	-	NA	+	-	-	-	-	-	+	NA	-	NA	-	-	-	+	-	-	-	-	-	-	-	-	+	-	-	NA	-	-	-	+	NA	+	+	+	-	+	-	-	+
w406	ARS15W119	-	-	-	-	-	-	-	-	-	-	-	-	-	-	-	-	-	-	-	-	-	-	-	-	-	-	-	-	-	-	-	-	-	-	-	-	-	-	-	-	NA	-	-	-	+	-	-	-
w407	ARS15W136	-	-	NA	NA	-	-	NA	-	-	+	-	+	+	-	-	-	-	-	NA	-	-	-	+	-	-	-	-	-	-	-	NA	+	-	-	+	+	+	+	+	-	NA	-	+	-	+	-	-	+
w408	ARS15W193	-	-	-	-	-	-	-	-	-	+	-	-	-	-	-	-	+	+	-	-	+	+	+	-	+	+	+	-	-	-	-	+	-	-	-	-	+	+	+	-	-	-	+	-	+	-	-	+
w409	ARS15W225	-	-	-	+	+	-	-	-	-	+	-	-	-	-	-	+	-	-	-	-	+	+	+	-	-	-	-	+	+	+	-	+	-	-	+	+	+	+	-	-	NA	-	+	-	-	-	-	+
w410	ARS15W226	-	-	-	+	+	-	-	-	-	+	-	-	-	-	-	+	-	-	-	-	-	-	+	-	-	-	-	-	-	-	-	+	-	-	+	+	-	-	+	-	+	+	+	-	-	-	-	+
w411	ARS15W228	-	-	-	NA	NA	-	-	-	-	+	-	-	-	-	-	+	NA	NA	-	-	-	-	+	-	-	-	-	-	-	-	-	+	-	-	NA	-	+	+	+	-	+	+	+	-	+	-	-	+
w412	ARS15W229	-	-	NA	+	+	-	-	-	NA	-	-	-	-	-	-	NA	-	-	-	-	NA	-	-	-	-	-	-	-	-	NA	NA	-	NA	-	-	-	-	-	-	NA	-	-	-	-	+	-	-	-
w413	VA14HRW-25	-	-	-	+	+	-	-	-	NA	+	-	-	-	-	-	-	-	-	-	-	-	-	+	-	+	+	+	-	-	NA	-	+	-	-	NA	-	-	-	+	NA	+	+	+	-	+	-	-	+
w414	VA14HRW-41	-	-	NA	+	+	-	-	-	-	+	-	-	-	-	-	+	-	NA	-	-	+	+	+	-	+	+	+	+	+	+	NA	+	-	-	NA	-	+	+	+	-	+	+	+	-	-	-	-	NA
w415	VA15HRW-73	-	-	-	+	+	-	-	-	-	+	-	-	-	-	-	-	-	-	-	-	-	-	+	-	-	-	-	-	-	NA	-	+	-	-	+	+	+	+	+	-	+	+	+	+	+	-	-	NA
w416	VA15HRW-86	-	-	-	+	+	-	-	-	-	-	-	-	-	-	-	+	-	NA	-	-	+	+	+	-	+	+	+	-	-	-	-	+	-	-	-	-	-	-	+	-	+	+	+	-	+	-	-	+
w417	VA15HRW-155	-	-	-	-	NA	-	-	-	-	-	-	-	-	-	-	-	-	-	-	-	-	NA	-	-	-	-	-	-	-	-	-	-	-	-	-	-	-	-	-	-	-	-	-	-	+	-	+	-
w418	DH12HRW50-11	-	-	+	+	+	-	-	-	-	+	-	-	-	-	-	-	NA	-	-	-	-	-	+	-	-	-	-	+	+	+	+	+	-	-	+	+	+	+	+	-	-	-	+	-	-	-	-	+
w419	VA15HRW-49	-	-	-	+	+	-	-	-	-	+	-	-	-	-	-	-	-	NA	-	-	+	+	+	-	+	+	+	+	+	+	-	+	-	-	+	+	+	+	-	-	NA	-	+	-	-	-	-	+
w420	VA15HRW-93	-	-	-	-	NA	-	-	-	NA	+	-	-	-	-	-	+	-	-	+	+	-	-	+	-	-	-	NA	-	-	-	-	+	NA	-	+	+	+	+	+	NA	-	-	+	-	+	-	-	+
w422	DH11HRW56-40	-	-	NA	NA	-	-	-	-	NA	+	-	-	-	-	-	-	+	+	-	-	-	-	+	-	-	-	-	+	+	+	NA	+	-	-	-	-	+	+	+	NA	-	-	+	-	-	-	-	+
w423	VA16HRW-24	-	-	-	+	+	-	-	-	NA	+	-	-	-	-	-	+	-	-	-	-	-	-	+	-	-	-	-	+	+	+	-	+	-	-	+	+	-	-	NA	NA	NA	-	+	-	+	-	-	NA
w424	VA16HRW-36	-	-	-	+	+	-	-	-	-	+	-	-	-	-	-	-	-	NA	-	-	+	+	+	-	-	-	-	-	-	NA	-	+	NA	-	NA	-	+	+	+	-	+	+	+	+	+	-	-	+
w425	DH13HRW09-75	-	-	-	+	+	-	-	-	-	+	-	-	-	-	-	-	-	NA	-	-	+	+	+	-	-	-	NA	-	-	-	-	+	-	-	NA	-	-	-	+	-	+	+	+	-	-	-	-	+
w426	DH13HRW09-81WS	-	-	-	+	+	-	-	-	-	+	+	-	-	-	-	+	-	NA	-	-	-	-	+	+	+	+	+	-	-	-	-	+	NA	-	NA	-	+	+	+	-	+	+	+	-	-	-	+	+
w427	LCH14-61	+	+	-	+	+	-	-	-	-	+	-	-	-	-	-	-	-	-	-	NA	-	-	+	-	-	NA	-	-	NA	-	-	+	+	+	NA	-	+	+	+	-	+	+	+	-	+	-	-	-
w428	DH11HW051-9	-	-	-	+	+	-	-	-	NA	+	-	-	-	-	-	-	-	-	-	-	-	-	+	-	-	NA	-	-	-	-	-	+	-	-	+	+	+	+	+	NA	+	+	+	+	+	-	-	+
w429	DH11HW053-34	+	+	-	-	-	-	-	-	-	+	+	-	-	-	-	-	-	-	-	-	-	-	+	-	+	+	+	-	-	-	-	+	-	-	-	-	+	+	+	-	+	+	+	-	+	-	-	+
w430	DH12HRW9-9	+	+	NA	-	NA	-	-	-	-	+	-	-	-	-	-	-	NA	NA	-	-	NA	-	+	-	-	-	NA	-	-	-	NA	+	-	-	-	-	-	-	NA	-	NA	-	+	-	+	-	-	-
w431	LCH13-032	+	+	-	+	+	-	-	-	-	+	-	-	-	-	-	-	-	-	-	-	-	-	+	-	-	NA	-	+	+	+	-	+	-	-	+	+	+	+	+	-	-	-	+	+	+	-	-	NA
w432	LCH14-53	+	+	-	+	+	-	-	-	-	+	-	-	-	-	-	-	-	NA	-	-	+	+	+	-	-	-	-	+	+	+	-	+	-	-	-	-	+	+	+	-	-	-	+	+	+	-	-	+
w433	LCH14DH-21-1781	-	-	-	+	+	-	-	-	-	+	-	-	-	-	-	-	-	-	-	-	-	-	+	-	+	+	+	-	-	-	-	+	-	-	NA	NA	+	+	+	-	-	-	+	-	+	-	-	+
w434	DH11HWW058-9	-	-	-	-	-	-	-	-	-	+	+	-	-	-	-	-	-	NA	-	-	-	-	+	-	-	-	-	-	-	-	-	+	NA	-	+	+	+	+	+	-	NA	-	+	-	-	-	-	+
w435	DH12HRW027-3	+	+	-	-	-	-	-	-	-	+	-	+	+	-	-	-	-	NA	NA	-	-	-	+	-	-	NA	-	+	+	+	-	+	NA	-	+	+	+	+	+	-	NA	-	+	-	+	-	-	+
w436	OR2110679	-	-	+	+	+	-	-	-	-	+	-	-	-	-	-	+	NA	-	+	+	NA	-	+	+	-	NA	-	-	-	NA	+	+	NA	-	NA	-	+	+	+	-	+	+	+	-	-	-	-	+
w437	OR2111025	-	-	NA	-	NA	-	-	-	-	+	-	-	-	-	-	+	-	-	-	-	+	+	+	-	-	-	-	-	-	-	NA	+	NA	-	+	+	+	+	+	-	-	NA	+	-	-	-	-	+
w438	OR2130118H	-	-	+	+	+	-	-	-	-	+	-	-	-	-	-	-	-	-	+	+	+	+	+	-	-	-	-	+	+	+	+	+	NA	-	NA	-	-	-	+	-	-	NA	+	+	-	+	NA	+
w439	IDO1506	-	-	-	+	+	-	-	-	-	+	-	-	-	-	-	+	-	NA	NA	-	-	-	+	+	-	-	-	-	-	-	-	+	NA	-	-	-	+	+	+	-	+	+	+	-	+	+	+	NA
w440	IDO1706	-	-	NA	+	+	-	-	-	-	+	-	-	-	-	-	-	-	NA	-	-	-	-	+	+	-	-	-	-	-	NA	NA	+	NA	-	+	+	+	+	+	-	+	+	+	-	-	-	-	+
w442	HRW11044-2-DH-2-4	-	-	+	+	+	-	-	-	-	-	-	-	-	-	-	-	+	+	+	+	-	-	+	-	-	NA	-	-	-	-	+	+	NA	-	-	-	-	-	+	-	+	+	+	-	+	+	-	+
w443	HRW11132-2-DH-12-4	-	-	-	-	-	-	-	-	-	+	-	-	-	-	-	+	-	-	-	-	-	NA	+	-	-	-	NA	+	+	+	-	+	NA	-	+	+	+	+	+	-	NA	-	+	-	+	-	-	NA
w444	HRW11044-2-DH-7-1	-	-	+	+	+	-	-	-	-	+	-	-	-	-	-	-	NA	-	+	+	+	+	+	+	-	-	-	-	-	-	+	+	-	-	-	-	+	+	+	-	-	-	+	-	-	+	+	-
w445	ARS08X282-19-1LBW	-	-	-	+	+	-	-	-	-	+	-	-	-	-	-	-	+	+	+	+	-	-	+	-	-	NA	NA	-	-	-	-	+	NA	-	+	+	-	-	+	-	+	+	+	-	-	-	-	+
w446	ARS070146-0-0-15L	-	-	-	-	NA	-	-	-	-	+	-	-	-	-	-	-	NA	-	-	-	-	-	+	-	-	-	NA	+	+	+	-	+	NA	-	+	+	+	+	+	-	NA	-	+	-	+	-	-	+
w447	ARS10X010-59-51L	-	-	-	-	NA	-	-	-	-	+	-	-	-	-	-	-	-	-	+	+	-	-	+	-	-	NA	NA	-	-	-	-	+	+	+	+	+	-	-	+	-	NA	-	+	-	-	-	-	+
w448	OR2130021R	-	-	+	+	+	-	-	-	-	+	-	-	-	-	-	+	-	-	-	-	-	NA	+	-	-	-	NA	+	+	+	+	+	NA	-	-	-	-	NA	+	-	NA	-	+	-	-	+	-	NA
w449	OR2120358H	-	-	-	+	+	-	-	-	-	+	-	-	-	-	-	-	-	-	NA	-	+	+	+	-	-	-	NA	-	-	NA	-	+	-	-	NA	-	-	-	+	-	+	+	+	-	+	-	-	+
w450	OR2140074R	-	-	+	+	+	-	-	-	-	+	-	-	-	-	-	+	-	-	-	-	-	-	+	-	-	-	-	+	+	+	+	+	+	+	-	NA	-	-	+	-	+	+	+	-	-	+	-	+
w451	OR2101043	-	-	+	+	+	-	-	-	-	+	-	-	-	-	-	+	-	-	-	-	-	-	+	-	-	-	-	+	+	+	+	+	NA	-	NA	-	+	+	+	-	-	NA	+	-	+	-	-	-
w452	OR2121086	-	-	-	+	+	-	-	-	-	+	-	-	-	-	-	-	-	-	-	NA	+	+	+	-	-	-	-	-	-	-	-	+	-	-	NA	-	+	+	+	-	+	+	+	-	+	-	-	+
w453	OR2121285	-	-	-	+	+	-	-	-	-	+	-	-	-	-	-	-	NA	NA	+	+	+	+	+	-	+	+	+	-	-	-	-	+	-	-	NA	-	-	-	+	-	-	-	+	-	+	-	-	+
w454	OR2130485	-	-	NA	+	+	-	-	-	-	+	-	-	-	-	-	-	-	-	NA	-	+	+	+	-	+	+	+	-	-	-	NA	+	-	-	-	-	-	-	+	-	+	+	+	-	+	-	-	+
w455	ARSDH08X142-11L	-	-	+	+	+	-	-	-	-	+	-	-	-	-	-	+	-	NA	+	+	-	-	+	-	-	-	-	-	-	-	+	+	-	-	+	+	+	+	NA	-	NA	-	+	+	-	+	-	+
w456	DH08X028-9C	-	-	+	+	+	-	-	-	-	+	-	-	-	-	-	+	+	+	+	+	-	-	+	-	-	-	-	+	+	+	+	+	-	-	+	+	+	+	NA	-	NA	-	+	-	-	-	-	+
w457	ARS2J100065-C	-	-	-	+	+	-	-	-	-	+	-	-	-	-	-	+	-	NA	+	+	NA	-	+	-	-	-	-	+	+	+	-	+	-	-	+	+	+	+	NA	-	NA	-	+	-	-	+	-	+
w458	ARSDH08X103-102C	-	-	-	+	+	-	-	-	-	+	-	-	-	-	-	-	-	-	-	-	+	+	+	-	-	-	-	-	-	-	-	+	NA	-	+	+	-	-	NA	-	NA	-	+	+	-	-	-	+
w459	IDO1708	+	+	+	+	+	-	-	-	-	+	-	-	-	-	-	-	-	NA	-	-	-	-	+	-	-	NA	-	-	-	-	+	+	NA	-	+	+	-	-	NA	-	NA	-	+	-	-	-	-	NA
w460	IDO1005	-	-	+	+	+	-	-	-	NA	+	-	-	-	-	-	-	-	NA	-	-	-	-	+	-	-	NA	-	+	+	+	+	+	NA	-	NA	-	-	-	NA	NA	NA	-	+	+	-	-	-	+
w462	SWW10094-DH-44-s	-	-	+	+	+	-	-	-	-	+	-	-	-	-	-	-	-	-	NA	-	-	-	+	-	-	NA	-	-	-	NA	+	+	-	-	NA	-	-	-	+	-	+	+	+	+	-	-	-	+
w463	SWW10111-DH-44-s	-	-	+	-	NA	-	-	-	-	+	-	-	-	-	-	NA	-	-	-	-	-	-	+	-	+	+	+	+	+	+	+	+	-	-	+	+	-	-	+	-	+	+	+	+	-	-	-	+
w464	SWW10111-DH-32	-	-	-	+	+	-	-	-	-	+	-	-	-	-	-	-	-	-	-	-	-	-	+	-	-	-	-	+	+	+	-	+	NA	-	+	+	+	+	+	-	+	+	+	+	+	-	-	+
w465	IDN 07-28017B	-	-	+	+	+	-	-	-	-	-	-	-	-	-	-	-	+	+	-	-	+	+	+	-	-	-	-	+	+	+	+	+	-	-	+	+	+	+	+	-	NA	-	+	-	-	-	-	+
w466	IDN 14-75044DH	-	-	+	+	+	-	-	-	-	+	-	-	-	-	-	-	-	-	-	-	-	-	+	-	+	+	+	-	-	-	+	+	-	-	+	+	+	+	+	-	-	-	+	+	+	-	-	+
w467	09PN046#57	-	-	-	+	+	-	-	-	-	-	-	-	-	-	-	+	-	-	-	-	-	-	+	-	+	+	+	+	+	+	-	+	-	-	-	-	+	+	+	-	+	+	+	-	+	-	-	+
w468	06PN212-25	-	-	-	+	+	-	-	-	-	+	-	-	-	-	-	-	-	-	+	+	+	+	+	-	-	-	-	-	-	-	-	+	-	-	NA	-	-	-	NA	-	NA	-	+	-	-	-	-	+
w469	08PN030-3	-	-	-	-	NA	-	-	-	-	+	-	-	-	-	-	-	-	-	+	+	-	NA	+	-	-	NA	-	-	-	NA	-	+	NA	-	NA	-	-	-	NA	-	NA	-	+	-	-	-	-	+
w470	08PN056-2	-	-	+	+	+	-	-	-	-	+	-	-	-	-	-	-	-	-	-	-	NA	-	+	-	-	NA	NA	-	-	-	+	+	NA	-	NA	-	-	-	NA	-	NA	-	+	+	-	-	-	+
w471	SY RAPTOR (exp 09PN046#16)	-	-	-	-	-	-	-	-	-	+	-	-	-	-	-	+	-	NA	-	-	NA	-	+	-	-	-	-	+	+	+	-	+	-	-	-	-	-	-	NA	-	NA	-	+	-	-	NA	-	+
w472	ORI2150031 Cl+	-	-	NA	+	+	-	-	-	-	+	-	-	-	-	-	-	-	-	+	+	-	-	+	-	-	-	-	+	+	+	NA	+	-	-	+	+	-	-	NA	-	NA	-	+	-	-	-	-	+
w473	ORI2150061 Cl+	-	-	NA	+	+	-	-	-	-	+	-	-	-	-	-	-	-	NA	+	+	-	-	+	-	+	+	+	+	+	+	NA	+	-	-	+	+	+	+	NA	-	NA	-	+	+	-	-	-	+
w474	OR2130081	-	-	NA	+	+	-	-	-	-	+	-	-	-	-	-	-	-	-	-	-	NA	-	+	-	-	-	-	+	+	+	NA	+	-	-	+	+	-	-	+	-	+	+	+	+	-	-	-	+
wWRDN102	WPB00703	-	-	-	+	+	-	-	-	-	+	-	-	-	-	-	-	-	NA	-	-	-	-	+	-	-	NA	NA	-	-	NA	-	+	+	+	NA	-	-	-	NA	-	NA	-	+	-	+	-	-	NA
wWRDN104	9120503A	NA	-	-	+	+	-	-	-	NA	+	-	-	-	-	-	-	-	-	NA	-	-	-	+	-	+	+	+	-	-	-	-	-	-	-	NA	-	-	-	NA	NA	NA	-	-	-	+	-	-	-
wWRDN114	PI619419	-	-	-	+	+	-	-	-	-	+	-	-	-	-	-	-	+	+	+	+	NA	-	+	-	+	+	+	-	-	-	-	+	-	-	-	-	-	-	NA	-	NA	-	+	-	+	-	-	+
wWRDN2	CI011755	-	-	-	-	-	-	-	-	-	-	-	-	-	-	-	-	-	-	-	-	-	-	-	-	-	-	-	-	-	-	-	-	-	-	-	-	-	-	-	-	-	-	-	-	+	-	-	-
wWRDN22	CI017298	-	-	-	+	+	-	-	-	-	+	-	-	-	-	-	-	-	NA	-	-	+	+	+	-	-	NA	-	-	-	-	-	+	-	-	NA	-	NA	-	NA	-	NA	-	+	-	-	-	-	+
wWRDN3	CI013072	-	-	-	-	NA	-	-	-	-	-	-	-	-	-	-	-	-	-	-	-	-	-	-	-	-	-	-	-	-	-	-	-	NA	-	-	-	-	-	-	-	-	NA	-	-	+	-	-	-
wWRDN31	CI017759	-	-	-	+	+	-	-	-	-	+	-	-	-	-	-	-	-	NA	NA	-	+	+	+	-	-	-	-	-	-	-	-	-	-	-	-	-	-	-	NA	-	NA	-	-	-	+	-	-	-
wWRDN32	CI017772	-	-	-	+	+	-	-	-	-	+	+	-	-	-	-	-	-	-	NA	NA	+	+	+	-	-	-	-	+	+	+	-	+	-	-	+	+	+	+	NA	-	NA	-	+	-	-	-	-	+
wWRDN36	CI017917	-	-	-	+	+	-	-	-	-	-	-	-	-	-	-	+	-	NA	NA	-	-	-	+	-	-	-	NA	-	-	NA	-	+	-	-	NA	-	+	+	NA	-	NA	-	+	-	+	-	-	+
wWRDN39	PI14502B	-	-	-	+	+	-	-	-	-	+	-	-	-	-	-	-	-	NA	NA	-	+	+	+	-	-	-	-	-	-	NA	-	+	NA	-	-	-	-	-	+	-	+	+	+	-	-	-	-	+
wWRDN4	CI013448	-	-	NA	+	+	-	-	-	-	+	-	-	-	-	-	-	-	NA	-	-	+	+	+	-	-	-	-	+	+	+	NA	+	-	-	NA	-	+	+	+	-	+	+	+	-	+	-	-	+
wWRDN42	PI494095	-	-	-	+	+	-	-	-	NA	+	+	-	-	-	-	-	-	NA	-	-	+	+	+	-	-	NA	-	-	-	-	-	+	-	-	-	-	-	-	+	NA	+	+	+	+	+	-	-	+
wWRDN6	CI013842	-	-	NA	+	+	-	-	-	-	+	-	-	-	-	-	-	NA	-	-	-	+	+	+	-	-	NA	-	-	-	NA	NA	+	NA	-	NA	-	-	-	+	-	-	NA	+	-	+	-	-	+
wWRDN62	PI599335	-	-	-	-	NA	-	-	-	NA	+	-	-	-	-	-	-	-	NA	-	-	+	+	+	-	-	-	-	+	+	+	-	+	+	+	NA	-	+	+	+	NA	+	+	+	+	+	-	-	+
wWRDN66	PI599663	-	-	-	+	+	-	-	-	-	+	-	-	-	-	-	-	+	+	-	-	-	-	+	-	-	-	-	-	-	-	-	+	-	-	-	-	-	-	+	-	+	+	+	+	+	-	-	+
wWRDN7	CI013844	-	-	-	+	+	-	-	-	-	+	+	-	-	-	-	-	-	NA	NA	-	-	-	+	-	+	+	+	-	-	-	-	+	+	+	-	-	+	+	+	-	+	+	+	-	+	-	+	+
wWRDN78	PI599664	-	-	-	+	+	-	-	-	-	+	-	-	-	-	-	+	+	+	-	-	-	-	+	-	-	NA	-	-	-	-	-	NA	-	-	NA	-	-	-	NA	-	NA	NA	+	-	+	-	-	+
wWRDN8	CI013968	-	-	-	+	+	-	-	-	-	+	-	-	-	-	-	-	+	+	-	-	+	+	+	-	-	-	-	+	+	+	-	+	-	-	NA	-	+	+	+	-	NA	-	+	-	-	-	-	+
wWRDN9	CI014485	-	-	-	-	-	-	-	-	-	-	-	-	-	-	-	-	-	-	-	-	-	-	-	-	-	-	-	-	-	-	-	-	-	-	-	-	-	-	NA	-	NA	-	-	-	+	-	-	-
wWRDN95	PI 620630	-	-	-	+	+	-	-	-	-	+	-	-	-	-	-	NA	-	-	-	-	-	NA	+	+	+	+	+	-	-	-	-	+	-	-	-	-	+	+	+	-	+	+	+	-	+	-	+	+
NA, not available.
[truncated: 16 more columns]

## Sheet: Supplementary Table 8
Supplementary Table 8. Winter wheat entries determined to have stripe rust resistance genes/QTL identified in this study.
Yr gene/QTL	Markers	Marker type	No. of entries with the resistance allele	Frequency (%)	Entries with the gene/QTL
Yr16	Xwmc245	SSR	11	2.37	CI017596, PI520591, WA 8274 CL+, ARS15W090, LCH14-61, DH11HW053-34, DH12HRW9-9, LCH13-032, LCH14-53, DH12HRW027-3, IDO1708
	Xwmc18	SSR
Yr17	Yr17-KASP	KASP	44	9.46	PI601238, BASFMADS, 9922407A, WPB00477, BU990456, Q0000002, 09PN008#72, IDO1708, WB1783, WB1532, XB1104, KXB-01, ARS06132-45C, WB-528, WA 8234, WA 8275 CL+, IDO1005, WA 8271, WA 8290, WA 8291, LWW14-73915, NSA12-2472, OR2130021R, WA 8289, MT1563, MT1564, TX14A001215, DH12HRW50-11, OR2110679, OR2130118H, HRW11044-2-DH-2-4, HRW11044-2-DH-7-1, OR2130021R, OR2140074R, OR2101043, ARSDH08X142-11L, DH08…
Yr18	wMAS000003	KASP	410	88.17	PI323389, YRT87031, PI447429, PI447427, PI447426, PI315841, PI201195, PI404008, PI447424, PI167419, PI410870, PI422222, YRT78028, PI428521, PI262223, CI013723, CI017596, PI422224, PI410867, PI446910, PI191302, CI011773, PI174655, PI339817, YRT80042, PI511673, CI017419, CI013448, CI013968, CI014586, PI191303, CI012385, PI167429, PI174648, CI014564, CI017759, CI017954, PI536994, PI558510, PI582529,…
	Yr18-Jagger	KASP
Yr30	Xgwm533	SSR	10	2.15	WA007934, ORN0B507, ACS51084, PI629279, CO15SFD061, NE10478-1, AP-17CP020086, TX14V70086, GA 081298-16LE1, LA12275LDH-128
	Xgwm389	SSR
Yr36	uhw89	STS	4	0.86	YRT78028, PI191302, WA007977, USG 3120
Yr46	Kasp856	KASP	10	2.15	PI621312, PI622070, PI622090, PI622095, PI622097, PI622104, PI622482, PI622484, PI622490, PI627382
Yr52	Xbarc182	SSR	284	61.08	PI323389, PI447429, PI447427, PI315841, PI366020, PI447424, PI167419, PI410870, PI422222, YRT78028, PI428521, PI262223, CI013723, CI017596, PI422224, PI410867, YRT80042, CI017419, CI013448, CI013968, PI191303, PI167429, PI558510, PI582529, PI594372, PI602861, PI606764, PI606765, PI628641, PI631486, PI587026, CI017909, PI634715, OR210051, OR2010007 , 89S88D, WA007975, WA007939, WA007936, CI001442,…
Yr59	Xbarc32	SSR	30	6.45	PI315841, PI201195, YRT78028, PI582529, PI606764, PI606765, PI587026, OR9801757, PI620629, YRT84018, WA008003, PI340745, PI627741, PI627768, PI627816, PI628136, LWW14-74143, ARS06132-45C, LWW14-73915, CO15SFD107, DH11HRW-58-9, NF97117, LES167617, X08-1181-61-15-5, DH13HRW09-81WS, DH11HW053-34, DH11HWW058-9, CI017772, PI494095, CI013844
Yr62	Xgwm192	SSR	9	1.94	CI017954, PI592728, PI595212, PI620719, KS15H116-6, LCH14-52, TWR70300, ARS15W136, DH12HRW027-3
	Xgwm251	SSR
Yr78	Xwmc494	SSR	30	6.45	PI167419, CI011773, YRT80042, PI606764, IDO00587, PI620632, YRT84018, Q0000001, PI638535, WA008004, PI266155, PI620718, PI627768, LWW14-74143, WB4303, WB4623CLP, OR2130021R, WA 8289, WA 8273, NW13MD109-1, AP-17CP020137, AP-17CP020142, LCH14DH-21-1781, 16NORD-58, SD13W064-7, AP-17CP020067, LCH14DH-21-1781, TX13M5625, OCW03S580S-8WF, FLLA10204C-4
	Xwmc737	SSR
Qyr.wgp-1B.1	IWB12603	KASP	129	27.74	PI167419, PI410870, PI191302, YRT80042, PI594372, PI603039, PI606764, PI606765, PI628641, PI587026, OR9801757, PI601237, 89S88D, CI015316, CI017296, PI295620, PI518813, CI015196, PI592141, PI592143, BZ021020, BZ021154, IDO00575, ORN0B507, ORN0B553, PI592126, PI615349, PI615353, PI615387, PI620719, PI628136, PI631159, PI622480, PI622482, PI622484, PI622490, PI627286, PI627529, ARS20060123-31C, WB1…
QYrsk.wgp-3BS	IWB1836	KASP	65	13.98	PI315841, PI446910, CI013448, PI191303, PI603039, PI628641, SSD01104, PI620629, PI295620, BZ021020, PI638535, PI340745, PI615349, PI620651, PI620719, PI628136, PI622070, PI622090, PI622095, PI622096, PI622097, PI622104, PI622230, PI622480, PI622482, PI622484, PI622490, PI627286, PI627382, PI627529, ARS20060123-31C, WB4311 (XA4104), XB4542, WA 8286, DH11HRW-58-9, NE14696, NI14729, NW15573, NW15404…
	IWB20761	KASP
QYrsk.wgp-4BL	IWB33055	KASP	107	23.01	PI323389, PI447427, PI404008, PI447424, PI422222, PI262223, PI511673, CI017419, CI013448, PI191303, PI558510, PI594372, PI606764, PI628641, PI587026, 89S88D, CI017296, CI017417, CI017725, PI495013, PI414740, YRT84018, CItr13929, WA008000, WA007971, 9922407A, WPB00477, WA008003, ORN0B507, PI266155, PI592126, PI615624, PI620718, PI627741, PI631112, OR2121086, ORI2150031 CL+, ARS20060123-31C, WB1529…
	IWB13720	KASP
QYrWW.wgp-1A.1	IWA2995	SNP	106	22.8	PI167419, PI422222, YRT78028, CI013723, CI011773, CI013448, CI013968, CI014586, PI174648, PI602861, PI606764, CI017909, PI634715, IDO00620, IDO00587, OR210051, WA007939, WA007936, CI017725, PI620632, PI518813, PI592140, PI592143, WA007934, Q0000001, Q0000002, WA007976, WA007977, WA008001, WA008002, ORN0B507, KKHWWW05, PI190998, PI191331, PI191923, PI266141, PI268006, PI519253, PI627768, PI629278,…
	IWA1608	SNP
QYrWW.wgp-1A.2	IWA6710	SNP	446	95.91	PI323389, YRT87031, PI447429, PI447427, PI447426, PI315841, PI201195, PI404008, PI366020, PI447424, PI167419, PI410870, PI422222, YRT78028, PI428521, PI262223, CI013723, CI017596, PI422224, PI410867, PI446910, PI191302, CI011773, PI174655, PI339817, YRT80042, PI511673, CI017419, CI013448, CI013968, CI014586, PI191303, CI012385, PI167429, PI174648, CI014564, CI017759, CI017954, PI536994, PI558510,…
QYrWW.wgp-1B	IWB11262	SNP	23	4.95	YRT78028, PI582529, CI015316, CI017270, CI017295, CI017417, CI017725, PI620629, CItr13100 , IDO00575, PI191331, PI340745, LWW14-73915, OR2130021R, XB4542, WA 8289, MT1563, DH13HRW09-81WS, OR2110679, IDO1506, IDO1706, HRW11044-2-DH-7-1, PI 620630
QYrWW.wgp-1D	IWA362	SNP	69	14.84	PI422222, PI339817, PI586757, WA007971, 9922407A, BZ980528, ACS51084, WA008004, PI266155, PI519253, PI615349, PI627741, PI627768, PI627816, OR2121086, ORI2150031 CL+, ARS20060123-31C, LWW14-74143, ORI2150061 CL+, XB4542, CO15SFD092, LCH14DH-21-1781, 16NORD-58, NE14421, SD12008-2, KS15H79-4, CO13D1783, AP-17CP020073, LCH14DH-21-1781, KS080099M-3, KS080093K-18, TX13M5625, TX14A001249, TX14M7088, NH…
	IWB15847	SNP
	IWB10919	SNP
QYrWW.wgp-2A.1	IWB22615	SNP	138	29.68	PI323389, PI447429, PI447427, PI447426, PI315841, PI201195, PI167419, YRT78028, PI262223, CI013723, PI446910, PI511673, CI017419, CI013448, CI013968, CI014586, CI014564, CI017759, CI017954, PI536994, PI558510, PI594372, PI602861, PI606764, PI628640, PI628641, PI631486, PI587026, CI017909, PI634715, IDO00620, OR210051, OR2010007 , WA007939, WA007936, PI486429, PI495013, PI601238, PI620629, BASFMAD…
	IWB42693	SNP
	IWB14868	SNP
QYrWW.wgp-2A.2	Yr17-KASP	SNP	44	9.46	PI601238, BASFMADS, 9922407A, WPB00477, BU990456, Q0000002, 09PN008#72, IDO1708, WB1783, WB1532, XB1104, KXB-01, ARS06132-45C, WB-528, WA 8234, WA 8275 CL+, IDO1005, WA 8271, WA 8290, WA 8291, LWW14-73915, NSA12-2472, OR2130021R, WA 8289, MT1563, MT1564, TX14A001215, DH12HRW50-11, OR2110679, OR2130118H, HRW11044-2-DH-2-4, HRW11044-2-DH-7-1, OR2130021R, OR2140074R, OR2101043, ARSDH08X142-11L, DH08…
QYrWW.wgp-2B	IWB72086	SNP	436	93.76	PI323389, YRT87031, PI447429, PI447427, PI447426, PI315841, PI201195, PI404008, PI366020, PI447424, PI167419, PI410870, PI422222, YRT78028, PI428521, PI262223, CI013723, CI017596, PI422224, PI410867, PI446910, PI191302, CI011773, PI174655, PI339817, YRT80042, PI511673, CI017419, CI013448, CI013968, CI014586, PI191303, CI012385, PI167429, PI174648, CI014564, CI017759, CI017954, PI536994, PI558510,…
QYrWW.wgp-3B	IWB10937	SNP	15	3.23	PI268006, ARS20060123-31C, WB4623CLP, WB4311 (XA4104), DH12HRW-9-9, TX12V7415, 05247A1-7-3-29, LES167617, NC14-23373, LCH14-61, ARS10X010-59-51L, OR2140074R, WPB00703, PI599335, CI013844
	IWB5332	SNP	15
QYrWW.wgp-3D	IWB64376	SNP	183	39.35	PI323389, YRT87031, PI447427, PI447426, PI315841, PI366020, PI447424, PI167419, PI410870, YRT78028, PI428521, CI013723, PI422224, PI410867, PI446910, PI191302, PI339817, PI511673, CI013448, PI191303, CI014564, CI017954, PI582529, PI594372, PI606764, PI606765, CI013253, PI587026, PI634715, IDO00620, IDO00587, OR2010007 , OR9801757, PI601237, 89S88D, PI586757, WA007939, SSD01104, WA007977, WA007936…
	IWB52592	SNP	183	0.393548
QYrWW.wgp-4A	IWB57645	SNP	213	45.81	PI323389, YRT87031, PI447429, PI447427, PI447426, PI315841, PI404008, PI366020, PI428521, PI410867, PI446910, CI011773, CI017419, CI013448, CI014586, CI012385, PI174648, PI582529, PI594372, PI603039, PI628641, PI601237, 89S88D, PI586757, WA007975, CI001442, CI015316, CI017270, CI017295, CI017296, CI017417, CI017725, PI495013, PI620629, PI192573, YRT07634, YRT82020, PI512255, PI592143, CItr13100 ,…
	IWB39715	SNP	213	0.458065
QYrWW.wgp-4B	IWB59186	SNP	417	89.68	PI323389, YRT87031, PI447429, PI447427, PI447426, PI315841, PI201195, PI404008, PI366020, PI447424, PI167419, PI410870, PI422222, YRT78028, PI428521, PI262223, CI013723, CI017596, PI422224, PI410867, PI446910, PI191302, CI011773, PI174655, PI339817, YRT80042, PI511673, CI017419, CI013448, CI013968, CI014586, PI191303, CI012385, PI167429, PI174648, CI014564, CI017759, CI017954, PI536994, PI558510,…
QYrWW.wgp-4D	Kasp856	SNP	10	2.15	PI621312, PI622070, PI622090, PI622095, PI622097, PI622104, PI622482, PI622484, PI622490, PI627382
QYrWW.wgp-5B.1	IWB46807	SNP	249	53.55	YRT87031, PI447426, PI315841, PI201195, PI404008, PI366020, PI447424, PI167419, PI410870, PI422222, YRT78028, PI428521, PI262223, CI013723, CI017596, PI422224, PI446910, PI191302, CI011773, PI174655, PI339817, PI511673, CI017419, CI013968, PI167429, PI174648, CI017759, PI536994, PI594372, PI602861, PI606765, PI628640, PI628641, PI631486, CI013253, CI017909, PI634715, IDO00620, OR2010007 , OR98017…
	IWB6746	SNP	249	0.535484
QYrWW.wgp-5B.2	IWB29548	SNP	446	95.91	PI323389, YRT87031, PI447429, PI447427, PI447426, PI315841, PI201195, PI404008, PI366020, PI447424, PI167419, PI410870, PI422222, YRT78028, PI428521, PI262223, CI013723, CI017596, PI422224, PI410867, PI446910, PI191302, CI011773, PI174655, PI339817, YRT80042, PI511673, CI017419, CI013448, CI013968, CI014586, PI191303, CI012385, PI167429, PI174648, CI014564, CI017759, CI017954, PI536994, PI558510,…
QYrWW.wgp-5B.3	IWA4280	SNP	89	19.14	PI410870, PI262223, CI013723, CI011773, PI174655, PI511673, CI014586, PI191303, PI174648, CI017954, PI594372, PI631486, OR210051, OR2010007 , PI486429, PI495013, PI601238, BASFMADS, PI352316, PI295620, PI414740, PI512255, WA008000, WA007970, WA007971, 9922407A, WPB00477, BZ980528, BU990456, BZ021020, BZ021154, Q0000001, ORN0B507, PI615382, PI620651, LWW14-72916, ORCF-102, ORI2150031 CL+, 09PN008#…
QYrWW.wgp-5D	IWA4561	SNP	269	57.85	PI447429, PI262223, CI013723, PI191302, CI011773, PI174655, CI017419, CI013968, CI014586, PI191303, CI012385, PI167429, PI174648, CI014564, PI536994, PI582529, PI594372, PI603039, PI606764, PI606765, PI628640, PI628641, CI013253, PI587026, CI017909, IDO00620, IDO00587, OR210051, OR2010007 , OR9801757, PI586757, WA007939, WA007977, WA007936, CI001442, CI015316, CI017295, PI486429, PI560128, PI6206…
QYrWW.wgp-6A.1	IWB41817	SNP	20	4.3	PI628641, PI191331, PI340745, PI627768, PI627816, PI628136, ARS06132-45C, ARSWA2J100065C, LWW14-73915, NSA12-2472, OR2130021R, MT1564, OR2130118H, IDO1506, HRW11044-2-DH-2-4, HRW11044-2-DH-7-1, OR2130021R, OR2140074R, ARSDH08X142-11L, ARS2J100065-C
QYrWW.wgp-6A.2	IWB29623	SNP	43	9.25	43, YRT78028, PI410867, PI174655, CI017759, PI594372, PI606765, CI015316, CI017417, CI017725, PI560128, PI620629, PI295620, YRT82020, WA007934, IDO00575, ORN0B507, WA008004, PI627735, PI622090, PI622096, PI622097, PI622480, PI622484, ARS20060123-31C, WB1376CLP, LWW14-74143, ARS06132-45C, ARSDH08X103-102C, UIL 09-15702A, WA 8286, NE14538, MT1563, MT1564, AP-17CP020068, TX14A001215, MDX18, LA08080C…
QYrWW.wgp-6A.3	IWB22698	SNP	348	74.84	YRT87031, PI315841, PI404008, PI366020, PI167419, PI410870, PI422222, YRT78028, PI428521, PI262223, CI013723, CI017596, PI422224, PI410867, PI446910, PI191302, CI011773, PI174655, PI339817, PI511673, CI013448, CI013968, CI014586, PI191303, CI012385, PI174648, CI017759, CI017954, PI536994, PI558510, PI603039, PI606764, PI628640, PI628641, PI587026, IDO00587, OR210051, OR2010007 , PI601237, 89S88D,…
QYrWW.wgp-6A.4	IWA6484	SNP	362	77.85	YRT87031, PI447429, PI447427, PI315841, PI201195, PI404008, PI447424, PI167419, PI422222, YRT78028, PI428521, PI262223, CI013723, CI017596, PI422224, PI410867, PI446910, PI191302, CI011773, PI174655, PI339817, YRT80042, PI511673, CI017419, CI013968, CI014586, PI191303, PI174648, CI017954, PI536994, PI558510, PI594372, PI602861, PI606764, PI606765, PI628640, PI628641, PI631486, CI013253, PI587026,…
QYrWW.wgp-6B	IWB38887	SNP	44	9.46	PI586757, CI017295, WA008002, ACS51084, PI519253, PI615353, PI615381, PI627735, PI627768, PI627816, PI631534, WA 8286, WA 8287, CO15SFD095, AP-17CP020137, AP-17CP020142, AP-17CP020143, NE14538, NW15573, NE14421, NW15404, MT1564, KS14HW106-6-6, OK12716, AP-17CP020068, KS090049K-8, KS090387K-20, NW15443, H3N13-0253, 05247A1-7-7-3-1, TWR70400, X08-1181-61-15-5, OCW03S580S-8WF, NC14-23372, NC14-23373…
	IWA6179	SNP		0.0946237
	IWA3224	SNP		0.0946237
QYrWW.wgp-6D.1	IWB4284	SNP	115	24.73	CI017419, CI013968, CI014586, CI014564, CI017954, PI536994, PI558510, PI594372, PI606764, PI628640, IDO00620, OR210051, OR2010007 , WA007939, WA007936, PI486429, PI560128, PI620632, WA007934, 9922407A, BZ021020, Q0000001, WA008004, KKHWWW05, PI268006, PI615349, PI615353, PI615367, PI615376, PI615378, PI615380, PI615381, PI615382, PI620649, PI620651, PI622230, ORCF-102, ORI2150031 CL+, WB1376CLP, …
QYrWW.wgp-6D.2	IWA3624	SNP	116	24.95	PI315841, PI201195, PI339817, PI536994, IDO00620, WA007939, WA007936, CI001442, CI017295, PI620632, PI469271, WA007934, Q0000001, Q0000002, WA007976, WA008001, WA008004, KKHWWW05, PI268006, PI340745, PI615376, PI615378, PI615381, PI620719, PI627735, PI627741, PI627768, PI627816, PI628136, PI622095, PI622097, WA 8274 CL+, UIL 09-15702A, WA 8270, WA 8271, WA 8290, WB4303, XB4542, WA 8288, WA 8287, …
	IWA7816	SNP	116	0.249462
QYrWW.wgp-6D.3	IWB5832	SNP	9	1.94	IDO00575, PI627768, PI627816, PI628136, ARS20060123-31C, ARSDH08X103-102C, MT1563, TX14A001215, PI 620630
QYrWW.wgp-7A.1	IWB44935	SNP	257	55.27	PI323389, YRT87031, PI447426, PI315841, PI404008, PI447424, PI167419, PI410870, PI422222, PI262223, CI017596, PI422224, PI410867, PI446910, PI191302, CI011773, PI174655, PI511673, CI017419, CI013448, CI013968, PI191303, PI167429, PI174648, CI014564, CI017759, CI017954, PI602861, PI603039, PI606764, PI606765, PI628640, PI587026, CI017909, PI634715, IDO00620, OR210051, PI601237, 89S88D, PI586757, W…
	IWB11533	SNP	257	0.552688
QYrWW.wgp-7A.2	IWA8393	SNP	99	21.29	PI323389, YRT87031, PI447427, PI447426, PI404008, PI366020, PI447424, PI410870, PI422222, YRT78028, PI428521, PI422224, PI410867, PI446910, PI511673, PI558510, PI594372, PI628640, PI628641, PI634715, SSD01104, WA007977, PI486429, PI601238, BASFMADS, PI352316, PI295620, PI518813, YRT84018, PI512255, PI592143, WA007970, WA007971, WPB00477, BZ980528, BU990456, BZ021020, WA007976, WA007977, WA008001,…
QYrWW.wgp-7B.1	IWB41262	SNP	437	93.98	PI323389, YRT87031, PI447429, PI447427, PI447426, PI315841, PI201195, PI404008, PI366020, PI447424, PI167419, PI410870, PI422222, YRT78028, PI428521, PI262223, CI013723, CI017596, PI422224, PI410867, PI446910, PI191302, CI011773, PI174655, PI339817, YRT80042, PI511673, CI017419, CI013448, CI013968, CI014586, PI191303, CI012385, PI167429, PI174648, CI014564, CI017759, CI017954, PI536994, PI558510,…
QYrWW.wgp-7B.2	IWA320	SNP	213	45.81	PI323389, YRT87031, PI447429, PI447427, PI447426, PI315841, PI201195, PI404008, PI366020, PI447424, PI167419, PI410870, PI422222, YRT78028, PI428521, PI262223, CI013723, CI017596, PI422224, PI410867, PI446910, PI191302, CI011773, PI174655, YRT80042, PI511673, CI013448, CI013968, CI014586, PI191303, PI167429, PI174648, CI014564, CI017759, CI017954, PI536994, PI594372, PI602861, PI603039, PI606764,…
